# Supplementary material for: The Macleaya cordata Symbiont: Revealing the Effects of Plant Niches and Alkaloids on the Bacterial Community
Source: Front Microbiol. 2021 Jun 9;12:681210. doi: 10.3389/fmicb.2021.681210 (PMC8219869; doi:10.3389/fmicb.2021.681210)
Supplement: Supplementary file 1 [file Data_Sheet_1.ZIP]

Archive with 13 entries (11 files):
- supplementary materials/
- supplementary materials/Datasheet/
- supplementary materials/Datasheet/Alkaloid content.csv
- supplementary materials/Datasheet/minitab statistics.csv
- supplementary materials/Datasheet/NMDS based on gene abundance.csv
- supplementary materials/Datasheet/NMDS based on otu level.csv
- supplementary materials/Datasheet/OTU table with taxonomy.csv
- supplementary materials/Datasheet/OTU table.xlsx
- supplementary materials/Datasheet/picrust2_gene_abundance.csv
- supplementary materials/Datasheet/standard curve.csv
- supplementary materials/Datasheet/αdiversity.csv
- supplementary materials/Supplementary_Figure.docx
- supplementary materials/Supplementary_Table.docx
