# Supplementary material for: The Macleaya cordata Symbiont: Revealing the Effects of Plant Niches and Alkaloids on the Bacterial Community
Source: Front Microbiol. 2021 Jun 9;12:681210. doi: 10.3389/fmicb.2021.681210 (PMC8219869; doi:10.3389/fmicb.2021.681210)
Supplement: Supplementary file 1 [file Data_Sheet_1.ZIP › supplementary materials/Datasheet/Alkaloid content.csv]

SampleID	protopine	allocryptopine	sanguinarine	chelerythrine
F1	7.56	4.3	2.35	0.62
F2	5.32	3.85	3.93	2.01
F3	9.4	4.46	3.19	0.83
F4	7.91	5.3	6.08	2.4
F5	10.26	7.55	4.71	1.81
F6	7.57	5.19	5.06	2.01
L1	9.99	7.83	0.69	0.13
L2	10.41	7.08	0.04	0.03
L3	10.64	7.68	0.25	0.12
L4	15.03	10.14	0.26	0.15
L5	12.36	11.28	1.07	0.52
L6	13.65	10.87	0.82	0.13
J1	1.3	1.03	0.06	0.09
J2	0	0	0	0
J3	1.01	0.93	0	0.03
J4	0.94	0.75	0	0.04
J5	1.22	0.8	0	0.01
J6	1.19	0.88	0	0.01
R1	9.7	14.24	0.16	0.19
R2	7.82	9.79	0.51	0.28
R3	6.88	6.38	0.46	0.22
R4	8.09	20.7	0.24	0.37
R5	9.99	15.87	0.06	0.12
R6	9.72	11.43	0.46	0.3
