# Supplementary material for: The Macleaya cordata Symbiont: Revealing the Effects of Plant Niches and Alkaloids on the Bacterial Community
Source: Front Microbiol. 2021 Jun 9;12:681210. doi: 10.3389/fmicb.2021.681210 (PMC8219869; doi:10.3389/fmicb.2021.681210)
Supplement: Supplementary file 1 [file Data_Sheet_1.ZIP › supplementary materials/Datasheet/minitab statistics.csv]

Tukey method (95%)							Mean
genetic information processing
C1	N	Mean	group				C1	N	Mean	S.D	95%
a	6	11.8467	A				a	6	11.8467	0.0891	(11.6010, 12.0925)
c	6	11.789	A				b	6	10.1125	0.2233	(9.8668, 10.3583)
d	6	11.009		B			c	6	11.789	0.0858	(11.5432, 12.0347)
b	6	10.1125			C		d	6	11.009	0.518	(10.763, 11.255)
							S.D = 0.288554
Tukey method (95%)							Mean
signaling and cellular processes
C1	N	Mean	group				C1	N	Mean	S.D	95%
c	6	10.7851	A				a	6	10.182	0.4	(9.835, 10.529)
b	6	10.6069	A	B			b	6	10.6069	0.1254	(10.2601, 10.9536)
a	6	10.182	A	B			c	6	10.7851	0.1608	(10.4383, 11.1318)
d	6	9.999		B			d	6	9.999	0.679	(9.652, 10.346)
							S.D = 0.407171
Tukey method (95%)							Mean
Carbohydrate metabolism
C1	N	Mean	group				C1	N	Mean	S.D	95%
b	6	10.5785	A				a	6	9.826	0.326	(9.556, 10.095)
d	6	10.363	A	B			b	6	10.5785	0.1102	(10.3091, 10.8478)
c	6	9.9257		B	C		c	6	9.9257	0.2192	(9.6564, 10.1951)
a	6	9.826			C		d	6	10.363	0.483	(10.093, 10.632)
							S.D = 0.316278
Tukey method (95%)							Mean
Amino acid metabolism
C1	N	Mean	group				C1	N	Mean	S.D	95%
d	6	6.8943	A				a	6	6.2304	0.2344	(6.0988, 6.3620)
c	6	6.2397		B			b	6	6.1298	0.0706	(5.9981, 6.2614)
a	6	6.2304		B			c	6	6.2397	0.0924	(6.1081, 6.3713)
b	6	6.1298		B			d	6	6.8943	0.1646	(6.7627, 7.0259)
							S.D = 0.154556
Tukey method (95%)							Mean
Metabolism of cofactors and vit
C1	N	Mean	group				C1	N	Mean	S.D	95%
b	6	5.8608	A				a	6	5.4278	0.1527	(5.3093, 5.5464)
a	6	5.4278		B			b	6	5.8608	0.0664	(5.7422, 5.9794)
d	6	5.4113		B			c	6	5.2924	0.0877	(5.1739, 5.4110)
c	6	5.2924		B			d	6	5.4113	0.2053	(5.2927, 5.5298)
							S.D = 0.139233
Tukey method (95%)							Mean
Membrane transport
C1	N	Mean	group				C1	N	Mean	S.D	95%
d	6	5.909	A				a	6	4.569	0.547	(3.811, 5.328)
c	6	5.7109	A				b	6	5.37	0.283	(4.612, 6.129)
b	6	5.37	A				c	6	5.7109	0.137	(4.9524, 6.4695)
a	6	4.569	A				d	6	5.909	1.666	(5.151, 6.668)
							S.D = 0.890742
Tukey method (95%)							Mean
Energy metabolism
C1	N	Mean	group				C1	N	Mean	S.D	95%
b	6	5.3496	A				a	6	4.6149	0.1486	(4.4639, 4.7659)
a	6	4.6149		B			b	6	5.3496	0.1114	(5.1986, 5.5006)
d	6	4.393		B	C		c	6	4.298	0.1376	(4.1470, 4.4490)
c	6	4.298			C		d	6	4.393	0.269	(4.242, 4.544)
							S.D = 0.177301
Tukey method (95%)							Mean
Signal transduction
C1	N	Mean	group				C1	N	Mean	S.D	95%
a	6	4.7904	A				a	6	4.7904	0.1241	(4.5092, 5.0717)
b	6	4.3312	A	B			b	6	4.3312	0.0991	(4.0499, 4.6125)
c	6	4.1787		B			c	6	4.1787	0.1335	(3.8974, 4.4600)
d	6	3.233			C		d	6	3.233	0.627	(2.952, 3.515)
							S.D = 0.330310
Tukey method (95%)							Mean
Translation
C1	N	Mean	group				C1	N	Mean	S.D	95%
d	6	4.156	A				a	6	4.052	0.257	(3.819, 4.286)
a	6	4.052	A				b	6	3.9076	0.0925	(3.6744, 4.1408)
c	6	3.9248	A				c	6	3.9248	0.1326	(3.6916, 4.1581)
b	6	3.9076	A				d	6	4.156	0.456	(3.923, 4.390)
							S.D = 0.273862
Tukey method (95%)							Mean
Biosynthesis of other secondary
C1	N	Mean	group				C1	N	Mean	S.D	95%
d	6	0.4662	A				a	6	0.4269	0.0445	(0.3988, 0.4550)
a	6	0.4269	A	B			b	6	0.40279	0.01984	(0.37467, 0.43092)
b	6	0.40279		B			c	6	0.39079	0.00908	(0.36266, 0.41891)
c	6	0.39079		B			d	6	0.4662	0.0436	(0.4381, 0.4943)
							S.D = 0.0330306
