# Supplementary material for: The Macleaya cordata Symbiont: Revealing the Effects of Plant Niches and Alkaloids on the Bacterial Community
Source: Front Microbiol. 2021 Jun 9;12:681210. doi: 10.3389/fmicb.2021.681210 (PMC8219869; doi:10.3389/fmicb.2021.681210)
Supplement: Supplementary file 1 [file Data_Sheet_1.ZIP › supplementary materials/Datasheet/NMDS based on gene abundance.csv]

MDS1 MDS2
F1 -0.102676587 -0.08977401
F2 -0.151869640 -0.15458518
F3 0.096669002 -0.16554920
F4 0.054090364 -0.11232046
F5 -0.003972312 -0.07987810
F6 0.081900291 -0.05474533
L1 0.337035650 -0.08008527
L2 0.298243389 -0.18218039
L3 0.339556726 -0.12004825
L4 0.309771289 -0.13056676
L5 0.303707038 -0.05903442
L6 0.474994485 -0.15409458
J1 -0.575241686 0.04757155
J2 -0.372007236 0.01978963
J3 -0.367617948 -0.07329188
J4 -0.325674300 -0.03883549
J5 -0.377505890 -0.02995114
J6 -0.609221938 -0.12068345
R1 0.106594511 0.42326374
R2 0.111122220 0.12447039
R3 0.013780733 0.28694374
R4 0.106496960 0.22520796
R5 0.148344690 0.37860450
R6 0.103480188 0.13977240
