# Supplementary material for: The Macleaya cordata Symbiont: Revealing the Effects of Plant Niches and Alkaloids on the Bacterial Community
Source: Front Microbiol. 2021 Jun 9;12:681210. doi: 10.3389/fmicb.2021.681210 (PMC8219869; doi:10.3389/fmicb.2021.681210)
Supplement: Supplementary file 1 [file Data_Sheet_1.ZIP › supplementary materials/Datasheet/NMDS based on otu level.csv]

	MDS1	MDS2
F1	-0.3976552	-0.33119535
F2	-0.4820253	-0.1148091
F3	-0.5355879	-0.29168184
F4	-0.2522546	-0.42704958
F5	-0.3845404	-0.18623744
F6	-0.1320006	-0.07785526
L1	-0.2417768	-0.32246058
L2	-0.5338049	-0.2043203
L3	-0.5537185	-0.16811442
L4	-0.4697911	-0.17210021
L5	-0.4989819	-0.39584245
L6	-0.5049111	-0.23227637
J1	-0.468461	0.32314755
J2	-0.4857775	0.47703229
J3	-0.5903053	0.22700613
J4	-0.4733366	0.23865335
J5	-0.3102845	0.22393437
J6	-0.6406928	0.35575078
R1	0.2896543	0.35202265
R2	0.1050081	0.27611848
R3	0.2653728	0.10400487
R4	0.1884685	0.1618478
R5	0.245574	0.50700025
R6	0.3315608	0.26926642
S1	1.1303498	-0.36070461
S2	1.156549	-0.14500078
S3	1.0983138	-0.43310333
S4	1.0675712	0.10451352
S5	1.0136425	0.04794069
S6	1.0638408	0.19451247
