# Supplementary material for: The Macleaya cordata Symbiont: Revealing the Effects of Plant Niches and Alkaloids on the Bacterial Community
Source: Front Microbiol. 2021 Jun 9;12:681210. doi: 10.3389/fmicb.2021.681210 (PMC8219869; doi:10.3389/fmicb.2021.681210)
Supplement: Supplementary file 1 [file Data_Sheet_1.ZIP › supplementary materials/Datasheet/OTU table with taxonomy.csv]

OTU ID	F1	F2	F3	F4	F5	F6	L1	L2	L3	L4	L5	L6	J1	J2	J3	J4	J5	J6	R1	R2	R3	R4	R5	R6	S1	S2	S3	S4	S5	S6	Taxonomy
0013508dffe20bb83a6fe7a0aa81574d	0	0	0	0	0	231.9808848	0	0	0	0	0	0	0	0	0	0	0	0	0	0	0	0	0	0	0	0	0	0	0	0	k__Bacteria;p__Proteobacteria;c__Alphaproteobacteria;o__Rhizobiales;g__Methylobacteriaceae;g__Methylobacterium;s__Unclassified
001585636456744963a012fea48ff5b2	0	0	0	0	0	0	0	0	0	0	0	0	0	0	0	0	0	0	0	0	0	0	0	0	145.4449293	466.3826354	0	0	0	0	k__Bacteria;p__Actinobacteria;c__Thermoleophilia;o__Solirubrobacterales;g__Unclassified;g__Unclassified;s__Unclassified
00158d613e29c9f7d95186da6bdb1e27	0	0	0	0	0	0	0	0	0	0	0	0	0	0	0	0	0	0	0	0	0	0	0	0	0	0	672.1962813	0	0	0	k__Bacteria;p__Proteobacteria;c__Gammaproteobacteria;o__Xanthomonadales;g__Sinobacteraceae;g__Unclassified;s__Unclassified
0035d9f04a96ef88e5a9c7faef573793	0	0	0	0	0	0	0	0	0	0	0	0	0	0	0	0	0	0	0	0	0	0	0	0	0	0	0	20.962383	0	0	k__Bacteria;p__Acidobacteria;c__DA052;o__Ellin6513;g__Unclassified;g__Unclassified;s__Unclassified
00372a175670d508dd2fa1047e072c02	0	0	0	0	0	0	0	0	0	0	0	0	0	0	0	0	0	0	0	0	0	730.8105145	0	0	0	0	0	0	0	0	k__Bacteria;p__Proteobacteria;c__Alphaproteobacteria;o__Rhizobiales;g__Rhizobiaceae;g__Agrobacterium;s__Unclassified
0049f677e6767e62db573a32fe9ef74b	0	0	0	0	0	0	0	0	0	0	0	0	0	0	0	0	2994.908655	0	0	0	0	0	0	0	0	0	0	0	0	0	k__Bacteria;p__Proteobacteria;c__Alphaproteobacteria;o__Rhizobiales;g__Rhodobiaceae;g__Afifella;s__Unclassified
00502bcccd7b5be656c311c446022951	0	0	0	0	0	0	0	0	0	0	0	0	0	0	0	0	0	0	0	0	0	0	0	0	396.6679889	0	0	0	0	0	k__Bacteria;p__Proteobacteria;c__Alphaproteobacteria;o__Rhizobiales;g__Unclassified;g__Unclassified;s__Unclassified
00553b759cc4e180eeee28dae82d3f2d	0	0	0	0	0	0	0	0	0	0	0	0	0	0	0	0	0	0	0	0	0	0	0	0	4482.348274	579.8270603	2484.72554	0	0	0	k__Bacteria;p__Actinobacteria;c__Thermoleophilia;o__Gaiellales;g__Gaiellaceae;g__Unclassified;s__Unclassified
0062e4082e06029b227fdad91db1c322	0	0	0	0	0	0	0	0	0	0	0	0	0	0	0	0	0	0	0	0	0	0	0	0	52.88906519	0	0	0	0	0	k__Bacteria;p__Chloroflexi;c__Unclassified;o__Unclassified;g__Unclassified;g__Unclassified;s__Unclassified
006936d362f1bee40a5639e4b14792ab	0	0	0	0	0	0	0	0	0	0	0	0	0	0	0	0	0	0	0	313.500683	0	296.8917715	0	0	0	0	0	0	0	0	k__Bacteria;p__Proteobacteria;c__Alphaproteobacteria;o__Ellin329;g__Unclassified;g__Unclassified;s__Unclassified
006c618d071b9df6a6dfba7cb3b62d7c	0	0	0	0	0	0	0	0	0	0	0	0	0	0	0	0	0	0	0	0	0	0	0	0	264.4453259	0	0	0	0	0	k__Bacteria;p__Proteobacteria;c__Betaproteobacteria;o__Burkholderiales;g__Comamonadaceae;g__Ramlibacter;s__Unclassified
006ec53a6215a92a279c4f8060f4931c	0	0	0	0	0	0	0	0	0	0	0	0	0	0	0	0	0	0	174.3831197	0	0	0	0	0	66.11133148	88.23455265	0	115.2931065	144.4813675	944.9760766	k__Bacteria;p__Bacteroidetes;c__Cytophagia;o__Cytophagales;g__Cytophagaceae;g__Unclassified;s__Unclassified
007826ecff38fac212fd4d423f692d66	0	0	0	0	0	0	0	0	0	0	0	0	0	0	0	0	0	0	0	0	0	0	0	0	0	75.62961656	0	0	0	0	k__Bacteria;p__Proteobacteria;c__Deltaproteobacteria;o__FAC87;g__Unclassified;g__Unclassified;s__Unclassified
00841c5a409fefecef7f9f18c84c73b4	0	0	0	0	0	0	0	0	0	0	0	0	0	0	0	0	0	0	0	0	0	0	0	0	0	3705.851211	0	0	0	0	k__Bacteria;p__Actinobacteria;c__Thermoleophilia;o__Gaiellales;g__Gaiellaceae;g__Unclassified;s__Unclassified
0085a212fff9ba6d46457d22f086b94e	0	0	0	0	0	0	0	0	0	0	0	0	0	0	0	0	0	0	0	0	0	0	0	0	0	176.4691053	0	0	0	0	k__Bacteria;p__TM7;c__SC3;o__Unclassified;g__Unclassified;g__Unclassified;s__Unclassified
008619d4076f5bfee8e1fc27be758a1d	0	0	0	0	0	0	0	0	0	0	0	0	0	0	0	0	0	0	0	0	0	0	0	0	409.8902552	0	168.0490703	0	0	0	k__Bacteria;p__Proteobacteria;c__Alphaproteobacteria;o__Rhizobiales;g__Bradyrhizobiaceae;g__Balneimonas;s__Unclassified
008810271008cbff3a6839940bdfb620	0	0	0	0	0	0	0	0	0	0	0	0	0	0	0	0	0	0	0	0	186.557496	844.9996574	0	0	0	0	0	0	0	0	k__Bacteria;p__Proteobacteria;c__Betaproteobacteria;o__Burkholderiales;g__Oxalobacteraceae;g__Unclassified;s__Unclassified
0088662267843753e4175cd91a90d805	0	0	0	0	0	0	0	0	0	0	0	0	0	0	3599.280144	0	0	0	0	0	0	0	0	0	0	0	0	0	0	0	k__Bacteria;p__Bacteroidetes;c__Sphingobacteriia;o__Sphingobacteriales;g__Sphingobacteriaceae;g__Sphingobacterium;s__multivorum
0095e117a94a17c49f964e4d8f286350	0	0	0	0	0	0	0	0	0	0	0	0	0	0	0	0	0	0	0	0	0	0	0	0	66.11133148	0	0	0	0	0	k__Bacteria;p__Proteobacteria;c__Gammaproteobacteria;o__Xanthomonadales;g__Xanthomonadaceae;g__Thermomonas;s__Unclassified
00ad84e1bf8ceadc409956500f07dd38	0	0	0	0	0	0	0	0	0	0	0	0	0	0	0	0	0	0	0	0	0	0	0	0	0	0	0	0	0	131.5789474	k__Bacteria;p__Actinobacteria;c__Actinobacteria;o__Actinomycetales;g__Geodermatophilaceae;g__Modestobacter;s__Unclassified
00b66721b6e44ffaad402498a72de5d8	0	0	0	0	0	0	0	0	0	0	0	0	0	0	0	0	0	0	0	0	0	0	0	0	0	491.5925076	0	0	166.7092701	1531.100478	k__Bacteria;p__Acidobacteria;c__Acidobacteriia;o__Acidobacteriales;g__Koribacteraceae;g__Candidatus Koribacter;s__Unclassified
00c33a1f60a00636af7a4175e4b1bbce	0	0	0	0	0	0	0	0	0	0	0	0	0	0	0	0	0	0	0	0	0	0	0	0	0	0	0	0	111.1395134	0	k__Bacteria;p__Proteobacteria;c__Deltaproteobacteria;o__Myxococcales;g__Unclassified;g__Unclassified;s__Unclassified
00d38bf9a7dcad90b69b0eca0189954d	0	0	0	0	0	0	0	0	0	0	0	0	0	0	0	0	0	0	0	0	0	0	0	0	0	0	0	0	0	107.6555024	k__Bacteria;p__Actinobacteria;c__Actinobacteria;o__Actinomycetales;g__Unclassified;g__Unclassified;s__Unclassified
00db53e49b8b222368f98ac5ee9e3b7e	0	0	0	0	0	0	0	0	0	0	0	0	0	0	0	0	0	0	0	0	0	0	0	0	198.3339944	0	0	0	0	0	k__Bacteria;p__Proteobacteria;c__Gammaproteobacteria;o__Xanthomonadales;g__Xanthomonadaceae;g__Unclassified;s__Unclassified
00e27f9a40c8ddd6da904ad2122e51c2	0	0	0	0	0	0	0	0	0	0	0	0	0	0	0	0	0	0	0	0	269.4719386	0	0	0	0	0	0	0	0	0	k__Bacteria;p__Proteobacteria;c__Alphaproteobacteria;o__Unclassified;g__Unclassified;g__Unclassified;s__Unclassified
00e5b6f8ba04c532313e38b5af5b8c5c	0	1242.376327	0	0	0	0	0	0	0	0	0	0	0	0	0	0	0	0	0	0	0	0	0	0	0	0	0	0	0	0	k__Bacteria;p__Proteobacteria;c__Betaproteobacteria;o__Burkholderiales;g__Oxalobacteraceae;g__Unclassified;s__Unclassified
00ec9755e9a390b842a0f95b1c594f64	0	0	0	0	0	0	0	0	0	0	0	0	0	0	0	0	0	0	0	0	0	0	0	0	1904.006347	3504.172234	0	0	188.9371728	0	k__Bacteria;p__Chloroflexi;c__TK10;o__AKYG885;g__Dolo_23;g__Unclassified;s__Unclassified
00f612fb0fdbbf4309aa3c45a2326a2f	0	0	0	0	0	0	0	0	0	0	0	0	0	0	0	0	0	0	0	0	0	0	0	0	0	0	84.02453516	0	0	0	k__Bacteria;p__Proteobacteria;c__Alphaproteobacteria;o__Sphingomonadales;g__Sphingomonadaceae;g__Unclassified;s__Unclassified
00f9bbe91442b606523b1394acae70e5	0	0	0	0	0	0	0	0	0	0	0	0	0	0	0	0	0	0	0	0	0	0	0	0	0	0	0	0	0	334.9282297	k__Bacteria;p__Proteobacteria;c__Deltaproteobacteria;o__Myxococcales;g__Unclassified;g__Unclassified;s__Unclassified
01030c9bb860e415668622ecf864a1ac	0	0	0	0	0	0	0	0	0	0	0	0	0	0	0	0	0	0	0	0	0	0	0	0	0	0	144.0420603	0	0	0	k__Bacteria;p__Acidobacteria;c__iii1-8;o__DS-18;g__Unclassified;g__Unclassified;s__Unclassified
010ee53e34b4b7e055b23dcf5c421b26	0	0	0	0	0	0	0	0	0	0	0	0	0	0	0	0	2994.908655	0	5783.706804	0	0	1370.269715	6097.560976	335.5767259	0	0	0	0	433.4441024	0	k__Bacteria;p__Proteobacteria;c__Alphaproteobacteria;o__Rhizobiales;g__Phyllobacteriaceae;g__Unclassified;s__Unclassified
0112d3f025b300804a5e2ec554549e53	0	0	0	0	0	0	0	0	0	0	0	0	0	0	0	0	0	0	0	0	0	0	0	111.8589086	0	0	0	0	0	0	k__Bacteria;p__Proteobacteria;c__Betaproteobacteria;o__Methylophilales;g__Methylophilaceae;g__Unclassified;s__Unclassified
0119141ad1286e4e0b394ca85021bb7d	0	0	0	0	0	0	0	0	0	0	0	0	0	0	0	0	0	0	0	0	0	0	0	0	0	113.4444248	0	0	0	0	k__Bacteria;p__Acidobacteria;c__Acidobacteriia;o__Acidobacteriales;g__Koribacteraceae;g__Unclassified;s__Unclassified
01287ae63ac8a73cab664e43d185a251	0	0	0	0	0	0	0	0	0	0	0	0	0	0	0	0	0	0	0	0	0	0	0	0	2803.120455	794.1109739	2376.693995	0	477.8999078	0	k__Bacteria;p__Proteobacteria;c__Gammaproteobacteria;o__Xanthomonadales;g__Sinobacteraceae;g__Steroidobacter;s__Unclassified
0129bbddd9e9f9b3fd8e94bf95e55572	0	0	0	0	0	0	0	0	0	0	0	0	0	0	0	0	0	0	0	0	0	0	0	0	0	113.4444248	0	0	0	0	k__Bacteria;p__Proteobacteria;c__Betaproteobacteria;o__Burkholderiales;g__Comamonadaceae;g__Ramlibacter;s__Unclassified
0130695a37e3449bf423f95ef7b552cf	0	0	0	0	0	0	0	0	0	0	0	0	0	0	0	0	0	0	0	0	0	0	0	0	0	289.9135301	0	0	0	0	k__Bacteria;p__Bacteroidetes;c__[Saprospirae];o__[Saprospirales];g__Chitinophagaceae;g__Unclassified;s__Unclassified
0131feda0839e69012d8e4beea9a8739	0	0	0	0	0	0	0	0	0	0	0	0	0	0	0	0	0	0	0	0	0	0	0	0	251.2230596	0	0	0	0	0	k__Bacteria;p__Proteobacteria;c__Alphaproteobacteria;o__Rhizobiales;g__Hyphomicrobiaceae;g__Unclassified;s__Unclassified
0145af018df345801468791bb3c50be3	0	0	0	0	0	0	0	0	0	0	0	0	0	0	0	0	0	0	0	0	0	0	0	0	0	0	0	0	0	35.88516746	k__Bacteria;p__Proteobacteria;c__Gammaproteobacteria;o__Unclassified;g__Unclassified;g__Unclassified;s__Unclassified
014f1634537dcbd49c45d44a468a3902	0	0	0	0	0	0	0	0	0	0	0	0	0	0	0	0	0	0	0	0	0	0	0	0	0	0	0	0	100.0255621	0	k__Bacteria;p__Proteobacteria;c__Gammaproteobacteria;o__Unclassified;g__Unclassified;g__Unclassified;s__Unclassified
0150c540eecd39aaa252314a5cf147f0	276.128676	0	0	0	0	0	0	0	0	0	0	0	2566.295979	0	0	0	0	0	0	0	0	0	0	0	0	0	0	0	0	0	k__Bacteria;p__Proteobacteria;c__Gammaproteobacteria;o__Enterobacteriales;g__Enterobacteriaceae;g__Unclassified;s__Unclassified
01558b46a225b352e1b0756778601bf1	0	0	0	0	0	0	0	0	0	0	0	0	0	0	0	0	0	0	0	0	0	0	0	0	462.7793204	1978.974967	0	104.811915	155.5953188	0	k__Bacteria;p__Verrucomicrobia;c__[Pedosphaerae];o__[Pedosphaerales];g__Unclassified;g__Unclassified;s__Unclassified
0162e634a12575e4ed712419ed3158bf	0	0	0	0	0	0	0	0	0	0	0	0	0	0	0	0	0	0	0	0	0	0	0	0	0	315.1234023	0	503.0971921	1089.167232	287.0813397	k__Bacteria;p__Proteobacteria;c__Alphaproteobacteria;o__Rhizobiales;g__Phyllobacteriaceae;g__Mesorhizobium;s__Unclassified
016fe55cac2dbbbfd2536aee9b2f3620	0	0	0	0	0	0	0	0	0	0	0	0	0	0	0	0	0	0	0	0	0	0	0	0	0	403.357955	0	0	0	0	k__Bacteria;p__Acidobacteria;c__Solibacteres;o__Solibacterales;g__Solibacteraceae;g__Candidatus Solibacter;s__Unclassified
0172b18298861754dc1c7aba829a6246	0	0	0	0	1422.908832	0	441.8424832	581.1588307	0	0	4146.63779	311.3712791	0	0	0	0	0	0	0	0	0	0	0	0	0	0	0	0	0	0	k__Bacteria;p__Proteobacteria;c__Alphaproteobacteria;o__Rhizobiales;g__Methylobacteriaceae;g__Unclassified;s__Unclassified
0177c2710e756881f6026842bd24f842	0	0	0	0	0	0	0	0	0	0	0	0	0	0	0	0	0	0	0	0	0	0	0	0	0	0	0	157.2178725	0	0	k__Bacteria;p__AD3;c__ABS-6;o__Unclassified;g__Unclassified;g__Unclassified;s__Unclassified
0194fb29da925671c52e93868e11e5fc	7783.377054	0	24993.01437	0	3150.7267	0	1104.606208	987.9700122	814.0610546	1621.958827	792.35117	0	0	0	11997.60048	0	0	0	0	0	0	0	0	0	0	0	0	0	0	0	k__Bacteria;p__Proteobacteria;c__Betaproteobacteria;o__Burkholderiales;g__Oxalobacteraceae;g__Unclassified;s__Unclassified
0196c1687420b17a45228c4253ecbb8d	707.5797322	0	5464.311217	0	0	0	0	0	1369.102683	5988.771054	0	0	0	0	0	0	0	0	0	0	0	0	0	0	0	0	0	0	0	0	k__Bacteria;p__Proteobacteria;c__Betaproteobacteria;o__Burkholderiales;g__Oxalobacteraceae;g__Unclassified;s__Unclassified
01a16cacce19a4200c70f71987da6531	0	0	0	0	0	0	0	0	0	0	0	0	0	0	0	0	0	0	0	0	0	0	0	0	0	75.62961656	0	0	66.68370806	0	k__Bacteria;p__Chloroflexi;c__Unclassified;o__Unclassified;g__Unclassified;g__Unclassified;s__Unclassified
01a1c40aee820b3ed4e2d6f782cf2837	0	0	0	0	0	0	0	0	0	0	0	0	0	0	0	0	0	0	0	0	0	0	0	0	0	0	0	0	0	143.5406699	k__Bacteria;p__Proteobacteria;c__Gammaproteobacteria;o__Legionellales;g__Coxiellaceae;g__Unclassified;s__Unclassified
01a3ab9549e136f81f3b0491a9a9e955	0	0	0	0	0	0	0	0	0	0	0	0	0	0	0	0	0	0	0	0	0	0	0	0	0	0	36.01051507	0	0	0	k__Bacteria;p__FBP;c__Unclassified;o__Unclassified;g__Unclassified;g__Unclassified;s__Unclassified
01a53820b1d5573c1b8b7775582157bc	0	0	0	0	711.4544161	0	0	0	0	0	0	0	0	0	0	0	0	0	0	0	0	0	0	0	0	0	0	0	0	0	k__Bacteria;p__Bacteroidetes;c__Cytophagia;o__Cytophagales;g__Cytophagaceae;g__Larkinella;s__Unclassified
01b05f8237fd8c43a832b8d7e34b48bb	0	0	0	0	0	0	0	0	0	0	0	0	0	0	0	0	0	0	0	0	0	0	0	0	119.0003967	264.703658	0	0	0	0	k__Bacteria;p__Actinobacteria;c__Thermoleophilia;o__Solirubrobacterales;g__Unclassified;g__Unclassified;s__Unclassified
01b22af5ed10c2c422b55541dc6300ee	0	0	0	0	0	0	0	0	0	873.3624454	0	0	0	0	0	0	0	0	0	0	0	0	0	0	0	0	0	0	0	0	k__Bacteria;p__Proteobacteria;c__Gammaproteobacteria;o__Enterobacteriales;g__Enterobacteriaceae;g__Pantoea;s__agglomerans
01c8274e9a0f7860a4915f82a36d7282	0	0	0	0	0	0	0	0	0	0	0	0	0	0	0	0	0	0	0	0	0	0	0	0	0	0	0	0	111.1395134	95.6937799	k__Bacteria;p__TM7;c__Unclassified;o__Unclassified;g__Unclassified;g__Unclassified;s__Unclassified
01cbc5bf162905b0d1d5d2fe1c65e360	0	0	0	0	0	0	0	0	0	0	0	0	0	0	0	4844.96124	0	0	0	0	0	0	0	0	0	0	0	0	0	0	k__Bacteria;p__Firmicutes;c__Bacilli;o__Bacillales;g__Bacillaceae;g__Bacillus;s__Unclassified
01cbd5f333b9d3c712b91b1bde1d395b	0	0	0	0	0	0	0	0	0	0	0	0	0	0	0	0	0	0	0	0	0	0	0	0	2472.563797	617.6418686	456.1331909	0	0	203.3492823	k__Bacteria;p__Bacteroidetes;c__Cytophagia;o__Cytophagales;g__Cytophagaceae;g__Unclassified;s__Unclassified
01d4e7f342b1d19125431e06f22be699	0	0	0	0	0	0	0	0	0	0	0	0	0	0	0	0	0	0	0	0	0	0	0	0	0	365.5431467	0	0	0	0	k__Bacteria;p__Actinobacteria;c__Thermoleophilia;o__Gaiellales;g__Gaiellaceae;g__Unclassified;s__Unclassified
01edd66c6b5cd5fd4f7f87178c552d5b	0	0	0	0	0	0	0	0	0	0	0	0	0	0	0	0	0	0	0	0	0	0	0	0	0	0	0	0	0	167.4641148	k__Bacteria;p__TM7;c__SC3;o__Unclassified;g__Unclassified;g__Unclassified;s__Unclassified
01f0ab426a8059e880a5fe8ef8198507	0	0	0	0	0	0	0	0	0	0	0	0	0	0	0	0	0	0	0	0	0	0	0	0	0	0	0	41.92476601	0	0	k__Bacteria;p__Actinobacteria;c__Thermoleophilia;o__Gaiellales;g__Gaiellaceae;g__Unclassified;s__Unclassified
01fade06be1214f68ddee3f71fa52ae6	0	0	0	0	0	0	0	0	0	0	0	0	0	0	0	0	0	0	0	0	0	0	0	0	0	176.4691053	0	0	0	0	k__Bacteria;p__Acidobacteria;c__iii1-8;o__DS-18;g__Unclassified;g__Unclassified;s__Unclassified
0201b0948886772b3db6ffb04038f87a	0	0	0	0	0	0	0	0	0	0	0	0	0	0	0	0	0	0	0	0	0	0	0	0	700.7801137	50.41974437	168.0490703	83.84953201	0	0	k__Bacteria;p__Chlorobi;c__SJA-28;o__Unclassified;g__Unclassified;g__Unclassified;s__Unclassified
0207152afd882b7907534fd4be8c61e0	0	0	0	0	0	0	0	0	0	0	0	0	0	0	0	0	0	0	0	0	0	0	0	0	343.7789237	0	0	0	0	0	k__Bacteria;p__Firmicutes;c__Bacilli;o__Bacillales;g__Planococcaceae;g__Ureibacillus;s__Unclassified
020ee0f858d0f783c027fd339678abb1	0	0	0	0	0	0	0	0	0	0	0	0	0	0	0	0	0	0	0	0	0	0	0	0	0	0	36.01051507	0	0	0	k__Bacteria;p__Proteobacteria;c__Deltaproteobacteria;o__Unclassified;g__Unclassified;g__Unclassified;s__Unclassified
02201147d0f12d5fb28d0312dbab5a05	0	0	0	0	0	0	0	0	0	0	0	0	0	0	0	0	0	0	0	0	0	0	0	0	0	0	0	0	33.34185403	0	k__Bacteria;p__Proteobacteria;c__Betaproteobacteria;o__Burkholderiales;g__Unclassified;g__Unclassified;s__Unclassified
022151f980babeed690fba5cc17d7f73	0	0	0	0	0	0	0	0	0	0	0	0	0	0	0	6782.945736	0	0	0	0	0	0	0	0	0	0	0	0	0	0	k__Bacteria;p__TM7;c__TM7-3;o__EW055;g__Unclassified;g__Unclassified;s__Unclassified
0222662f5f1e9989eb24a6fc535ed29b	0	0	0	0	0	0	0	0	0	0	0	0	0	0	0	0	0	0	0	0	0	0	0	0	952.0031733	1676.4565	0	0	0	0	k__Bacteria;p__Actinobacteria;c__Thermoleophilia;o__Gaiellales;g__Gaiellaceae;g__Unclassified;s__Unclassified
02243ac8c2c7c81a27cfb1af568e1804	0	0	0	0	0	0	0	0	0	0	0	0	0	0	0	0	0	0	0	0	0	0	0	0	0	50.41974437	0	0	0	0	k__Bacteria;p__Gemmatimonadetes;c__Gemmatimonadetes;o__N1423WL;g__Unclassified;g__Unclassified;s__Unclassified
023648aa89ba990f5c18ed353702e92c	0	0	0	0	0	0	0	0	1147.086031	0	0	0	0	0	0	0	0	0	0	0	0	0	0	0	0	0	0	0	0	0	k__Bacteria;p__Proteobacteria;c__Alphaproteobacteria;o__Rhizobiales;g__Methylobacteriaceae;g__Unclassified;s__Unclassified
02418ea6891b01e609e4d33b5250b4f7	0	0	0	0	0	0	0	0	0	0	0	0	0	0	0	0	0	0	0	0	0	0	0	0	0	1285.703481	0	0	0	0	k__Bacteria;p__Gemmatimonadetes;c__Gemmatimonadetes;o__C114;g__Unclassified;g__Unclassified;s__Unclassified
02431187cf69ede0fef1e35fa93177aa	0	0	0	0	0	0	0	0	0	0	0	0	0	0	0	0	0	0	0	0	0	0	0	0	26.44453259	0	0	0	0	0	k__Bacteria;p__Acidobacteria;c__Unclassified;o__Unclassified;g__Unclassified;g__Unclassified;s__Unclassified
02721aed180efe9e2847fa8b4af73248	0	0	0	0	0	0	0	0	0	0	0	0	0	0	0	0	0	0	0	0	0	0	0	0	0	63.02468046	0	0	0	0	k__Bacteria;p__Gemmatimonadetes;c__Gemmatimonadetes;o__N1423WL;g__Unclassified;g__Unclassified;s__Unclassified
027ade1ff5a3fe720f2c6bc67c2579a7	0	0	0	0	0	0	0	0	0	0	0	0	0	0	0	0	0	0	0	0	0	0	0	0	0	0	0	0	311.1906376	0	k__Bacteria;p__TM7;c__TM7-3;o__Unclassified;g__Unclassified;g__Unclassified;s__Unclassified
027f4dd53f218e759876b4d1c7c251f7	0	0	0	0	0	0	0	0	0	0	0	0	0	0	0	0	0	0	0	0	0	0	0	0	277.6675922	252.0987219	0	0	0	0	k__Bacteria;p__Actinobacteria;c__Thermoleophilia;o__Gaiellales;g__Gaiellaceae;g__Unclassified;s__Unclassified
0281dab2c5dabb59634cfc6ba9e06fdc	0	0	0	0	0	0	0	0	0	0	0	0	0	0	0	0	0	0	0	0	0	0	0	0	0	731.0862934	0	0	0	0	k__Bacteria;p__Proteobacteria;c__Deltaproteobacteria;o__Myxococcales;g__Myxococcaceae;g__Unclassified;s__Unclassified
0291b88acb0c02437191debdfcae7055	0	0	0	0	0	0	0	0	0	0	0	0	0	0	0	0	0	0	0	0	0	0	0	0	0	0	492.143706	0	0	0	k__Bacteria;p__Nitrospirae;c__Nitrospira;o__Nitrospirales;g__Nitrospiraceae;g__Nitrospira;s__Unclassified
029cc6d3ede71082101f9ac89ce7dd91	0	0	0	0	0	0	0	0	0	0	0	0	0	0	0	0	0	0	0	0	0	0	0	0	0	0	0	0	0	466.507177	k__Bacteria;p__Chloroflexi;c__Ktedonobacteria;o__Thermogemmatisporales;g__Thermogemmatisporaceae;g__Unclassified;s__Unclassified
02b7dabfc74ce07ea94668d76439377d	0	0	0	0	0	0	0	0	0	0	0	0	0	0	0	0	0	0	0	0	0	0	0	0	0	37.81480828	0	0	0	0	k__Bacteria;p__Acidobacteria;c__Unclassified;o__Unclassified;g__Unclassified;g__Unclassified;s__Unclassified
02cbf36095e6a7595a4c63e7e413061e	0	0	0	0	0	0	0	0	0	0	0	0	0	0	0	0	0	0	0	0	0	0	0	0	0	0	72.02103014	0	0	0	k__Bacteria;p__Acidobacteria;c__Unclassified;o__Unclassified;g__Unclassified;g__Unclassified;s__Unclassified
02d26258a3a79b2d7ab793e1a4c0bb9b	0	0	0	0	0	0	0	0	0	0	0	0	0	0	0	0	0	0	0	0	0	0	0	0	0	0	0	0	455.6720051	0	k__Bacteria;p__Proteobacteria;c__Betaproteobacteria;o__Nitrosomonadales;g__Nitrosomonadaceae;g__Nitrosovibrio;s__tenuis
02dd8f521576c92c2ab3cf851a9f6472	0	0	0	0	0	0	0	0	0	0	0	0	0	0	0	0	0	0	0	0	0	0	0	0	0	0	0	282.9921705	0	0	k__Bacteria;p__Actinobacteria;c__Acidimicrobiia;o__Acidimicrobiales;g__Unclassified;g__Unclassified;s__Unclassified
02e6b61a7e272bf188c8517cf8423c57	0	0	0	0	0	0	0	0	0	0	0	0	0	0	0	0	0	0	0	0	0	0	0	0	0	0	0	0	0	119.6172249	k__Bacteria;p__Proteobacteria;c__Alphaproteobacteria;o__Caulobacterales;g__Caulobacteraceae;g__Unclassified;s__Unclassified
02eb1921a9d357514c74be7db7475201	0	0	0	0	0	0	0	0	0	0	0	0	0	0	0	0	0	0	290.6385329	0	0	0	0	0	0	0	0	0	0	0	k__Bacteria;p__Proteobacteria;c__Alphaproteobacteria;o__Rhizobiales;g__Bradyrhizobiaceae;g__Afipia;s__felis
02edacc695b2313a47bf99b7302a66ed	0	0	0	0	0	0	0	0	0	0	0	0	0	0	0	0	0	0	0	0	0	0	0	0	1586.671956	0	648.1892713	0	0	0	k__Bacteria;p__Verrucomicrobia;c__[Pedosphaerae];o__[Pedosphaerales];g__Unclassified;g__Unclassified;s__Unclassified
02f82490c42c8b6417207d6e81b7e348	0	0	0	0	0	0	0	0	0	0	0	0	0	0	0	0	0	0	0	0	0	0	0	0	0	0	0	0	22.22790269	0	k__Bacteria;p__Actinobacteria;c__Actinobacteria;o__Actinomycetales;g__Unclassified;g__Unclassified;s__Unclassified
030374965234b4605f9203b08579795d	0	0	0	0	0	0	0	0	0	0	0	0	0	0	0	0	0	0	0	0	0	0	0	0	238.0007933	0	252.0736055	0	0	0	k__Bacteria;p__Actinobacteria;c__Acidimicrobiia;o__Acidimicrobiales;g__C111;g__Unclassified;s__Unclassified
030bf835be93976ba2d80e7205defb70	0	0	0	0	0	0	0	0	0	0	0	0	0	0	0	0	0	0	0	0	0	0	0	0	0	0	0	0	122.2534648	0	k__Bacteria;p__Proteobacteria;c__Alphaproteobacteria;o__Rhizobiales;g__Hyphomicrobiaceae;g__Devosia;s__Unclassified
0313519dca65d8e93fcc7e5875343beb	0	0	0	0	0	0	0	0	0	0	0	0	0	0	0	0	0	0	0	0	0	0	0	0	0	0	636.1857662	0	0	0	k__Bacteria;p__Proteobacteria;c__Betaproteobacteria;o__Unclassified;g__Unclassified;g__Unclassified;s__Unclassified
031686a08338310aeb07fbb10d1078dd	0	0	0	0	0	0	0	0	0	0	0	0	0	0	0	0	0	0	14415.67123	0	0	137.0269715	12976.86054	0	264.4453259	0	432.1261808	0	0	0	k__Bacteria;p__Proteobacteria;c__Gammaproteobacteria;o__Xanthomonadales;g__Sinobacteraceae;g__Steroidobacter;s__Unclassified
0318e5b0178ae169fd22d669f49f1caf	0	0	0	0	0	0	0	0	0	0	0	0	0	0	0	0	0	0	0	0	0	0	0	0	0	0	0	178.1802555	0	0	k__Bacteria;p__AD3;c__ABS-6;o__Unclassified;g__Unclassified;g__Unclassified;s__Unclassified
031ac33536dd309affc24ea2ae0bb5cd	0	0	0	0	0	0	0	0	0	0	0	0	0	0	0	0	0	0	0	0	0	0	0	0	52.88906519	0	0	0	0	0	k__Bacteria;p__Proteobacteria;c__Deltaproteobacteria;o__Bdellovibrionales;g__Bdellovibrionaceae;g__Bdellovibrio;s__Unclassified
03260864b54add5d8aeb02b745d13082	0	0	155.2361141	0	0	0	0	0	0	0	0	0	11690.90391	0	30593.88122	0	0	0	0	0	0	0	0	0	0	0	0	0	0	0	k__Bacteria;p__[Thermi];c__Deinococci;o__Deinococcales;g__Deinococcaceae;g__Deinococcus;s__Unclassified
0329306c5de4d3c4826b3e5aeb51df77	0	0	0	0	0	0	0	0	0	0	0	0	0	0	0	0	0	0	0	0	0	0	0	0	0	0	0	0	55.56975672	203.3492823	k__Bacteria;p__Chloroflexi;c__Ktedonobacteria;o__Thermogemmatisporales;g__Thermogemmatisporaceae;g__Unclassified;s__Unclassified
0336921c696d7543f02c95c971967f28	0	0	0	0	0	0	0	0	0	0	0	0	0	0	0	0	0	0	0	0	0	0	0	0	608.2242496	0	0	0	0	0	k__Bacteria;p__Bacteroidetes;c__Sphingobacteriia;o__Sphingobacteriales;g__Unclassified;g__Unclassified;s__Unclassified
0338c3ad638087e89916a13deb3b69d8	0	0	0	0	0	0	0	0	0	0	132.0585283	0	0	0	0	0	0	0	0	0	0	0	0	0	0	0	0	0	0	0	k__Bacteria;p__SR1;c__Unclassified;o__Unclassified;g__Unclassified;g__Unclassified;s__Unclassified
033c0bba757f25fb5ef3e837ac3465af	0	0	0	0	0	0	0	0	0	0	0	0	0	0	0	0	0	0	0	0	0	0	0	0	0	0	0	241.0674045	100.0255621	0	k__Bacteria;p__Proteobacteria;c__Alphaproteobacteria;o__Rhizobiales;g__Unclassified;g__Unclassified;s__Unclassified
0345de448e49a1ca84e00ff2b12182fc	0	0	0	0	0	0	0	0	0	0	0	0	0	0	0	0	2395.926924	0	2470.427529	0	0	0	2188.868043	0	0	0	0	136.2554895	0	0	k__Bacteria;p__Proteobacteria;c__Alphaproteobacteria;o__Rhizobiales;g__Hyphomicrobiaceae;g__Rhodoplanes;s__Unclassified
0357e45efb750e9300a0870f7a20287c	0	0	0	0	0	0	0	0	0	0	0	0	0	0	0	0	0	0	0	0	0	0	0	0	0	151.2592331	0	0	0	0	k__Bacteria;p__Acidobacteria;c__Solibacteres;o__Solibacterales;g__[Bryobacteraceae];g__Bryobacter;s__Unclassified
035997f0ae571bebd3039f2cbf4a3c4a	4642.413365	2541.224305	1552.361141	12522.80351	8537.452993	1600.668105	79421.18635	10286.5113	34338.57539	48908.29694	51582.06117	155457.3006	7698.887938	0	0	18410.85271	18568.43366	8494.208494	494.0855059	0	290.2005493	502.4322287	0	0	0	0	0	0	0	0	k__Bacteria;p__[Thermi];c__Deinococci;o__Deinococcales;g__Deinococcaceae;g__Deinococcus;s__Unclassified
035db5fa6720e09f1af56e99d4756004	0	0	0	129.4650739	0	7098.615074	441.8424832	0	0	0	0	0	0	0	6598.680264	0	0	0	0	0	343452.3501	34028.36458	0	0	2300.674336	970.5800792	3096.904296	1676.99064	5234.671083	6363.636364	k__Bacteria;p__Proteobacteria;c__Gammaproteobacteria;o__Xanthomonadales;g__Xanthomonadaceae;g__Rhodanobacter;s__Unclassified
0367cabb759f7cc15af7012751c42d0f	0	0	0	0	0	0	0	0	1073.080481	0	8847.921399	0	0	0	0	0	0	0	0	0	0	0	0	0	0	0	0	0	0	0	k__Bacteria;p__[Thermi];c__Deinococci;o__Deinococcales;g__Deinococcaceae;g__Deinococcus;s__Unclassified
0376a63b3e00c05e709ecd0185aac394	0	0	0	0	0	0	0	0	0	0	0	0	0	0	0	0	0	0	0	0	0	0	0	0	26.44453259	0	0	0	0	0	k__Bacteria;p__Proteobacteria;c__Unclassified;o__Unclassified;g__Unclassified;g__Unclassified;s__Unclassified
037a5b3cd4eae995d1eba44a210b7681	0	0	0	0	0	0	0	0	0	0	0	0	0	0	0	0	0	0	0	0	0	0	0	0	0	0	0	0	0	370.8133971	k__Bacteria;p__Acidobacteria;c__Acidobacteria-5;o__Unclassified;g__Unclassified;g__Unclassified;s__Unclassified
03a76d4608ef33894dc42e05c4177de4	0	0	0	0	0	0	0	0	0	0	0	0	0	0	0	0	0	0	0	0	0	0	0	0	0	0	300.0876256	0	0	0	k__Bacteria;p__TM7;c__TM7-3;o__Unclassified;g__Unclassified;g__Unclassified;s__Unclassified
03adbfc11f7b40671f105d3001f73c45	0	0	0	0	0	0	0	0	0	0	0	0	0	0	0	0	0	0	0	0	0	0	0	0	0	113.4444248	0	0	0	0	k__Bacteria;p__Bacteroidetes;c__[Saprospirae];o__[Saprospirales];g__Chitinophagaceae;g__Flavisolibacter;s__Unclassified
03c4786d868a26eb2eee0b3aa1ad6079	0	0	0	0	0	0	0	0	0	0	0	0	0	0	0	0	0	0	0	0	0	0	0	0	185.1117282	0	0	0	0	0	k__Bacteria;p__Actinobacteria;c__Actinobacteria;o__Actinomycetales;g__Streptomycetaceae;g__Streptomyces;s__Unclassified
03d9e1d1baab71e9d70b65435dde6239	0	0	0	0	0	0	0	0	0	0	0	0	0	0	0	0	0	0	0	0	0	0	0	0	0	0	336.0981407	0	0	0	k__Bacteria;p__Acidobacteria;c__[Chloracidobacteria];o__Unclassified;g__Unclassified;g__Unclassified;s__Unclassified
03e626ffdf4e2cca3bdae285bc5e63fb	0	0	0	0	0	0	0	0	0	0	0	0	0	0	0	0	0	0	0	0	0	0	0	0	0	264.703658	0	0	100.0255621	0	k__Bacteria;p__Proteobacteria;c__Deltaproteobacteria;o__Myxococcales;g__Unclassified;g__Unclassified;s__Unclassified
0413366882e32e13fd4f9252fd078fb1	0	0	0	0	0	0	0	0	0	0	0	0	0	0	0	0	0	0	0	0	0	0	0	0	251.2230596	0	120.0350502	0	0	0	k__Bacteria;p__Actinobacteria;c__Acidimicrobiia;o__Acidimicrobiales;g__EB1017;g__Unclassified;s__Unclassified
0416bc0e85b27086c244005f1f0810db	0	0	0	0	0	0	110.4606208	0	0	0	0	0	0	0	0	0	0	0	0	0	0	0	0	0	0	0	0	0	0	0	k__Bacteria;p__Firmicutes;c__Clostridia;o__Unclassified;g__Unclassified;g__Unclassified;s__Unclassified
041eda04d40b769abe7204b3f696b5ff	0	0	0	0	0	0	0	0	0	0	0	0	0	0	0	0	0	0	0	0	0	0	0	0	211.5562607	0	0	0	0	0	k__Bacteria;p__Bacteroidetes;c__[Saprospirae];o__[Saprospirales];g__Chitinophagaceae;g__Unclassified;s__Unclassified
041f7ed59b8a0240bf71ca919cb61827	0	0	0	0	0	0	0	0	0	0	0	0	0	0	0	0	0	0	0	0	0	0	0	0	0	75.62961656	0	0	0	0	k__Bacteria;p__Chloroflexi;c__Ktedonobacteria;o__JG30-KF-AS9;g__Unclassified;g__Unclassified;s__Unclassified
043370f34aa13710c01c191c55278fe2	0	0	0	0	0	0	0	0	0	0	0	0	0	0	0	0	0	0	0	0	0	0	0	0	0	0	0	0	0	95.6937799	k__Bacteria;p__FCPU426;c__Unclassified;o__Unclassified;g__Unclassified;g__Unclassified;s__Unclassified
044288aaf5f23157344ee83a4cea3738	0	0	0	0	0	0	0	0	0	0	0	0	0	0	0	0	0	0	0	0	0	0	0	0	79.33359778	0	0	0	0	0	k__Bacteria;p__Proteobacteria;c__Deltaproteobacteria;o__Myxococcales;g__Unclassified;g__Unclassified;s__Unclassified
0449508cb28580f979d95619a0886831	0	0	0	0	0	0	0	0	0	0	0	0	0	0	0	0	0	0	0	0	0	0	0	0	0	0	0	0	266.7348322	0	k__Bacteria;p__AD3;c__ABS-6;o__Unclassified;g__Unclassified;g__Unclassified;s__Unclassified
0458a49cd9975347cc674c4aaf108d1f	0	0	0	0	0	0	0	0	0	0	0	0	0	0	0	0	0	0	0	0	0	0	0	0	0	201.6789775	0	199.1426385	222.2790269	0	k__Bacteria;p__Proteobacteria;c__Betaproteobacteria;o__SC-I-84;g__Unclassified;g__Unclassified;s__Unclassified
045f185bcef66d8639bae4794486e8b6	0	0	0	0	0	0	0	0	0	0	0	0	0	0	0	0	0	0	0	0	0	0	0	0	119.0003967	252.0987219	0	0	0	0	k__Bacteria;p__Gemmatimonadetes;c__Gemmatimonadetes;o__Unclassified;g__Unclassified;g__Unclassified;s__Unclassified
046902118a3effafb4354306f61e7dc1	0	0	0	0	0	0	0	0	0	0	0	0	0	0	0	0	0	0	0	0	0	0	0	0	119.0003967	0	0	0	0	0	k__Bacteria;p__Verrucomicrobia;c__[Pedosphaerae];o__[Pedosphaerales];g__Ellin517;g__Unclassified;s__Unclassified
046a0c9f531d01ac139473da76e59b10	0	0	0	0	0	0	0	0	0	0	0	0	0	0	0	0	0	0	0	0	0	0	0	0	0	176.4691053	84.02453516	0	0	0	k__Bacteria;p__Bacteroidetes;c__Cytophagia;o__Cytophagales;g__Cytophagaceae;g__Unclassified;s__Unclassified
046fdb122cd1acc266c51704800d6380	0	0	0	0	0	0	0	0	0	0	0	0	0	0	0	0	0	0	0	0	0	0	0	0	0	264.703658	0	0	0	0	k__Bacteria;p__Chloroflexi;c__Chloroflexi;o__[Roseiflexales];g__[Kouleothrixaceae];g__Unclassified;s__Unclassified
04706f09c90bdc14d66ec1053f959b34	0	0	0	0	0	0	0	0	0	0	0	0	0	0	0	0	0	0	0	0	0	0	0	0	0	0	0	62.88714901	0	0	k__Bacteria;p__Fibrobacteres;c__Fibrobacteria;o__258ds10;g__Unclassified;g__Unclassified;s__Unclassified
047659b685ae48199d2d2fb5743e0dc6	0	0	0	176.5432825	0	0	0	0	0	0	0	0	0	0	0	0	0	0	0	0	0	0	0	0	0	0	0	0	0	0	k__Bacteria;p__Actinobacteria;c__Actinobacteria;o__Actinomycetales;g__Brevibacteriaceae;g__Brevibacterium;s__Unclassified
047cb7d5b9cc1008176140bc2573cf34	0	0	0	0	0	0	0	0	0	0	0	0	0	0	0	0	0	0	0	0	0	0	0	0	1613.116488	315.1234023	1236.361017	209.62383	300.0766863	0	k__Bacteria;p__Acidobacteria;c__Acidobacteria-5;o__Unclassified;g__Unclassified;g__Unclassified;s__Unclassified
047cd1c4b5629ebd19fc7ed1713ee98d	0	0	0	0	0	0	0	0	0	0	0	0	0	0	0	0	0	0	0	0	0	0	0	0	0	0	0	0	0	394.7368421	k__Bacteria;p__Acidobacteria;c__Solibacteres;o__Solibacterales;g__Solibacteraceae;g__Candidatus Solibacter;s__Unclassified
0489e09a2816f6972acca9ac8f9c9215	0	0	0	0	0	0	0	0	0	0	0	0	0	0	0	0	0	0	0	0	0	0	0	0	0	25.20987219	0	0	0	0	k__Bacteria;p__Proteobacteria;c__Alphaproteobacteria;o__Rhizobiales;g__Unclassified;g__Unclassified;s__Unclassified
048e8acda0033420cb5e79d093809bc8	0	0	0	0	0	0	0	0	0	0	0	0	0	0	0	0	0	0	0	0	0	0	0	0	0	0	0	146.736681	533.4696645	3014.354067	k__Bacteria;p__Bacteroidetes;c__Cytophagia;o__Cytophagales;g__Cytophagaceae;g__Unclassified;s__Unclassified
0497e3e302b7545ec550366e35c418d7	0	0	0	0	0	0	0	0	0	0	0	0	0	0	0	0	0	0	0	0	0	0	0	0	119.0003967	0	0	0	0	251.1961722	k__Bacteria;p__Chloroflexi;c__Ktedonobacteria;o__Thermogemmatisporales;g__Thermogemmatisporaceae;g__Unclassified;s__Unclassified
049fdb66793a11104ea168d0660ee340	0	0	0	0	0	0	0	0	0	0	0	0	0	0	0	0	0	0	0	0	0	0	0	0	0	302.5184662	0	0	0	227.2727273	k__Bacteria;p__Gemmatimonadetes;c__Gemmatimonadetes;o__Unclassified;g__Unclassified;g__Unclassified;s__Unclassified
04a539266ee922ffe2178ecd9a3ccadf	0	0	0	0	0	0	0	0	0	0	0	0	0	0	0	0	0	0	0	0	0	0	0	0	396.6679889	0	1584.462663	0	0	0	k__Bacteria;p__Proteobacteria;c__Alphaproteobacteria;o__Rhodospirillales;g__Rhodospirillaceae;g__Unclassified;s__Unclassified
04c1969c4d3255e1f4eebc264d15bc2e	0	0	0	0	0	0	0	0	0	0	0	0	0	0	0	0	0	0	0	0	0	0	0	0	0	0	0	0	0	3074.162679	k__Bacteria;p__Acidobacteria;c__DA052;o__Ellin6513;g__Unclassified;g__Unclassified;s__Unclassified
04c360752a51a94b50093d03994ad1c6	172.5804225	0	0	0	0	0	193.3060864	0	0	0	0	0	0	0	0	0	0	0	0	0	0	0	0	0	0	0	0	0	0	0	k__Bacteria;p__Bacteroidetes;c__Flavobacteriia;o__Flavobacteriales;g__[Weeksellaceae];g__Chryseobacterium;s__Unclassified
04c5f924cb995c32c4c8b299e154e44b	0	0	0	0	0	0	0	0	0	0	0	0	0	0	0	0	0	0	0	0	0	0	0	0	0	0	0	0	188.9371728	0	k__Bacteria;p__Proteobacteria;c__Alphaproteobacteria;o__Rhodospirillales;g__Rhodospirillaceae;g__Unclassified;s__Unclassified
04d5545e0d6e503bbe78873ebd57109e	0	0	0	0	0	0	0	0	0	0	0	0	0	0	0	0	0	0	0	0	0	0	0	0	370.2234563	0	588.1717461	0	0	0	k__Bacteria;p__Verrucomicrobia;c__[Pedosphaerae];o__[Pedosphaerales];g__Unclassified;g__Unclassified;s__Unclassified
04e1effba36d64d6237d19def8b4ff8a	0	0	0	0	0	0	0	0	0	0	0	0	0	0	0	0	0	0	0	0	445.6651293	0	0	0	0	0	0	0	0	0	k__Bacteria;p__Firmicutes;c__Bacilli;o__Bacillales;g__Bacillaceae;g__Bacillus;s__flexus
04ea04cf7dae131eee97d60757a99aec	0	0	0	0	0	0	0	0	0	0	0	0	0	0	0	0	0	0	0	0	0	0	0	0	198.3339944	0	528.154221	0	0	0	k__Bacteria;p__Bacteroidetes;c__Cytophagia;o__Cytophagales;g__Cytophagaceae;g__Unclassified;s__Unclassified
04eb42a9c5f0236f85e7f9d86687c122	0	0	0	0	0	0	0	0	0	0	0	0	0	0	0	0	11081.16202	0	0	268.7148711	0	0	0	130.5020601	0	0	0	0	0	0	k__Bacteria;p__TM7;c__TM7-3;o__Unclassified;g__Unclassified;g__Unclassified;s__Unclassified
050160342ec97b0de49d45a282e48002	0	0	0	0	0	0	0	0	0	0	0	0	0	0	0	0	0	0	0	0	0	0	0	0	211.5562607	0	648.1892713	0	0	0	k__Bacteria;p__Verrucomicrobia;c__[Pedosphaerae];o__[Pedosphaerales];g__Unclassified;g__Unclassified;s__Unclassified
050bf113d1ccf44cf6d89839d4051dd0	0	0	0	0	0	0	0	0	0	0	0	0	0	0	0	0	0	0	0	0	0	0	0	0	0	0	648.1892713	0	0	0	k__Bacteria;p__TM7;c__Unclassified;o__Unclassified;g__Unclassified;g__Unclassified;s__Unclassified
050c90ad565659cfea814ead79d582aa	0	0	0	0	0	0	0	0	0	0	0	0	0	0	0	0	0	0	0	0	0	0	0	0	0	0	60.01752512	2180.087832	0	0	k__Bacteria;p__Bacteroidetes;c__[Saprospirae];o__[Saprospirales];g__Chitinophagaceae;g__Unclassified;s__Unclassified
050e7c69df1cd5e7110b70ddd702fec8	0	0	0	0	0	0	0	0	0	0	0	0	0	0	0	0	0	0	0	0	0	0	0	0	0	176.4691053	0	0	0	0	k__Bacteria;p__Chloroflexi;c__Chloroflexi;o__[Roseiflexales];g__[Kouleothrixaceae];g__Unclassified;s__Unclassified
0514a37e76f5429438ed50692cd1ac93	0	0	0	0	0	0	0	0	0	0	0	0	0	0	0	0	0	0	0	0	0	0	0	0	0	1626.036756	0	94.33072352	255.6208809	71.77033493	k__Bacteria;p__Proteobacteria;c__Alphaproteobacteria;o__Ellin329;g__Unclassified;g__Unclassified;s__Unclassified
05204dcd1e7fd7c54085ccc7fca22339	0	0	0	0	0	0	0	0	0	0	0	0	0	0	0	0	0	0	0	0	0	0	0	0	0	0	0	146.736681	0	0	k__Bacteria;p__Actinobacteria;c__Actinobacteria;o__Actinomycetales;g__Actinosynnemataceae;g__Unclassified;s__Unclassified
0526209d90091547981e70700b2d478d	0	0	0	0	0	0	0	0	0	0	0	0	0	0	0	0	0	0	0	0	0	0	0	0	0	0	0	136.2554895	0	0	k__Bacteria;p__Actinobacteria;c__Thermoleophilia;o__Gaiellales;g__Gaiellaceae;g__Unclassified;s__Unclassified
05267d7423457c497c519c1ef2a97433	0	0	0	0	0	0	0	0	0	0	0	0	0	0	0	0	0	0	0	0	0	0	0	0	0	0	0	293.4733621	377.8743457	0	k__Bacteria;p__Proteobacteria;c__Alphaproteobacteria;o__Sphingomonadales;g__Sphingomonadaceae;g__Novosphingobium;s__Unclassified
052eccbfacfb15be072336b9aaa000fb	0	0	0	0	0	0	0	0	0	0	0	0	0	0	0	0	0	0	0	0	0	0	0	0	0	0	0	0	0	119.6172249	k__Bacteria;p__TM7;c__TM7-1;o__Unclassified;g__Unclassified;g__Unclassified;s__Unclassified
05312f541aede0b1d84b4e55ed751b4c	0	0	0	0	0	0	0	0	0	0	0	0	0	0	0	0	0	0	0	0	0	0	0	0	0	0	0	0	33.34185403	0	k__Bacteria;p__Acidobacteria;c__DA052;o__Ellin6513;g__Unclassified;g__Unclassified;s__Unclassified
0536c9f64a0686f39dd076247961e52a	0	0	0	0	0	0	0	0	0	0	0	0	0	0	0	0	0	0	0	0	0	0	0	0	0	0	0	0	0	334.9282297	k__Bacteria;p__Proteobacteria;c__Alphaproteobacteria;o__Rhodospirillales;g__Rhodospirillaceae;g__Unclassified;s__Unclassified
0536fe57b1a999ffe7ff0ababea2710c	0	0	0	0	0	0	0	0	0	0	0	0	0	0	0	0	0	0	0	0	0	0	0	0	0	0	276.0806155	0	0	0	k__Bacteria;p__Proteobacteria;c__Betaproteobacteria;o__Burkholderiales;g__Comamonadaceae;g__Ramlibacter;s__Unclassified
053e4954d62b89f0f1a3038e1a31a4ee	0	0	0	0	0	0	0	0	0	0	0	0	0	0	0	0	0	0	0	0	0	0	0	0	0	0	132.0385553	0	0	0	k__Bacteria;p__Bacteroidetes;c__Sphingobacteriia;o__Sphingobacteriales;g__Unclassified;g__Unclassified;s__Unclassified
054a4f9636f56b42439af0ccd31bbbe1	0	0	0	0	0	0	0	0	0	0	0	0	0	0	0	0	0	0	0	0	0	0	0	0	0	0	0	1006.194384	0	0	k__Bacteria;p__Acidobacteria;c__Acidobacteriia;o__Acidobacteriales;g__Koribacteraceae;g__Unclassified;s__Unclassified
0552b31d9ef3c5d17f7365fff090f1b9	0	0	0	0	0	0	0	0	0	0	0	0	0	0	0	0	0	0	0	0	0	0	0	0	0	0	204.0595854	0	0	0	k__Bacteria;p__Proteobacteria;c__Betaproteobacteria;o__MND1;g__Unclassified;g__Unclassified;s__Unclassified
0564cc164d2532e13d4fb8d54dd739bc	0	0	0	0	0	0	0	0	0	0	0	0	0	0	0	0	0	0	0	0	0	0	0	0	528.8906519	0	264.0771105	0	0	0	k__Bacteria;p__Bacteroidetes;c__Cytophagia;o__Cytophagales;g__Cytophagaceae;g__Unclassified;s__Unclassified
056840084ae21bcb8c62d106ac87565c	0	0	0	0	0	0	0	0	0	0	0	0	0	0	0	0	0	0	0	0	0	0	0	0	0	0	372.1086557	0	0	0	k__Bacteria;p__Proteobacteria;c__Deltaproteobacteria;o__Syntrophobacterales;g__Syntrophobacteraceae;g__Unclassified;s__Unclassified
056cc9d08b970dd3160809e084959623	0	0	0	0	0	0	0	0	0	0	0	0	0	0	0	0	0	0	0	0	0	0	0	0	0	0	0	0	0	131.5789474	k__Bacteria;p__Proteobacteria;c__Deltaproteobacteria;o__Myxococcales;g__0319-6G20;g__Unclassified;s__Unclassified
05713aecf859898312e62c471f2805dd	0	0	0	0	0	0	0	0	0	0	0	0	0	0	0	0	1197.963462	0	0	0	0	0	0	0	0	0	0	0	0	0	k__Bacteria;p__Proteobacteria;c__Gammaproteobacteria;o__Legionellales;g__Coxiellaceae;g__Unclassified;s__Unclassified
057c1792f4808206038e95d76a8d011b	0	0	0	0	0	0	0	0	0	0	0	0	0	0	0	0	0	0	0	0	0	0	0	0	0	0	888.2593717	0	0	0	k__Bacteria;p__Verrucomicrobia;c__[Pedosphaerae];o__[Pedosphaerales];g__Ellin515;g__Unclassified;s__Unclassified
057e1f8b53e1311a52ad04769670e285	0	0	0	0	0	0	0	0	0	0	0	0	0	0	0	0	0	0	0	0	0	0	0	0	0	50.41974437	0	0	0	0	k__Bacteria;p__Actinobacteria;c__Thermoleophilia;o__Gaiellales;g__Gaiellaceae;g__Unclassified;s__Unclassified
05807eff008997a509dbec8a4b51dc08	0	0	0	0	0	0	0	0	0	0	0	0	0	0	0	0	0	0	0	0	0	502.4322287	0	0	383.4457226	0	408.1191708	0	0	0	k__Bacteria;p__Proteobacteria;c__Alphaproteobacteria;o__Rhizobiales;g__Hyphomicrobiaceae;g__Hyphomicrobium;s__sulfonivorans
05872b3e04d9ce6b7ae4fd44ad6c8cc2	0	0	0	0	0	0	0	0	0	0	0	0	0	0	0	0	0	0	0	0	0	0	0	0	0	0	0	0	0	191.3875598	k__Bacteria;p__Proteobacteria;c__Deltaproteobacteria;o__Myxococcales;g__Myxococcaceae;g__Anaeromyxobacter;s__Unclassified
059a0472c85ebbe708aa52d32fa3017a	0	0	0	0	0	0	0	0	0	0	0	0	0	0	0	0	0	0	0	0	0	0	0	0	0	0	0	0	88.91161074	0	k__Bacteria;p__Proteobacteria;c__Betaproteobacteria;o__A21b;g__UD5;g__Unclassified;s__Unclassified
05a33be2756eebef2a96272edb4f46ed	0	0	0	0	0	0	0	0	0	0	0	0	0	0	0	0	0	0	0	0	0	0	0	0	0	0	96.02804019	0	0	0	k__Bacteria;p__Proteobacteria;c__Betaproteobacteria;o__Burkholderiales;g__Comamonadaceae;g__Aquabacterium;s__Unclassified
05abd6fa1ce533571e5508ddf3c4c055	0	0	0	0	0	0	0	0	0	0	0	0	0	0	0	0	0	0	0	0	0	0	0	0	0	0	96.02804019	0	0	0	k__Bacteria;p__Verrucomicrobia;c__[Pedosphaerae];o__[Pedosphaerales];g__Unclassified;g__Unclassified;s__Unclassified
05b6b80be1b7cef2d678d89e2115b1e4	0	0	0	0	0	0	0	0	0	0	0	0	0	0	0	0	0	0	0	0	0	0	0	0	0	504.1974437	0	0	0	0	k__Bacteria;p__Gemmatimonadetes;c__Gemmatimonadetes;o__N1423WL;g__Unclassified;g__Unclassified;s__Unclassified
05b96719e00bf4edb013ee5b21b3e8ed	0	0	0	0	0	0	0	0	0	0	0	0	0	0	0	0	0	0	0	0	0	0	0	0	0	1348.728162	0	1006.194384	0	0	k__Bacteria;p__Acidobacteria;c__Acidobacteriia;o__Acidobacteriales;g__Koribacteraceae;g__Candidatus Koribacter;s__Unclassified
05b996c36e210e66cee407d35b5bedc1	0	0	0	0	0	0	0	0	0	0	0	0	0	0	0	0	0	0	0	0	0	0	0	0	0	0	0	241.0674045	0	0	k__Bacteria;p__Acidobacteria;c__Solibacteres;o__Solibacterales;g__Solibacteraceae;g__Candidatus Solibacter;s__Unclassified
05d5093f69acf08e81c5d75af5f0d92c	0	0	0	0	0	0	0	0	0	0	0	0	0	0	0	0	0	0	0	0	0	0	0	0	0	0	0	0	100.0255621	0	k__Bacteria;p__Proteobacteria;c__Gammaproteobacteria;o__Xanthomonadales;g__Xanthomonadaceae;g__Unclassified;s__Unclassified
05d79e54bb7e48bafe5f25639da156a0	0	0	0	0	0	0	0	0	0	0	0	0	0	0	0	0	0	0	0	0	0	0	0	0	0	0	132.0385553	0	0	0	k__Bacteria;p__Chloroflexi;c__Chloroflexi;o__[Roseiflexales];g__Unclassified;g__Unclassified;s__Unclassified
05da28c1d16c74adbfd67638015b06d1	0	0	0	0	0	0	0	0	0	0	0	0	0	0	0	0	0	0	0	0	0	0	0	0	171.8894619	0	0	0	0	0	k__Bacteria;p__Proteobacteria;c__Gammaproteobacteria;o__Legionellales;g__Legionellaceae;g__Legionella;s__Unclassified
05f19b35a6ad46214029de5930299d12	0	0	0	0	0	0	0	0	0	0	0	0	0	0	0	0	0	0	0	0	0	0	0	0	105.7781304	365.5431467	0	0	100.0255621	0	k__Bacteria;p__Proteobacteria;c__Betaproteobacteria;o__MND1;g__Unclassified;g__Unclassified;s__Unclassified
05fe05be1625fd942e43713a742de12a	0	0	0	0	0	0	0	0	0	0	0	0	0	0	0	0	0	0	0	0	0	0	0	0	0	163.8641692	0	0	44.45580537	0	k__Bacteria;p__Gemmatimonadetes;c__Gemm-5;o__Unclassified;g__Unclassified;g__Unclassified;s__Unclassified
0602a4fe1edb419b092d14a77db68b72	0	0	0	0	0	0	0	0	0	0	0	0	0	0	0	0	0	0	0	0	0	0	0	0	0	378.1480828	0	0	133.3674161	0	k__Bacteria;p__TM7;c__TM7-1;o__Unclassified;g__Unclassified;g__Unclassified;s__Unclassified
060349fd5081d8004267a4c05c251136	0	0	0	0	0	0	0	0	0	0	0	0	0	0	0	0	0	0	0	0	0	0	0	0	224.778527	1953.765094	0	828.0141286	644.6091779	909.0909091	k__Bacteria;p__Acidobacteria;c__Solibacteres;o__Solibacterales;g__Unclassified;g__Unclassified;s__Unclassified
060a5544038cdc77815ea28f533eb856	0	508.2448611	0	0	0	115.9904424	0	0	0	0	0	0	0	0	0	0	0	0	0	0	0	0	0	0	0	0	0	0	0	0	k__Bacteria;p__Proteobacteria;c__Betaproteobacteria;o__Burkholderiales;g__Comamonadaceae;g__Azohydromonas;s__Unclassified
06123937d015f383d268bb5a1c75c25a	0	0	807.2277935	0	0	0	0	0	0	1247.660636	1162.115049	0	0	0	0	0	0	0	0	0	0	0	0	0	0	0	0	0	0	0	k__Bacteria;p__Proteobacteria;c__Alphaproteobacteria;o__Rhizobiales;g__Methylobacteriaceae;g__Unclassified;s__Unclassified
062ff0775b5cbc826fafc6e45b2b47cf	0	0	0	0	0	0	0	0	0	0	0	0	0	0	0	0	0	0	0	0	0	0	0	0	0	0	0	387.8040856	0	0	k__Bacteria;p__Bacteroidetes;c__[Saprospirae];o__[Saprospirales];g__Chitinophagaceae;g__Unclassified;s__Unclassified
063171dc33f90b9d7822294e992b6587	0	0	0	0	0	0	0	0	0	0	0	0	0	0	0	0	0	0	0	0	0	0	0	0	0	0	72.02103014	0	0	0	k__Bacteria;p__Bacteroidetes;c__[Saprospirae];o__[Saprospirales];g__Chitinophagaceae;g__Unclassified;s__Unclassified
0642528f6edbe88747b1ca49c6f0f1a5	0	0	0	0	0	0	0	0	0	0	0	0	0	0	0	0	0	0	0	0	0	0	0	0	0	0	96.02804019	0	0	0	k__Bacteria;p__Bacteroidetes;c__Cytophagia;o__Cytophagales;g__Cytophagaceae;g__Unclassified;s__Unclassified
064409706518c46c7ef9f1e0ecd8bb52	0	0	0	0	0	0	0	0	0	0	0	0	0	0	0	0	0	0	0	0	0	0	0	0	555.3351845	5117.604054	288.0841206	0	200.0511242	0	k__Bacteria;p__Proteobacteria;c__Betaproteobacteria;o__A21b;g__UD5;g__Unclassified;s__Unclassified
064fafd98476b09afb672df23e134ce6	0	0	0	0	0	0	0	0	0	0	0	0	0	0	0	0	0	0	0	0	0	0	0	0	0	126.0493609	0	0	0	0	k__Bacteria;p__Proteobacteria;c__Deltaproteobacteria;o__Myxococcales;g__Unclassified;g__Unclassified;s__Unclassified
06503a8552ad1f186a4bdc2ecd4c00a0	0	0	0	0	0	0	0	0	0	0	0	0	0	0	0	0	0	0	0	0	0	0	0	0	0	403.357955	0	303.9545536	455.6720051	346.8899522	k__Bacteria;p__Proteobacteria;c__Deltaproteobacteria;o__Myxococcales;g__Unclassified;g__Unclassified;s__Unclassified
0651ef9560d4508cb725bdf2264d00e7	0	0	0	0	0	0	0	0	0	0	0	0	0	0	0	0	0	0	0	0	0	0	0	0	489.223853	0	0	0	0	0	k__Bacteria;p__Proteobacteria;c__Deltaproteobacteria;o__Syntrophobacterales;g__Syntrophobacteraceae;g__Unclassified;s__Unclassified
06675f8496e54940f7fc50baf93d3bd4	0	0	0	0	0	0	0	0	0	0	0	0	0	0	0	0	0	0	0	0	0	0	0	0	0	0	0	0	22.22790269	0	k__Bacteria;p__Proteobacteria;c__Alphaproteobacteria;o__Rickettsiales;g__Unclassified;g__Unclassified;s__Unclassified
066815d69a1cd79792dc187eddb3488d	0	0	0	0	0	0	0	0	0	0	0	0	0	0	0	0	0	0	0	0	0	0	0	0	0	0	0	262.0297875	589.0394212	0	k__Bacteria;p__Actinobacteria;c__Actinobacteria;o__Actinomycetales;g__Actinosynnemataceae;g__Kutzneria;s__Unclassified
0673de35d0208093bc8c3675b435a9b7	0	0	0	0	0	0	0	0	0	0	0	0	0	0	0	0	0	0	0	0	0	0	0	0	0	0	0	0	477.8999078	275.1196172	k__Bacteria;p__Proteobacteria;c__Betaproteobacteria;o__Burkholderiales;g__Burkholderiaceae;g__Burkholderia;s__Unclassified
0678baefa10cd39804c3c7e882b3391f	0	0	0	0	0	0	0	0	0	0	0	0	0	0	0	0	2695.41779	0	0	20243.18696	0	662.2970288	0	23173.43724	357.00119	0	0	0	200.0511242	0	k__Bacteria;p__Proteobacteria;c__Betaproteobacteria;o__Burkholderiales;g__Comamonadaceae;g__Polaromonas;s__Unclassified
067d15ce1ddaf5b79cd3917aeb6717eb	0	0	0	0	0	0	0	0	0	0	0	0	0	0	0	0	0	0	0	0	0	0	0	0	0	453.7776993	0	0	0	0	k__Bacteria;p__Gemmatimonadetes;c__Gemmatimonadetes;o__Ellin5290;g__Unclassified;g__Unclassified;s__Unclassified
06889fda7b8cb135998499a601e1a228	0	0	0	0	0	0	0	0	0	0	0	0	0	0	0	0	0	0	0	0	0	0	0	0	0	0	0	513.5783836	166.7092701	0	k__Bacteria;p__AD3;c__ABS-6;o__Unclassified;g__Unclassified;g__Unclassified;s__Unclassified
068a80a7aacf006c97dc167e2a139784	0	0	0	0	0	0	0	0	0	0	0	0	0	0	0	0	0	0	697.5324789	0	0	570.9457145	0	0	0	0	0	0	0	0	k__Bacteria;p__Proteobacteria;c__Alphaproteobacteria;o__Rhizobiales;g__Xanthobacteraceae;g__Labrys;s__Unclassified
06be596b2b913b203c13231aae9bacc4	0	0	0	82.38686518	0	0	0	0	0	0	0	0	0	0	0	0	0	0	0	0	0	0	0	0	0	0	0	0	0	0	k__Bacteria;p__Firmicutes;c__Clostridia;o__Clostridiales;g__Lachnospiraceae;g__Coprococcus;s__Unclassified
06c4f9569863509e86f3f0bfe611f342	0	0	0	0	0	0	0	0	0	0	0	0	0	0	0	0	0	0	0	0	0	0	0	0	0	0	84.02453516	0	0	0	k__Bacteria;p__Elusimicrobia;c__Elusimicrobia;o__Elusimicrobiales;g__Unclassified;g__Unclassified;s__Unclassified
06d705094e013bb9507606fd9b47233c	0	0	0	0	0	0	0	0	0	0	0	0	0	0	0	0	0	0	0	0	0	0	0	0	0	0	0	0	677.9510319	0	k__Bacteria;p__Proteobacteria;c__Betaproteobacteria;o__Burkholderiales;g__Oxalobacteraceae;g__Cupriavidus;s__Unclassified
06f4ae20649173dbbcf8b866bb86f291	0	0	0	0	0	0	0	0	0	0	0	0	0	0	0	0	0	0	0	0	0	0	0	0	251.2230596	2029.394711	816.2383416	0	0	0	k__Bacteria;p__Bacteroidetes;c__[Saprospirae];o__[Saprospirales];g__Chitinophagaceae;g__Unclassified;s__Unclassified
06f563c7ef87d6d8bec6bb7e6bea0559	0	0	0	0	0	0	0	0	0	0	0	0	0	0	0	0	0	0	0	0	0	0	0	0	277.6675922	0	0	0	0	0	k__Bacteria;p__Bacteroidetes;c__Flavobacteriia;o__Flavobacteriales;g__Flavobacteriaceae;g__Flavobacterium;s__Unclassified
070f3a9b98534f49db365f1c06757845	0	0	0	0	0	0	0	0	0	0	0	0	0	0	0	0	0	0	0	0	0	0	0	0	0	945.370207	0	0	0	0	k__Bacteria;p__Acidobacteria;c__Solibacteres;o__Solibacterales;g__Solibacteraceae;g__Candidatus Solibacter;s__Unclassified
07131d3fa7414683a8e6d929e24ede4f	0	0	0	0	0	0	0	0	0	0	0	0	0	0	0	0	0	0	0	0	0	0	0	0	0	756.2961656	0	0	0	370.8133971	k__Bacteria;p__Chloroflexi;c__TK17;o__mle1-48;g__Unclassified;g__Unclassified;s__Unclassified
071ab06f6822031af1772dfcf7f5dca5	0	0	0	129.4650739	0	0	0	0	0	0	0	0	0	0	0	0	0	0	0	0	0	0	0	0	0	0	0	0	0	0	k__Bacteria;p__Actinobacteria;c__Actinobacteria;o__Actinomycetales;g__Dermabacteraceae;g__Brachybacterium;s__Unclassified
0732f6a7d08fd5699ae132bd2e041d97	0	0	0	0	0	0	0	0	0	0	0	0	0	0	0	0	0	0	0	0	0	0	0	0	502.4461193	75.62961656	252.0736055	0	0	0	k__Bacteria;p__Proteobacteria;c__Alphaproteobacteria;o__Rhizobiales;g__Unclassified;g__Unclassified;s__Unclassified
073585b401d93cde47d28bd8389ed51d	0	0	0	0	0	0	0	0	0	0	0	0	0	0	0	0	0	0	0	0	0	0	0	0	79.33359778	226.8888497	0	1352.073704	1478.155529	0	k__Bacteria;p__Verrucomicrobia;c__[Pedosphaerae];o__[Pedosphaerales];g__Ellin515;g__Unclassified;s__Unclassified
073ece3f4fe38f3969db6ac7f2ee6f2c	0	0	0	0	0	0	0	0	0	0	0	0	0	0	0	0	0	0	0	0	0	0	0	0	0	0	0	94.33072352	0	0	k__Bacteria;p__Actinobacteria;c__Actinobacteria;o__Actinomycetales;g__Pseudonocardiaceae;g__Amycolatopsis;s__Unclassified
0742385c5803cf9ee027d3df2caf97af	0	0	0	0	0	0	0	0	0	0	0	0	0	0	0	0	0	0	0	0	0	0	0	0	198.3339944	831.9257821	0	0	0	0	k__Bacteria;p__Acidobacteria;c__Acidobacteriia;o__Acidobacteriales;g__Koribacteraceae;g__Candidatus Koribacter;s__Unclassified
0747da02b09b352d1fe833827faeddb4	0	0	0	0	0	0	0	0	0	0	0	0	0	0	0	0	0	0	0	0	0	0	0	0	0	0	96.02804019	0	22.22790269	0	k__Bacteria;p__Proteobacteria;c__Deltaproteobacteria;o__Myxococcales;g__Unclassified;g__Unclassified;s__Unclassified
07489bec1bb14d604443736534ea9879	0	0	0	0	0	0	0	0	0	0	0	0	0	0	0	0	0	0	0	0	0	0	0	0	0	0	0	0	66.68370806	0	k__Bacteria;p__TM6;c__SJA-4;o__Unclassified;g__Unclassified;g__Unclassified;s__Unclassified
0752237064214072e09e919423c57df8	0	0	0	0	0	0	0	0	0	0	0	0	0	0	0	0	0	0	0	0	0	0	0	0	132.222663	0	1296.378543	0	0	0	k__Bacteria;p__Proteobacteria;c__Alphaproteobacteria;o__Rhodospirillales;g__Rhodospirillaceae;g__Unclassified;s__Unclassified
07536cff0831e932943f9dcaee2c55e9	0	0	0	0	0	0	0	0	0	0	0	0	0	0	0	0	0	0	0	0	0	0	0	0	0	0	0	83.84953201	0	0	k__Bacteria;p__Proteobacteria;c__Alphaproteobacteria;o__Rhodospirillales;g__Acetobacteraceae;g__Unclassified;s__Unclassified
07788eb191c19c86fbd16bd6b3a5b5ea	0	0	0	0	0	0	0	0	0	0	0	0	0	0	0	0	0	0	0	0	0	0	0	0	171.8894619	0	168.0490703	0	0	0	k__Bacteria;p__Proteobacteria;c__Deltaproteobacteria;o__Unclassified;g__Unclassified;g__Unclassified;s__Unclassified
077e9f727928b639a189154590d6a660	0	0	0	0	0	0	0	0	0	0	0	0	0	0	0	0	0	0	0	537.4297423	590.7654039	0	0	0	766.8914452	617.6418686	0	262.0297875	0	0	k__Bacteria;p__Proteobacteria;c__Alphaproteobacteria;o__Rhizobiales;g__Phyllobacteriaceae;g__Mesorhizobium;s__Unclassified
0787db62ea719ca379a8406f8ac3de07	0	0	0	0	0	0	0	0	0	0	0	0	0	0	0	0	0	0	145.3192664	0	0	0	0	335.5767259	0	226.8888497	0	1331.111321	666.8370806	2141.148325	k__Bacteria;p__Actinobacteria;c__Actinobacteria;o__Actinomycetales;g__Micrococcaceae;g__Unclassified;s__Unclassified
07888996e1af005c4294ef9bd3a996c3	0	0	0	0	0	0	0	0	3182.238668	0	0	0	0	0	0	0	0	0	0	0	0	0	0	0	0	0	0	0	0	0	k__Bacteria;p__Proteobacteria;c__Alphaproteobacteria;o__Rhizobiales;g__Methylobacteriaceae;g__Unclassified;s__Unclassified
0793a029daa8210a53ca6b0fe31f3ba9	0	0	0	0	0	0	0	0	0	0	0	0	0	0	0	0	0	0	0	0	0	0	0	0	0	0	192.0560804	0	0	0	k__Bacteria;p__Proteobacteria;c__Deltaproteobacteria;o__Unclassified;g__Unclassified;g__Unclassified;s__Unclassified
0799589a16640471e26d0153b38935c8	0	0	0	0	0	0	0	0	0	0	0	0	0	0	0	0	0	0	0	0	0	0	0	0	0	0	24.00701005	0	0	0	k__Bacteria;p__Bacteroidetes;c__[Rhodothermi];o__[Rhodothermales];g__Rhodothermaceae;g__Unclassified;s__Unclassified
07a131ad724061e995e0fa4b557e418e	0	0	0	0	0	0	0	0	0	0	0	0	0	0	0	0	0	0	4650.216526	0	0	0	7191.994997	0	0	0	0	0	0	0	k__Bacteria;p__Actinobacteria;c__Actinobacteria;o__Actinomycetales;g__Nocardiaceae;g__Nocardia;s__Unclassified
07a43d8f5dd78997e0f4767858922fad	0	0	0	0	0	0	0	0	0	0	0	0	0	0	0	0	0	0	0	0	0	0	0	0	0	0	60.01752512	0	33.34185403	0	k__Bacteria;p__Verrucomicrobia;c__[Pedosphaerae];o__[Pedosphaerales];g__Unclassified;g__Unclassified;s__Unclassified
07b99045c93f6f4d88e9e0e7e798da26	0	0	0	0	0	0	0	0	0	0	0	0	0	0	0	0	0	0	0	0	0	0	0	0	119.0003967	0	0	0	0	0	k__Bacteria;p__Proteobacteria;c__Deltaproteobacteria;o__Myxococcales;g__Unclassified;g__Unclassified;s__Unclassified
07bbb41fb675199da511d208a816a5fb	0	0	0	0	0	0	0	0	0	0	0	0	0	0	0	0	0	0	145.3192664	0	0	0	0	0	0	0	0	0	200.0511242	0	k__Bacteria;p__Proteobacteria;c__Deltaproteobacteria;o__Myxococcales;g__Unclassified;g__Unclassified;s__Unclassified
07beade433b3c785e4d87b54606f403e	0	0	0	0	0	0	0	0	0	0	0	0	0	0	0	0	0	0	0	0	0	0	0	0	119.0003967	0	0	0	0	0	k__Bacteria;p__Proteobacteria;c__Deltaproteobacteria;o__Myxococcales;g__Unclassified;g__Unclassified;s__Unclassified
07c7dde4a5e42cfc2584ba783ba5dd64	0	0	0	0	0	0	0	0	0	0	0	0	0	0	0	0	0	0	0	0	0	0	0	0	0	0	480.1402009	0	0	0	k__Bacteria;p__Proteobacteria;c__Gammaproteobacteria;o__Pseudomonadales;g__Pseudomonadaceae;g__Pseudomonas;s__Unclassified
07c8c57a2baef09f436beeea5a574be0	0	0	0	0	0	0	0	12553.03074	0	0	0	0	0	0	0	0	0	0	0	0	0	0	0	0	0	0	0	0	0	0	k__Bacteria;p__Proteobacteria;c__Alphaproteobacteria;o__Rickettsiales;g__Unclassified;g__Unclassified;s__Unclassified
07c8e6776cf3a8a562d3a9f2c0ab1787	0	0	0	0	0	0	0	0	0	0	0	0	0	0	0	0	0	0	0	0	0	0	0	0	0	25.20987219	0	0	0	0	k__Bacteria;p__Proteobacteria;c__Alphaproteobacteria;o__Unclassified;g__Unclassified;g__Unclassified;s__Unclassified
07d4ef54dbf6d51136328fc513a5362d	0	0	0	0	0	0	0	0	0	0	0	0	0	0	0	0	0	0	0	0	3420.22076	0	0	0	0	390.7530189	0	649.8338731	1233.648599	837.3205742	k__Bacteria;p__Proteobacteria;c__Alphaproteobacteria;o__Rhizobiales;g__Bradyrhizobiaceae;g__Bradyrhizobium;s__Unclassified
07e15b641212bf46c2405172a1a7b668	0	0	0	0	0	0	0	0	0	0	0	0	0	0	0	0	0	0	0	0	0	0	0	0	476.0015867	0	1836.536269	0	0	0	k__Bacteria;p__Proteobacteria;c__Deltaproteobacteria;o__Myxococcales;g__Unclassified;g__Unclassified;s__Unclassified
07e79d8c28d52b859a1c279bd3a0c3b5	0	0	0	0	0	0	0	0	0	0	0	0	0	0	0	0	0	0	0	0	0	0	0	0	238.0007933	0	0	0	0	191.3875598	k__Bacteria;p__Actinobacteria;c__Acidimicrobiia;o__Acidimicrobiales;g__EB1017;g__Unclassified;s__Unclassified
07f9b640e28e4e13b3c0cd2819709d3b	0	0	0	0	0	0	0	0	0	0	0	0	0	0	0	0	0	0	0	0	0	0	0	0	304.1121248	214.2839136	276.0806155	0	0	0	k__Bacteria;p__Proteobacteria;c__Alphaproteobacteria;o__Sphingomonadales;g__Sphingomonadaceae;g__Unclassified;s__Unclassified
0800862c8e257c6e8ae783ab98aa8982	0	0	0	0	0	0	0	0	0	0	0	0	0	0	0	0	0	0	0	0	0	0	0	0	0	0	0	0	0	167.4641148	k__Bacteria;p__Proteobacteria;c__Deltaproteobacteria;o__Myxococcales;g__Haliangiaceae;g__Unclassified;s__Unclassified
08008805d25189a877757492259537dc	0	0	0	0	0	0	0	0	0	0	0	0	0	0	0	0	0	0	0	0	0	0	0	0	158.6671956	0	0	0	0	0	k__Bacteria;p__Proteobacteria;c__Alphaproteobacteria;o__Rhizobiales;g__Hyphomicrobiaceae;g__Devosia;s__Unclassified
080179e50b3b1d89545ff38d76bc0612	0	0	0	0	0	0	0	0	0	0	0	0	0	0	0	0	0	0	0	0	0	0	0	0	0	0	0	0	489.0138591	370.8133971	k__Bacteria;p__Proteobacteria;c__Betaproteobacteria;o__Burkholderiales;g__Burkholderiaceae;g__Burkholderia;s__Unclassified
080a7ce89909fe3226c22bc49b732205	0	0	0	0	0	0	0	0	0	0	0	0	0	0	0	0	0	0	0	0	0	0	0	242.3609687	0	75.62961656	0	0	0	0	k__Bacteria;p__Proteobacteria;c__Betaproteobacteria;o__Methylophilales;g__Methylophilaceae;g__Methylotenera;s__mobilis
080daa575068f49d4eb1311196812d9e	0	0	0	0	0	0	0	0	0	0	0	0	0	0	0	0	0	0	0	0	0	0	0	0	0	0	0	73.36834051	0	0	k__Bacteria;p__Acidobacteria;c__Solibacteres;o__Solibacterales;g__Solibacteraceae;g__Candidatus Solibacter;s__Unclassified
081799d4ac87f91790729965512adf5c	0	0	0	0	0	0	0	0	0	0	0	0	0	0	0	0	0	0	0	0	0	0	0	0	476.0015867	0	0	0	0	0	k__Bacteria;p__Chloroflexi;c__TK10;o__AKYG885;g__Dolo_23;g__Unclassified;s__Unclassified
082e1205fdea03d774a86480dea677cc	0	0	0	0	0	0	0	0	0	0	0	0	0	0	0	0	0	0	0	0	0	0	0	0	277.6675922	0	108.0315452	0	0	0	k__Bacteria;p__Actinobacteria;c__Thermoleophilia;o__Gaiellales;g__Gaiellaceae;g__Unclassified;s__Unclassified
083426eba1d22ebe2da7477c1af08ddb	0	0	0	0	0	0	0	0	0	0	0	0	0	0	0	0	0	0	0	0	0	0	0	0	0	0	372.1086557	0	0	0	k__Bacteria;p__Proteobacteria;c__Gammaproteobacteria;o__Xanthomonadales;g__Sinobacteraceae;g__Unclassified;s__Unclassified
08343254b09877543fa562a87e356667	0	0	0	0	0	0	0	0	0	0	0	0	0	0	0	0	0	0	0	0	0	0	0	0	357.00119	0	456.1331909	0	0	0	k__Bacteria;p__Proteobacteria;c__Alphaproteobacteria;o__Rhodospirillales;g__Rhodospirillaceae;g__Unclassified;s__Unclassified
083abf147d4e1d3b268e8d6f354be0d3	0	0	0	0	0	3456.515183	358.9970176	0	0	0	0	0	1140.575991	0	0	0	0	0	4039.875607	3515.686231	102699.9015	47594.03476	5159.474672	3709.987136	0	0	0	450.6912346	388.988297	334.9282297	k__Bacteria;p__Actinobacteria;c__Actinobacteria;o__Actinomycetales;g__Mycobacteriaceae;g__Mycobacterium;s__Unclassified
083dfdf2c655f559f139e7e70e60dc10	0	0	0	0	0	0	0	0	0	0	0	0	0	0	0	0	0	0	0	0	0	0	0	0	145.4449293	0	0	0	0	0	k__Bacteria;p__Verrucomicrobia;c__[Pedosphaerae];o__[Pedosphaerales];g__Ellin517;g__Unclassified;s__Unclassified
085a6d218dbcb31089251a3917e85eb2	0	0	0	0	0	0	0	0	0	0	0	0	0	0	0	0	0	0	0	0	0	0	0	37.28630288	0	0	0	0	0	0	k__Bacteria;p__TM7;c__TM7-1;o__Unclassified;g__Unclassified;g__Unclassified;s__Unclassified
087eb96bd7751c92dd3e420f241f355c	0	0	0	0	0	0	0	0	0	0	0	0	0	0	0	0	0	0	0	806.1446134	0	570.9457145	0	522.0082403	0	0	0	0	0	0	k__Bacteria;p__Proteobacteria;c__Alphaproteobacteria;o__Sphingomonadales;g__Sphingomonadaceae;g__Unclassified;s__Unclassified
087f400052859abaeffbed51d63fb302	0	0	0	0	0	0	0	0	0	0	0	0	0	0	0	0	0	0	0	0	0	0	0	0	158.6671956	0	0	0	0	0	k__Bacteria;p__Actinobacteria;c__Acidimicrobiia;o__Acidimicrobiales;g__Unclassified;g__Unclassified;s__Unclassified
0884ba56106a9d8e485f2d9e3aefcada	0	0	0	0	0	0	0	0	518.0388529	0	0	0	0	0	0	0	0	0	0	0	0	0	0	0	0	0	0	0	0	0	k__Bacteria;p__Proteobacteria;c__Alphaproteobacteria;o__Sphingomonadales;g__Sphingomonadaceae;g__Sphingomonas;s__Unclassified
08920b12a0ad24e43eeb86de2fe45f43	0	0	0	0	0	0	0	0	0	0	0	0	0	0	0	0	0	0	0	0	0	0	0	0	0	252.0987219	192.0560804	0	0	0	k__Bacteria;p__Proteobacteria;c__Betaproteobacteria;o__Burkholderiales;g__Oxalobacteraceae;g__Janthinobacterium;s__Unclassified
089dfc8d749bbf1033a4f2eba8a70f97	0	0	434.6611196	0	0	0	0	0	0	0	0	0	0	0	0	0	0	0	0	0	0	0	0	0	0	0	0	0	0	0	k__Bacteria;p__Firmicutes;c__Bacilli;o__Bacillales;g__Paenibacillaceae;g__Saccharibacillus;s__sacchari
08c19a79119d09aa6504223397a1c29f	0	0	0	0	0	0	0	0	0	0	0	0	0	0	0	0	0	0	0	0	0	0	0	0	66.11133148	0	0	0	0	0	k__Bacteria;p__Actinobacteria;c__Actinobacteria;o__Actinomycetales;g__Micromonosporaceae;g__Unclassified;s__Unclassified
08cfb88f7764ac6c2499d5354b67195e	0	0	0	0	0	0	0	0	0	0	0	0	0	0	0	0	0	0	0	0	0	0	0	0	0	113.4444248	0	0	0	0	k__Bacteria;p__Bacteroidetes;c__Cytophagia;o__Cytophagales;g__Cytophagaceae;g__Unclassified;s__Unclassified
08d005404946415ea946fa392fe0ba8e	0	0	0	0	0	0	0	0	0	0	0	0	0	0	0	0	0	0	0	0	0	0	0	0	0	0	0	880.4200862	0	227.2727273	k__Bacteria;p__Verrucomicrobia;c__[Pedosphaerae];o__[Pedosphaerales];g__Ellin515;g__Unclassified;s__Unclassified
08d17d6645de6bb9c1963bc9ab39e582	0	0	0	0	0	0	0	0	0	0	0	0	0	0	0	0	0	0	0	0	0	0	0	0	0	50.41974437	0	0	0	0	k__Bacteria;p__Proteobacteria;c__Deltaproteobacteria;o__Myxococcales;g__Unclassified;g__Unclassified;s__Unclassified
08e24899591b4c131e93798acb5d9592	0	0	0	0	0	0	0	0	0	0	0	0	0	0	0	0	0	0	1714.767344	0	0	0	781.7385866	0	0	0	0	0	244.5069295	0	k__Bacteria;p__Bacteroidetes;c__[Saprospirae];o__[Saprospirales];g__Chitinophagaceae;g__Unclassified;s__Unclassified
08e94d1921768e149adf5066655eca7b	0	0	0	0	0	0	0	0	0	0	0	0	855.4319932	0	0	0	0	0	0	0	0	0	0	0	0	0	0	0	0	0	k__Bacteria;p__Proteobacteria;c__Alphaproteobacteria;o__Rhodospirillales;g__Rhodospirillaceae;g__Unclassified;s__Unclassified
08f4cbfd364cbe7b01d6c7aefc860e9f	0	0	0	0	0	0	0	0	0	0	0	0	0	0	0	0	0	0	0	0	0	0	0	0	1494.116091	1361.333098	0	0	0	0	k__Bacteria;p__Proteobacteria;c__Deltaproteobacteria;o__Myxococcales;g__Haliangiaceae;g__Unclassified;s__Unclassified
08f6172a4ddff1707d36df8e811c52ac	0	0	0	0	0	0	0	0	0	0	0	0	0	0	0	0	0	0	0	0	0	0	0	0	0	0	120.0350502	0	0	0	k__Bacteria;p__Proteobacteria;c__Alphaproteobacteria;o__Caulobacterales;g__Caulobacteraceae;g__Unclassified;s__Unclassified
08fd40aed9403e72d8dc1fa26afe3d79	0	0	0	0	0	69.59426543	0	0	0	0	0	0	0	0	0	0	0	0	0	0	269.4719386	0	0	0	0	0	0	0	0	0	k__Bacteria;p__Armatimonadetes;c__Armatimonadia;o__FW68;g__Unclassified;g__Unclassified;s__Unclassified
09002d89afb558d1de77936072c29737	0	0	0	0	0	0	0	0	0	0	0	0	0	0	0	0	0	0	0	0	0	0	0	0	26.44453259	0	0	0	0	0	k__Bacteria;p__Proteobacteria;c__Alphaproteobacteria;o__Rhizobiales;g__Unclassified;g__Unclassified;s__Unclassified
0906219bd46038a3a15acad2ced0cac6	0	0	0	0	0	0	0	0	0	0	0	0	0	0	0	0	0	0	0	0	0	0	0	0	0	0	0	188.661447	0	0	k__Bacteria;p__Gemmatimonadetes;c__Gemmatimonadetes;o__Unclassified;g__Unclassified;g__Unclassified;s__Unclassified
090a64be0d3f03e699ae7cb5f48ab87d	0	0	0	0	0	0	0	0	0	0	0	0	0	0	0	0	0	0	0	0	0	0	0	0	0	2558.802027	0	0	0	95.6937799	k__Bacteria;p__Bacteroidetes;c__Cytophagia;o__Cytophagales;g__Cytophagaceae;g__Unclassified;s__Unclassified
090c961dde92bf3b61b3d142a318760f	0	0	0	0	0	0	0	0	0	0	0	0	0	0	0	0	0	0	0	0	0	0	0	0	0	113.4444248	0	0	0	0	k__Bacteria;p__TM7;c__SC3;o__Unclassified;g__Unclassified;g__Unclassified;s__Unclassified
09209a6f6e590e7466b212341e036689	0	0	0	0	0	0	0	0	0	0	0	0	0	0	0	0	0	0	0	0	0	0	0	0	3953.457623	2331.913177	780.2278265	199.1426385	0	0	k__Bacteria;p__Gemmatimonadetes;c__Gemmatimonadetes;o__Unclassified;g__Unclassified;g__Unclassified;s__Unclassified
0922a092ef826f2ff0695d37816ac9cc	0	0	0	0	0	0	0	0	0	0	0	0	0	0	0	0	0	0	0	0	0	0	0	0	0	0	0	576.4655326	66.68370806	0	k__Bacteria;p__Actinobacteria;c__MB-A2-108;o__Unclassified;g__Unclassified;g__Unclassified;s__Unclassified
0936a7f3af32dac8bfbab9c7a720e49e	0	0	0	0	0	0	0	0	0	0	0	0	0	0	0	0	0	0	0	0	0	0	0	0	0	0	0	178.1802555	0	0	k__Bacteria;p__Acidobacteria;c__DA052;o__Ellin6513;g__Unclassified;g__Unclassified;s__Unclassified
0938ee1c7b3a10774034102a86b06b10	0	0	0	0	0	0	0	0	3552.26642	0	0	0	0	0	0	0	0	0	0	0	124.371664	411.0809144	0	0	0	0	0	0	0	0	k__Bacteria;p__Proteobacteria;c__Alphaproteobacteria;o__Rhizobiales;g__Aurantimonadaceae;g__Unclassified;s__Unclassified
093d0086feed203ad6f1d1f34bea9de8	0	0	0	0	0	0	0	1511.01296	0	0	845.1745814	0	0	0	0	0	0	0	0	67.17871778	0	0	0	0	0	0	0	0	0	0	k__Bacteria;p__Bacteroidetes;c__Cytophagia;o__Cytophagales;g__Cytophagaceae;g__Spirosoma;s__Unclassified
0943374b06b170e486ed553f78070d13	0	0	0	0	0	0	0	0	0	0	0	0	0	0	0	0	0	0	0	0	0	0	0	0	0	0	0	0	0	610.0478469	k__Bacteria;p__Proteobacteria;c__Alphaproteobacteria;o__Rhodospirillales;g__Rhodospirillaceae;g__Unclassified;s__Unclassified
09465c6f4994042be98ab12f9b24de20	0	0	0	0	0	0	0	0	0	0	0	0	0	0	0	0	0	0	0	0	0	0	0	0	0	0	0	0	589.0394212	0	k__Bacteria;p__Proteobacteria;c__Betaproteobacteria;o__Burkholderiales;g__Burkholderiaceae;g__Burkholderia;s__Unclassified
0946b1e7472427318e099ddbb55eb7c4	0	0	0	0	0	0	0	0	0	0	0	0	0	0	0	0	0	0	0	0	0	0	0	0	0	0	0	0	2322.815831	1076.555024	k__Bacteria;p__Acidobacteria;c__DA052;o__Ellin6513;g__Unclassified;g__Unclassified;s__Unclassified
0951caa92579ba1f393b1867046da3c8	0	0	0	0	0	0	0	0	0	0	0	0	0	0	0	0	0	0	0	0	0	0	0	0	0	0	0	293.4733621	0	0	k__Bacteria;p__Proteobacteria;c__Deltaproteobacteria;o__Myxococcales;g__Unclassified;g__Unclassified;s__Unclassified
0955ac74890bc0c9397c172295d79bab	0	0	0	0	0	0	0	0	0	0	0	0	0	0	0	0	0	0	0	0	0	0	0	0	0	0	0	0	0	251.1961722	k__Bacteria;p__Chloroflexi;c__Ktedonobacteria;o__Unclassified;g__Unclassified;g__Unclassified;s__Unclassified
09619e5b201970377e06e7d5b922ab4a	0	0	0	0	0	0	0	0	0	0	0	0	0	0	0	0	0	0	0	0	0	0	0	0	0	0	276.0806155	0	0	0	k__Bacteria;p__Bacteroidetes;c__Cytophagia;o__Cytophagales;g__Cytophagaceae;g__Unclassified;s__Unclassified
0969b2676120bf458a58c71b5934966f	0	0	0	0	0	0	0	0	0	0	0	0	0	0	0	0	0	0	0	0	0	0	0	0	0	289.9135301	0	0	44.45580537	0	k__Bacteria;p__Chloroflexi;c__Anaerolineae;o__SHA-20;g__Unclassified;g__Unclassified;s__Unclassified
09807d50ca5beeb5c095fd0df741df37	0	0	0	0	0	0	0	0	0	0	0	0	0	0	0	0	0	0	0	0	0	0	0	0	0	0	0	199.1426385	0	0	k__Bacteria;p__Actinobacteria;c__Actinobacteria;o__Actinomycetales;g__Thermomonosporaceae;g__Actinoallomurus;s__iriomotensis
09869a3fb522aee63fb7087da85f54a8	0	0	0	0	0	0	0	0	0	0	0	0	0	0	0	0	0	0	0	0	0	0	0	0	806.5582441	0	2736.799145	0	0	0	k__Bacteria;p__Gemmatimonadetes;c__Gemmatimonadetes;o__Unclassified;g__Unclassified;g__Unclassified;s__Unclassified
099aaae32fc45946876d86ea3553c704	0	621.1881635	0	0	0	0	0	0	0	0	0	0	0	0	0	0	0	0	0	0	0	0	0	0	0	0	0	0	0	0	k__Bacteria;p__Actinobacteria;c__Actinobacteria;o__Actinomycetales;g__Corynebacteriaceae;g__Corynebacterium;s__Unclassified
09a227aab873d952cf6543857b0d765b	0	0	0	0	0	0	0	0	0	0	0	0	0	0	0	0	0	0	0	0	0	0	0	0	52.88906519	0	0	0	177.8232215	0	k__Bacteria;p__Chloroflexi;c__Ktedonobacteria;o__JG30-KF-AS9;g__Unclassified;g__Unclassified;s__Unclassified
09a63a9ebef91ea5faea637d1ff9e8be	0	0	0	0	0	0	0	0	0	0	0	0	0	0	0	0	0	0	0	0	0	0	0	0	528.8906519	0	0	0	0	0	k__Bacteria;p__Proteobacteria;c__Deltaproteobacteria;o__Myxococcales;g__Unclassified;g__Unclassified;s__Unclassified
09a66adb59b89df12a2bfe53481a5e60	0	0	0	0	0	0	0	0	0	0	0	0	0	0	0	0	0	0	0	0	0	0	0	0	0	50.41974437	0	0	0	0	k__Bacteria;p__Proteobacteria;c__Alphaproteobacteria;o__Unclassified;g__Unclassified;g__Unclassified;s__Unclassified
09aece997b3d59fb7d4b5d0a5586d1db	0	0	0	0	0	0	0	0	0	0	0	0	0	0	0	0	0	0	0	0	0	0	0	0	0	0	0	83.84953201	0	0	k__Bacteria;p__Chloroflexi;c__Ktedonobacteria;o__Thermogemmatisporales;g__Thermogemmatisporaceae;g__Unclassified;s__Unclassified
09b729e10a1b1b7931318dcfafd412f0	0	0	0	0	0	0	0	0	0	0	0	0	0	0	0	0	0	0	0	0	0	0	0	0	0	1840.32067	360.1051507	524.0595751	1833.801972	15239.23445	k__Bacteria;p__Bacteroidetes;c__Cytophagia;o__Cytophagales;g__Cytophagaceae;g__Unclassified;s__Unclassified
09cb046649e2776823ccf4326b04ba3d	534.9993097	0	0	0	0	0	0	0	0	0	0	0	0	0	0	0	0	0	0	0	0	0	0	0	0	0	0	0	0	0	k__Bacteria;p__Proteobacteria;c__Alphaproteobacteria;o__Rhizobiales;g__Rhizobiaceae;g__Agrobacterium;s__Unclassified
09cd53172f3ac27d0ac935991cfec18e	0	0	0	0	0	0	0	0	0	0	0	0	0	0	0	0	0	0	0	0	0	0	0	0	264.4453259	0	0	0	0	0	k__Bacteria;p__Bacteroidetes;c__Sphingobacteriia;o__Sphingobacteriales;g__Unclassified;g__Unclassified;s__Unclassified
09d23d008d0be194a595f7f975c7df27	0	0	0	0	0	0	0	0	0	0	0	0	0	0	0	0	0	0	0	0	0	0	0	0	0	0	120.0350502	0	0	0	k__Bacteria;p__Proteobacteria;c__Alphaproteobacteria;o__BD7-3;g__Unclassified;g__Unclassified;s__Unclassified
09daf5db1e517efc381fcc5a1e0d2aae	0	0	0	0	0	0	0	0	0	0	0	0	0	0	0	0	0	0	0	0	0	0	0	0	0	75.62961656	0	0	0	0	k__Bacteria;p__Proteobacteria;c__Deltaproteobacteria;o__Syntrophobacterales;g__Syntrophobacteraceae;g__Unclassified;s__Unclassified
09f4aa2dfbf28a235c5e5a816ec1b1c7	0	0	0	0	0	0	0	0	0	0	132.0585283	0	0	0	0	0	0	0	0	0	0	0	0	0	0	0	0	0	0	0	k__Bacteria;p__Firmicutes;c__Bacilli;o__Bacillales;g__Bacillaceae;g__Virgibacillus;s__Unclassified
09f505f95faa3224eac38279366c2fc0	0	0	0	0	0	0	0	0	0	0	52.82341134	0	0	0	0	0	0	0	0	0	0	0	0	0	0	0	0	0	0	0	k__Bacteria;p__Chlamydiae;c__Chlamydiia;o__Chlamydiales;g__Rhabdochlamydiaceae;g__Candidatus Rhabdochlamydia;s__Unclassified
09fe804fe2d01550b8887e09fc550c02	0	0	0	0	0	0	0	0	0	0	0	0	0	0	0	0	0	0	116.2554131	0	0	0	0	0	0	0	0	0	88.91161074	0	k__Bacteria;p__Proteobacteria;c__Gammaproteobacteria;o__Legionellales;g__Legionellaceae;g__Unclassified;s__Unclassified
0a0320282ea42f75a7740cb927c83f8a	0	0	0	0	0	0	0	0	0	0	0	0	0	0	0	0	0	0	0	0	0	1233.242743	0	428.7924831	0	0	0	0	0	0	k__Bacteria;p__Proteobacteria;c__Alphaproteobacteria;o__Sphingomonadales;g__Sphingomonadaceae;g__Novosphingobium;s__Unclassified
0a0abf1213e89e56192d9cc8a2cbf2a1	0	0	0	0	0	0	0	0	0	0	0	0	0	0	0	0	0	0	0	0	0	0	0	0	0	289.9135301	0	0	0	0	k__Bacteria;p__Chloroflexi;c__Chloroflexi;o__[Roseiflexales];g__[Kouleothrixaceae];g__Unclassified;s__Unclassified
0a0d14b811f982d2c1ea464ebbef619b	0	0	0	0	0	0	0	0	0	374.2981909	0	0	0	0	0	0	0	0	0	0	0	0	0	0	158.6671956	0	276.0806155	0	0	0	k__Bacteria;p__Proteobacteria;c__Deltaproteobacteria;o__Myxococcales;g__0319-6G20;g__Unclassified;s__Unclassified
0a0dca924d0352f064c40df682e9b50f	0	0	0	0	0	0	0	0	0	0	0	0	0	0	0	0	0	0	0	0	248.743328	0	0	0	0	0	0	0	0	0	k__Bacteria;p__Proteobacteria;c__Alphaproteobacteria;o__Rickettsiales;g__Rickettsiaceae;g__Rickettsia;s__Unclassified
0a1f2054b41bfcb2d20d9030a3b73872	0	0	0	0	0	0	0	0	0	0	0	0	0	0	0	0	0	0	0	0	0	0	0	0	0	0	0	0	111.1395134	311.0047847	k__Bacteria;p__Proteobacteria;c__Deltaproteobacteria;o__MIZ46;g__Unclassified;g__Unclassified;s__Unclassified
0a2485449cde01aead87833f5617cda2	0	0	0	0	0	0	0	0	0	0	0	0	0	0	0	0	0	0	0	0	0	0	0	0	0	0	732.2138064	0	0	0	k__Bacteria;p__Proteobacteria;c__Betaproteobacteria;o__MND1;g__Unclassified;g__Unclassified;s__Unclassified
0a2caf02cfb3aa2948e625f09b5c8166	0	0	0	0	0	0	0	0	0	0	0	0	0	0	0	0	0	0	0	0	0	0	0	0	0	0	0	0	0	23.92344498	k__Bacteria;p__Bacteroidetes;c__Cytophagia;o__Cytophagales;g__[Amoebophilaceae];g__SC3-56;s__Unclassified
0a4e5d74a3a23a1141687668cb55f838	0	0	0	0	0	0	0	0	0	0	396.175585	0	0	0	0	0	0	0	0	0	0	0	0	0	0	0	0	0	0	0	k__Bacteria;p__Armatimonadetes;c__[Fimbriimonadia];o__[Fimbriimonadales];g__[Fimbriimonadaceae];g__Fimbriimonas;s__Unclassified
0a4fa1d3038a7644392d2131acfa3630	0	0	0	0	0	0	0	0	0	0	0	0	0	0	0	0	0	0	0	0	0	0	0	0	0	0	60.01752512	0	0	0	k__Bacteria;p__SBR1093;c__VHS-B5-50;o__Unclassified;g__Unclassified;g__Unclassified;s__Unclassified
0a57c5ec443b6a69825ff3bedd71f7d8	0	0	0	0	0	0	0	0	0	0	0	0	0	0	0	0	0	0	0	0	0	0	0	0	0	50.41974437	0	0	0	0	k__Bacteria;p__Firmicutes;c__Bacilli;o__Bacillales;g__Paenibacillaceae;g__Cohnella;s__Unclassified
0a5989d58a53847c614fb99915b160a8	0	0	0	0	0	0	0	0	0	0	0	0	0	0	0	0	0	0	0	0	0	0	0	0	0	25.20987219	0	0	0	0	k__Bacteria;p__Acidobacteria;c__Solibacteres;o__Solibacterales;g__Unclassified;g__Unclassified;s__Unclassified
0a5fd6449d8e63f7b0e03891ee24945f	0	0	0	0	0	0	0	0	0	0	0	0	0	0	0	0	0	0	0	0	0	0	0	0	0	478.9875715	0	0	344.5324916	2416.267943	k__Bacteria;p__Acidobacteria;c__TM1;o__Unclassified;g__Unclassified;g__Unclassified;s__Unclassified
0a65443494dbdd906feee185cbe8d909	0	0	0	0	0	0	0	0	0	0	0	0	0	0	0	0	0	0	0	0	0	0	0	0	52.88906519	0	0	0	0	0	k__Bacteria;p__Proteobacteria;c__TA18;o__PHOS-HD29;g__Unclassified;g__Unclassified;s__Unclassified
0a71a6a39fc750669eab4c7eca8fb370	0	0	0	0	0	0	0	0	0	0	0	0	0	0	0	0	0	0	0	0	0	0	0	0	0	0	192.0560804	0	0	0	k__Bacteria;p__Chloroflexi;c__S085;o__Unclassified;g__Unclassified;g__Unclassified;s__Unclassified
0a72cae80db963f631460dce790df952	0	0	0	0	508.1817258	0	0	0	0	0	0	0	0	0	0	0	0	0	0	0	0	0	0	0	0	0	0	0	0	0	k__Bacteria;p__Actinobacteria;c__Actinobacteria;o__Actinomycetales;g__Intrasporangiaceae;g__Phycicoccus;s__Unclassified
0a78b5499b875a66e3fe0dd3f5e9a8d2	0	0	0	0	0	0	0	0	0	0	0	0	0	0	0	0	0	0	0	0	51.82152666	0	0	0	0	0	0	0	0	0	k__Bacteria;p__Actinobacteria;c__Actinobacteria;o__Actinomycetales;g__Intrasporangiaceae;g__Unclassified;s__Unclassified
0a7f317cd030fa202bbb80e3e0dc65b7	0	0	0	0	0	0	0	0	0	0	0	0	0	0	0	0	0	0	0	0	0	0	0	0	0	0	0	0	0	287.0813397	k__Bacteria;p__Proteobacteria;c__Alphaproteobacteria;o__Rhodospirillales;g__Rhodospirillaceae;g__Unclassified;s__Unclassified
0a87c82aeb8d3dbf527360d8200a651d	0	0	0	0	0	0	0	0	0	499.0642545	0	0	0	0	0	0	0	0	0	0	0	0	0	0	0	0	0	0	0	0	k__Bacteria;p__Bacteroidetes;c__[Saprospirae];o__[Saprospirales];g__Chitinophagaceae;g__Unclassified;s__Unclassified
0a8aa64d2c391f6099b0e0b57135705e	0	0	0	0	0	0	0	0	0	0	0	0	0	0	0	0	0	0	0	0	0	0	0	0	0	0	0	31.44357451	0	0	k__Bacteria;p__Proteobacteria;c__Gammaproteobacteria;o__Xanthomonadales;g__Xanthomonadaceae;g__Unclassified;s__Unclassified
0a8c0169fce90ff2079c27b65c2a9dcf	0	0	0	0	0	0	0	0	0	0	369.7638794	0	0	0	0	0	0	0	0	0	0	0	0	0	0	0	0	0	0	0	k__Bacteria;p__Proteobacteria;c__Deltaproteobacteria;o__Bdellovibrionales;g__Bdellovibrionaceae;g__Bdellovibrio;s__Unclassified
0a8fce447c11cfc904976d4c48cfb5df	0	0	0	0	0	0	0	0	0	0	0	0	0	0	0	0	0	0	0	0	0	0	0	0	0	0	84.02453516	0	0	0	k__Bacteria;p__Actinobacteria;c__Acidimicrobiia;o__Acidimicrobiales;g__koll13;g__Unclassified;s__Unclassified
0a9ca5a36bfdbb72140c6861c3c4b0c9	0	0	0	0	0	0	0	0	0	0	0	0	0	0	0	0	0	0	0	0	0	0	0	0	0	126.0493609	0	0	0	0	k__Bacteria;p__TM7;c__SC3;o__Unclassified;g__Unclassified;g__Unclassified;s__Unclassified
0aadbfd583e3e94856d8bc38e1da90fd	0	0	0	0	0	0	0	0	0	0	0	0	0	0	0	0	0	0	0	0	0	0	0	0	0	88.23455265	0	0	0	0	k__Bacteria;p__Gemmatimonadetes;c__Gemmatimonadetes;o__Unclassified;g__Unclassified;g__Unclassified;s__Unclassified
0aaee7e2f711fcc7d9740ad3daa7604d	0	0	0	0	0	0	0	0	0	0	0	0	0	0	0	0	0	0	0	0	0	0	0	0	0	75.62961656	0	0	0	0	k__Bacteria;p__TM7;c__SC3;o__Unclassified;g__Unclassified;g__Unclassified;s__Unclassified
0abbb8e9c2453b55adc8d9fd83da9022	0	0	0	82.38686518	0	0	0	0	0	0	0	0	0	0	0	0	0	0	0	0	0	0	0	0	0	0	0	0	0	0	k__Bacteria;p__Actinobacteria;c__Actinobacteria;o__Actinomycetales;g__Pseudonocardiaceae;g__Pseudonocardia;s__Unclassified
0ac6c7a0e380e24a83879ad496b6a50a	0	0	0	0	0	0	0	0	0	0	0	0	0	0	0	0	0	0	0	0	0	0	0	0	0	214.2839136	0	0	0	0	k__Bacteria;p__Proteobacteria;c__Alphaproteobacteria;o__Unclassified;g__Unclassified;g__Unclassified;s__Unclassified
0ace84f45f8ddda6dc9cbb251ca3d245	0	0	0	0	0	0	0	0	0	0	0	0	0	0	0	0	0	0	0	0	0	0	0	0	0	0	24.00701005	0	0	0	k__Bacteria;p__Firmicutes;c__Clostridia;o__Clostridiales;g__Peptostreptococcaceae;g__Clostridium;s__Unclassified
0ad6e9ed629a6cf9ccf475bb71451cd5	0	0	0	0	0	0	0	0	0	0	0	0	0	0	0	0	0	0	0	0	0	0	0	0	224.778527	0	264.0771105	0	0	0	k__Bacteria;p__Proteobacteria;c__Deltaproteobacteria;o__Syntrophobacterales;g__Syntrophobacteraceae;g__Unclassified;s__Unclassified
0ae60b2071da89b211b0a4647dd7b67a	0	0	0	0	0	0	0	0	0	0	0	0	0	0	0	0	0	0	0	0	0	0	0	0	0	0	336.0981407	0	0	0	k__Bacteria;p__Proteobacteria;c__Gammaproteobacteria;o__Pseudomonadales;g__Pseudomonadaceae;g__Pseudomonas;s__alcaligenes
0ae86982c20e25509578c04b9bd04b0f	0	0	0	0	0	0	0	0	0	0	0	0	0	0	0	0	0	0	0	0	0	0	0	0	0	0	0	0	0	311.0047847	k__Bacteria;p__Chloroflexi;c__Ktedonobacteria;o__JG30-KF-AS9;g__Unclassified;g__Unclassified;s__Unclassified
0ae8caf021a070f592776a6f4703b6f7	0	0	0	0	0	0	0	0	0	0	0	0	0	0	0	0	0	0	0	0	0	0	0	0	0	0	0	0	544.5836158	2619.617225	k__Bacteria;p__Acidobacteria;c__Acidobacteriia;o__Acidobacteriales;g__Acidobacteriaceae;g__Unclassified;s__Unclassified
0af402c825529b71a0fbf43cb6f5e818	0	0	0	0	0	0	0	0	0	0	0	0	0	0	0	0	0	0	0	0	0	0	0	0	0	0	0	188.661447	0	0	k__Bacteria;p__Chloroflexi;c__Ktedonobacteria;o__Thermogemmatisporales;g__Thermogemmatisporaceae;g__Unclassified;s__Unclassified
0b0ed24b88e5fa5d97d0d2409b0c83e9	0	0	0	0	0	0	0	0	0	0	0	0	0	0	0	0	0	0	0	0	0	0	0	0	264.4453259	113.4444248	0	0	0	0	k__Bacteria;p__Proteobacteria;c__Alphaproteobacteria;o__Rhodospirillales;g__Rhodospirillaceae;g__Skermanella;s__Unclassified
0b1adb954e69416b531aa1994184b281	0	0	0	0	0	0	0	0	0	0	0	0	2566.295979	0	0	0	0	0	0	44.78581185	0	0	0	0	0	0	0	0	0	0	k__Bacteria;p__Bacteroidetes;c__Sphingobacteriia;o__Sphingobacteriales;g__Sphingobacteriaceae;g__Sphingobacterium;s__multivorum
0b1b513fd020a41091ccc5d5060d3954	0	0	0	0	0	0	0	0	0	0	633.880936	0	0	0	0	0	0	0	0	0	0	0	0	0	0	0	0	0	0	0	k__Bacteria;p__Proteobacteria;c__Betaproteobacteria;o__Burkholderiales;g__Comamonadaceae;g__Unclassified;s__Unclassified
0b1ee37ab7f074f6c5fad360d6de682f	0	0	0	0	0	0	0	0	0	0	0	0	0	0	0	0	0	0	0	0	0	0	0	0	0	151.2592331	0	0	0	0	k__Bacteria;p__Proteobacteria;c__Gammaproteobacteria;o__Xanthomonadales;g__Xanthomonadaceae;g__Unclassified;s__Unclassified
0b3b78d6e4da290aa9f23b976de5840d	0	0	0	0	0	0	0	0	0	0	0	0	0	0	0	0	0	0	0	0	0	0	0	0	171.8894619	37.81480828	0	0	0	0	k__Bacteria;p__Bacteroidetes;c__Sphingobacteriia;o__Sphingobacteriales;g__Sphingobacteriaceae;g__Solitalea;s__canadensis
0b3b9a77ddcbdc4d491f4fdbba531a1d	0	0	0	0	0	0	0	0	0	0	0	0	0	0	0	0	0	0	0	0	0	0	0	0	92.55586408	239.4937858	0	0	0	0	k__Bacteria;p__Bacteroidetes;c__[Saprospirae];o__[Saprospirales];g__Chitinophagaceae;g__Unclassified;s__Unclassified
0b52fe82be29e04d20a423f95028d9ee	0	0	0	0	0	0	0	0	0	0	0	0	0	0	0	0	0	0	0	0	0	0	0	0	0	0	0	0	844.6603021	0	k__Bacteria;p__Gemmatimonadetes;c__Gemm-1;o__Unclassified;g__Unclassified;g__Unclassified;s__Unclassified
0b684158d1db0fb38c5fdae39e90b319	0	0	0	0	0	0	0	0	0	0	0	0	0	0	0	0	0	0	0	0	0	0	0	0	0	0	0	0	0	251.1961722	k__Bacteria;p__Proteobacteria;c__Alphaproteobacteria;o__Rhodospirillales;g__Rhodospirillaceae;g__Unclassified;s__Unclassified
0b75b836eb37d6554acfe1fdfde5ef2d	0	0	0	0	0	0	0	0	0	0	0	0	0	0	0	0	0	0	0	0	0	0	0	0	0	0	0	31.44357451	0	0	k__Bacteria;p__Acidobacteria;c__DA052;o__Ellin6513;g__Unclassified;g__Unclassified;s__Unclassified
0b832d5201e381174c7e6864f8158183	86.29021124	0	0	0	0	0	0	0	0	0	0	0	0	0	0	0	0	0	0	0	0	0	0	0	0	0	0	0	0	0	k__Bacteria;p__Fusobacteria;c__Fusobacteriia;o__Fusobacteriales;g__Leptotrichiaceae;g__Leptotrichia;s__Unclassified
0b8b27fd4f41cee83d426cfecb76182b	0	0	0	0	0	0	0	0	0	0	0	0	0	0	0	0	0	0	0	0	0	0	0	0	0	214.2839136	0	73.36834051	0	0	k__Bacteria;p__Actinobacteria;c__Thermoleophilia;o__Solirubrobacterales;g__Unclassified;g__Unclassified;s__Unclassified
0ba6a9e8a8440cb88489e6e784267da7	0	0	0	0	0	0	0	0	0	0	0	0	0	0	0	0	0	0	0	0	0	0	0	0	0	0	0	178.1802555	0	0	k__Bacteria;p__Proteobacteria;c__Deltaproteobacteria;o__Syntrophobacterales;g__Syntrophobacteraceae;g__Unclassified;s__Unclassified
0ba6dc483b3efb29741306f43b8f0c8b	0	0	0	0	0	0	0	0	0	0	0	0	0	0	0	0	0	0	0	0	0	0	0	0	0	189.0740414	0	0	155.5953188	0	k__Bacteria;p__Acidobacteria;c__iii1-8;o__DS-18;g__Unclassified;g__Unclassified;s__Unclassified
0bb7db32ff857ab53af047e9f18c371e	0	0	0	0	0	0	0	0	0	0	0	0	0	0	0	0	0	0	0	0	0	0	0	0	0	466.3826354	0	0	0	0	k__Bacteria;p__Acidobacteria;c__Acidobacteriia;o__Acidobacteriales;g__Koribacteraceae;g__Unclassified;s__Unclassified
0bc7db9d1ffde71ea3a4e8094d2d4e77	0	0	0	0	0	0	0	0	0	0	0	0	0	0	0	0	0	0	0	0	0	0	0	0	0	0	240.0701005	0	0	0	k__Bacteria;p__Proteobacteria;c__Betaproteobacteria;o__MND1;g__Unclassified;g__Unclassified;s__Unclassified
0bdaf73e8d7b99583801b42b017fa7e3	0	0	0	0	0	278.3770617	0	0	0	0	0	0	0	0	0	0	0	0	435.9577993	0	290.2005493	3128.782515	0	93.21575719	0	0	0	146.736681	0	0	k__Bacteria;p__Proteobacteria;c__Gammaproteobacteria;o__Xanthomonadales;g__Sinobacteraceae;g__Steroidobacter;s__Unclassified
0be40903f0aa16a03490177a5259f9bd	0	0	0	0	0	0	0	0	0	0	0	0	0	0	0	0	0	0	0	0	0	0	0	0	185.1117282	0	0	0	0	0	k__Bacteria;p__Proteobacteria;c__Gammaproteobacteria;o__Xanthomonadales;g__Xanthomonadaceae;g__Unclassified;s__Unclassified
0bed75674361d13eddebee6de01a2094	0	0	0	0	0	0	0	0	0	0	0	0	0	0	0	0	0	0	0	0	0	0	0	186.4315144	8568.02856	4890.715204	13299.88357	220.1050215	611.2673239	394.7368421	k__Bacteria;p__Nitrospirae;c__Nitrospira;o__Nitrospirales;g__Nitrospiraceae;g__Nitrospira;s__Unclassified
0bf3c979d5653ea1784f9406b8274801	0	0	0	0	0	0	0	0	0	0	0	0	0	0	0	0	0	0	0	0	0	0	0	0	0	0	0	0	0	358.8516746	k__Bacteria;p__Proteobacteria;c__Alphaproteobacteria;o__Caulobacterales;g__Caulobacteraceae;g__Unclassified;s__Unclassified
0bf55eadd25e25f91b9459b75d956abb	0	0	0	0	0	0	0	0	0	0	0	0	0	0	0	0	0	11583.01158	0	0	0	0	0	0	0	0	0	0	0	0	k__Bacteria;p__[Thermi];c__Deinococci;o__Deinococcales;g__Deinococcaceae;g__Deinococcus;s__Unclassified
0bf56f6aa587a3079bdec09e03f6812c	0	0	0	0	0	0	0	0	0	0	0	0	0	0	0	0	0	0	0	0	0	0	0	0	0	0	0	0	0	83.73205742	k__Bacteria;p__Verrucomicrobia;c__[Pedosphaerae];o__[Pedosphaerales];g__Ellin517;g__Unclassified;s__Unclassified
0c06485feb7f9cfbb02bfa6922d0a12c	0	0	0	0	0	0	0	0	0	0	0	0	0	0	0	0	0	0	0	0	0	0	0	0	383.4457226	0	0	0	0	0	k__Bacteria;p__Actinobacteria;c__Actinobacteria;o__Actinomycetales;g__Streptomycetaceae;g__Unclassified;s__Unclassified
0c07471c118e3de8a65105e9f77cfbe4	0	0	0	0	0	0	0	0	0	0	0	0	0	0	0	0	0	0	0	0	0	0	0	0	0	0	0	146.736681	0	0	k__Bacteria;p__Acidobacteria;c__Solibacteres;o__Solibacterales;g__Unclassified;g__Unclassified;s__Unclassified
0c0799f887fe05cb90ee2f6c5fb7de8e	0	0	0	0	0	0	0	0	0	0	0	0	0	0	0	0	0	0	0	0	0	0	0	0	0	201.6789775	0	0	0	0	k__Bacteria;p__Proteobacteria;c__Deltaproteobacteria;o__Myxococcales;g__Unclassified;g__Unclassified;s__Unclassified
0c0832e0b527952e62483c8730e7aebd	0	0	0	0	0	0	0	0	0	0	0	0	0	0	0	0	0	0	0	0	0	0	0	0	0	126.0493609	0	0	0	0	k__Bacteria;p__Chloroflexi;c__Chloroflexi;o__[Roseiflexales];g__[Kouleothrixaceae];g__Unclassified;s__Unclassified
0c0dbb7ce729e38ca85014951288b674	0	0	0	0	0	0	0	0	518.0388529	0	0	0	0	0	0	0	0	0	0	0	0	0	0	0	0	0	0	0	0	0	k__Bacteria;p__Actinobacteria;c__Actinobacteria;o__Actinomycetales;g__Kineosporiaceae;g__Unclassified;s__Unclassified
0c188fddcaec8aec43d1822fa7cb024e	0	0	0	0	0	0	0	0	0	0	0	0	0	0	0	0	0	0	0	0	0	0	0	0	171.8894619	0	252.0736055	0	0	0	k__Bacteria;p__Proteobacteria;c__Deltaproteobacteria;o__NB1-j;g__MND4;g__Unclassified;s__Unclassified
0c20ca7a16e93b10119ce717e2a17670	3002.899351	2032.979444	0	0	27543.44954	0	2374.903347	3428.837101	10434.78261	0	0	3072.196621	0	0	0	0	0	0	0	0	735.8656786	0	0	0	0	0	0	0	0	0	k__Bacteria;p__Proteobacteria;c__Betaproteobacteria;o__Burkholderiales;g__Oxalobacteraceae;g__Janthinobacterium;s__Unclassified
0c216aa81a4fcaea83a879420db858eb	0	0	0	0	0	0	0	0	0	0	0	0	0	0	0	0	0	0	0	0	0	0	0	0	0	0	0	0	589.0394212	0	k__Bacteria;p__Proteobacteria;c__Betaproteobacteria;o__Nitrosomonadales;g__Nitrosomonadaceae;g__Nitrosovibrio;s__tenuis
0c23cf480f70b8b9de223ad538b9082b	0	0	0	0	0	0	0	0	0	0	0	0	0	0	0	0	0	0	0	0	0	0	0	0	0	0	0	817.5329371	489.0138591	418.6602871	k__Bacteria;p__Proteobacteria;c__Gammaproteobacteria;o__Xanthomonadales;g__Sinobacteraceae;g__Unclassified;s__Unclassified
0c32775a987050c085cc58a7be59a9f7	0	0	0	0	0	0	0	0	0	0	0	0	0	0	0	0	0	0	0	0	0	0	0	0	39.66679889	0	0	0	0	0	k__Bacteria;p__Proteobacteria;c__Alphaproteobacteria;o__Rhizobiales;g__Phyllobacteriaceae;g__Unclassified;s__Unclassified
0c473dd82112626c69f9abd26cba66e6	0	0	0	0	0	0	0	0	0	0	0	0	0	0	0	0	0	0	0	0	0	0	0	0	0	0	204.0595854	0	0	0	k__Bacteria;p__Proteobacteria;c__Deltaproteobacteria;o__Myxococcales;g__OM27;g__Unclassified;s__Unclassified
0c4d085a7e3785d2adbda73d4984862b	0	0	0	0	0	0	0	0	0	0	0	0	0	0	0	0	0	0	0	0	0	0	0	0	0	0	0	0	44.45580537	0	k__Bacteria;p__Bacteroidetes;c__[Saprospirae];o__[Saprospirales];g__Chitinophagaceae;g__Terrimonas;s__ferruginea
0c67ee1ed2f3261fef8cbe7f1702c412	0	0	0	0	0	0	0	0	2220.166512	0	0	3404.325985	0	0	0	0	0	0	0	0	0	0	0	0	0	0	0	0	0	0	k__Bacteria;p__Proteobacteria;c__Alphaproteobacteria;o__Rhizobiales;g__Methylobacteriaceae;g__Unclassified;s__Unclassified
0c7f67511ef98a403ca73dcdd7cc3c3c	0	2992.997515	0	0	0	0	0	0	0	0	0	0	0	0	0	0	0	0	0	0	0	0	0	0	0	0	0	0	0	0	k__Bacteria;p__Proteobacteria;c__Alphaproteobacteria;o__Rhizobiales;g__Methylobacteriaceae;g__Methylobacterium;s__Unclassified
0c817558dd6d52c2afabf88c8f1b9435	0	0	0	0	0	0	0	0	0	0	0	0	0	0	0	0	0	0	0	0	0	0	0	0	0	201.6789775	168.0490703	0	0	0	k__Bacteria;p__Proteobacteria;c__Gammaproteobacteria;o__Xanthomonadales;g__Xanthomonadaceae;g__Unclassified;s__Unclassified
0c873f23effab5d01128af029ad773b0	0	0	0	0	0	0	0	0	0	0	0	0	0	0	0	0	0	0	0	0	0	0	0	0	0	113.4444248	0	0	0	0	k__Bacteria;p__Proteobacteria;c__Alphaproteobacteria;o__Sphingomonadales;g__Sphingomonadaceae;g__Novosphingobium;s__Unclassified
0c9d83fb28692803b85e270213c1c7ce	0	0	0	0	0	0	0	0	0	0	0	0	0	0	0	0	0	0	0	0	0	0	0	0	449.5570541	315.1234023	0	83.84953201	155.5953188	191.3875598	k__Bacteria;p__Firmicutes;c__Bacilli;o__Bacillales;g__Bacillaceae;g__Bacillus;s__clausii
0ca14f70c6e254a419d24a8f4d14c799	0	0	0	0	0	0	0	0	0	0	0	0	0	0	0	0	0	0	0	0	0	0	0	0	0	226.8888497	0	0	0	0	k__Bacteria;p__Bacteroidetes;c__[Saprospirae];o__[Saprospirales];g__Chitinophagaceae;g__Unclassified;s__Unclassified
0cba71ed0d4661e90d294e3a6f0a48fb	0	0	0	0	0	0	0	0	0	0	0	0	0	0	0	0	0	0	0	0	0	0	0	0	119.0003967	0	0	0	0	0	k__Bacteria;p__Actinobacteria;c__Actinobacteria;o__Actinomycetales;g__Micromonosporaceae;g__Unclassified;s__Unclassified
0cbfb233e775945da170246c76973ad7	0	0	0	0	0	0	0	0	0	499.0642545	0	0	0	0	0	0	0	0	0	0	0	0	0	0	0	0	0	335.3981281	0	0	k__Bacteria;p__Proteobacteria;c__Deltaproteobacteria;o__Myxococcales;g__Haliangiaceae;g__Unclassified;s__Unclassified
0cc1a04a81087b98afc5652184144ff7	0	0	0	0	0	0	0	0	0	0	0	0	0	0	0	0	0	0	0	0	0	0	0	0	0	0	108.0315452	0	0	0	k__Bacteria;p__Proteobacteria;c__Gammaproteobacteria;o__Xanthomonadales;g__Sinobacteraceae;g__Unclassified;s__Unclassified
0cc528c208e6c0f8772cf308b20130b7	0	0	0	0	0	0	0	0	0	0	0	0	0	0	0	0	0	0	0	0	0	0	0	0	0	0	0	251.548596	0	0	k__Bacteria;p__TM7;c__TM7-1;o__Unclassified;g__Unclassified;g__Unclassified;s__Unclassified
0cc7991496579b6f68e41e707ba70a5f	0	0	0	0	0	0	0	0	0	0	0	0	0	0	0	0	0	0	0	0	0	0	0	0	79.33359778	0	0	0	0	0	k__Bacteria;p__Acidobacteria;c__iii1-8;o__SJA-36;g__Unclassified;g__Unclassified;s__Unclassified
0ccb5bb361a5ade66b31dec9c54cce97	0	0	0	0	0	0	0	0	0	0	0	0	0	0	0	0	0	0	0	0	0	0	0	0	0	0	0	0	33.34185403	0	k__Bacteria;p__Bacteroidetes;c__Sphingobacteriia;o__Sphingobacteriales;g__Sphingobacteriaceae;g__Solitalea;s__canadensis
0ccc52b8af6f102c178598d7a6bfc4f3	0	0	0	0	0	0	0	0	0	0	0	0	0	0	0	0	0	0	0	0	0	0	0	0	0	264.703658	0	0	0	0	k__Bacteria;p__Gemmatimonadetes;c__Gemmatimonadetes;o__Unclassified;g__Unclassified;g__Unclassified;s__Unclassified
0cd4dcdb0338aba775bdba104b1750d1	0	0	0	0	0	0	0	0	0	0	0	0	0	0	0	0	0	0	0	0	134.7359693	0	0	0	0	0	0	345.8793196	978.0277182	885.1674641	k__Bacteria;p__Actinobacteria;c__Actinobacteria;o__Actinomycetales;g__Actinospicaceae;g__Unclassified;s__Unclassified
0ce545e8a0dc7cc126ee15b3649a7064	0	0	0	0	0	0	0	0	0	0	0	0	0	0	0	0	0	0	0	0	0	0	0	0	0	163.8641692	0	0	0	0	k__Bacteria;p__Proteobacteria;c__Deltaproteobacteria;o__Myxococcales;g__Unclassified;g__Unclassified;s__Unclassified
0cea6d1b27228c6ac23ea530d54ac8f4	0	0	0	0	0	0	0	0	0	0	0	0	0	0	0	0	0	0	0	0	0	0	0	0	0	126.0493609	0	0	0	0	k__Bacteria;p__TM6;c__SJA-4;o__Unclassified;g__Unclassified;g__Unclassified;s__Unclassified
0cff69063c228a464122e3b9417565e8	0	0	0	0	0	0	0	0	0	0	0	0	0	0	0	0	0	0	0	0	0	0	0	0	0	0	0	0	766.8626427	1267.942584	k__Bacteria;p__Acidobacteria;c__DA052;o__Ellin6513;g__Unclassified;g__Unclassified;s__Unclassified
0d003da5e1ec81ad42f836da65a8bed4	0	0	0	0	0	0	0	0	0	0	0	0	0	0	0	0	0	0	0	0	445.6651293	0	0	0	0	0	0	0	0	0	k__Bacteria;p__Proteobacteria;c__Gammaproteobacteria;o__Xanthomonadales;g__Sinobacteraceae;g__Unclassified;s__Unclassified
0d0ca70514cb240d7c94c50d8cac1c39	0	0	0	0	0	0	0	0	0	0	0	0	0	0	0	0	0	0	0	0	0	0	0	0	0	0	0	0	0	1028.708134	k__Bacteria;p__Proteobacteria;c__Deltaproteobacteria;o__Myxococcales;g__Myxococcaceae;g__Unclassified;s__Unclassified
0d0e03150bf25d1b465d8498fc41351e	0	0	0	0	0	0	0	0	0	0	0	0	0	0	0	0	0	0	0	0	0	0	0	0	1097.448103	0	0	0	0	0	k__Bacteria;p__Actinobacteria;c__Thermoleophilia;o__Gaiellales;g__Gaiellaceae;g__Unclassified;s__Unclassified
0d18d5b294226e20acbfb03f225d6f68	0	0	0	0	0	0	0	0	0	0	0	0	0	0	0	0	0	0	0	0	0	0	0	0	0	0	0	0	88.91161074	0	k__Bacteria;p__Acidobacteria;c__[Chloracidobacteria];o__Unclassified;g__Unclassified;g__Unclassified;s__Unclassified
0d1bb1681996d0a2555b90c949c26430	0	0	0	0	0	0	0	0	0	0	0	0	0	0	0	0	0	0	0	0	0	0	0	0	0	0	0	0	400.1022484	0	k__Bacteria;p__Actinobacteria;c__Actinobacteria;o__Actinomycetales;g__Unclassified;g__Unclassified;s__Unclassified
0d22a8e07c86584c1cd0b04583cb886a	0	0	0	0	0	0	0	0	0	0	0	0	0	0	0	0	0	0	0	0	0	0	0	0	0	0	0	0	111.1395134	681.8181818	k__Bacteria;p__Unclassified;c__Unclassified;o__Unclassified;g__Unclassified;g__Unclassified;s__Unclassified
0d38f6a3e854b7e5e647e1d8522d5a09	0	0	0	0	0	0	0	0	0	0	0	0	0	0	0	0	0	0	0	0	0	0	0	0	198.3339944	0	108.0315452	0	0	0	k__Bacteria;p__Chlorobi;c__SJA-28;o__Unclassified;g__Unclassified;g__Unclassified;s__Unclassified
0d40d61b84ea6b7f899972ab00f01a99	0	0	0	0	0	0	0	0	0	0	0	0	0	0	0	0	0	0	0	0	0	0	0	0	634.6687822	151.2592331	0	0	0	0	k__Bacteria;p__TM7;c__TM7-1;o__Unclassified;g__Unclassified;g__Unclassified;s__Unclassified
0d47958fab69a08ebc41fec5ab470942	0	0	0	0	0	0	0	0	0	0	0	0	0	0	0	0	0	0	0	0	0	0	0	0	0	0	0	0	377.8743457	0	k__Bacteria;p__Proteobacteria;c__Betaproteobacteria;o__MND1;g__Unclassified;g__Unclassified;s__Unclassified
0d4a4b86a4b13c539ef8480afd94819e	0	0	0	0	0	0	0	0	0	0	0	0	0	0	0	0	0	0	0	0	0	0	0	0	0	0	0	0	0	23.92344498	k__Bacteria;p__Proteobacteria;c__Betaproteobacteria;o__Burkholderiales;g__Unclassified;g__Unclassified;s__Unclassified
0d4d84ec08a55e345cd44725222a668e	0	0	0	0	0	0	0	0	0	0	0	0	0	0	0	0	0	0	0	0	0	0	0	242.3609687	0	3983.159805	108.0315452	335.3981281	5190.215277	693.7799043	k__Bacteria;p__Proteobacteria;c__Alphaproteobacteria;o__Ellin329;g__Unclassified;g__Unclassified;s__Unclassified
0d5bc37d02c1272ae9c8f9130e3b4dbb	0	0	0	0	0	0	0	0	0	0	0	0	0	0	0	0	0	0	0	0	0	0	0	0	105.7781304	0	0	0	0	0	k__Bacteria;p__TM6;c__SJA-4;o__Unclassified;g__Unclassified;g__Unclassified;s__Unclassified
0d5cb18cf59102d410f84ff42f413e50	0	0	0	0	0	0	0	0	0	0	0	0	0	0	0	6782.945736	0	0	0	0	0	0	0	0	0	0	0	0	0	0	k__Bacteria;p__Verrucomicrobia;c__[Pedosphaerae];o__[Pedosphaerales];g__Unclassified;g__Unclassified;s__Unclassified
0d6c1de76d807d1f6dd4c168552ab04a	0	0	0	0	0	0	0	0	0	0	0	0	0	0	0	0	0	0	0	0	0	0	0	0	0	0	0	0	0	215.3110048	k__Bacteria;p__Unclassified;c__Unclassified;o__Unclassified;g__Unclassified;g__Unclassified;s__Unclassified
0d70dd366e829ce611d0d627ab5668ca	0	0	0	0	0	0	0	0	0	0	0	0	0	0	0	0	0	0	0	0	0	0	0	0	0	0	132.0385553	0	0	0	k__Bacteria;p__Proteobacteria;c__Alphaproteobacteria;o__Rickettsiales;g__Unclassified;g__Unclassified;s__Unclassified
0d72052da3b80a38475041c835b37425	0	0	0	0	0	0	0	0	0	0	0	0	0	0	0	0	0	0	0	0	0	0	0	0	0	0	0	0	188.9371728	0	k__Bacteria;p__Proteobacteria;c__Deltaproteobacteria;o__Myxococcales;g__Unclassified;g__Unclassified;s__Unclassified
0d770f70e8d01b659c4fed824d343b49	0	0	0	223.6214912	0	185.5847078	0	0	0	0	0	0	0	0	0	0	0	0	0	0	0	68.51348574	0	0	0	0	0	0	0	0	k__Bacteria;p__Firmicutes;c__Bacilli;o__Bacillales;g__Paenibacillaceae;g__Paenibacillus;s__Unclassified
0d9867a04e7cb12d130c1e54338d3f81	0	0	0	0	0	0	0	0	0	0	0	0	0	0	0	0	0	0	0	0	0	0	0	0	0	0	0	0	77.7976594	0	k__Bacteria;p__Chloroflexi;c__Ktedonobacteria;o__Unclassified;g__Unclassified;g__Unclassified;s__Unclassified
0d9a28ba752c74fffdc5d22b5f1366c6	0	0	0	0	0	0	0	0	0	0	0	0	0	0	0	0	0	0	0	0	0	0	0	0	0	63.02468046	0	0	0	0	k__Bacteria;p__Acidobacteria;c__iii1-8;o__Unclassified;g__Unclassified;g__Unclassified;s__Unclassified
0dac380fee9044a060175b6b9fa896cf	0	0	0	0	0	0	0	0	0	0	0	0	0	0	0	0	0	0	0	0	0	0	0	0	0	0	0	0	0	179.4258373	k__Bacteria;p__Proteobacteria;c__Betaproteobacteria;o__Burkholderiales;g__Unclassified;g__Unclassified;s__Unclassified
0dbec66a9c907af55b5d0de69b499035	0	0	0	0	0	0	0	0	0	0	0	0	0	0	0	0	3593.890386	0	0	0	0	0	0	0	0	0	0	0	0	0	k__Bacteria;p__Firmicutes;c__Bacilli;o__Lactobacillales;g__Streptococcaceae;g__Streptococcus;s__Unclassified
0dcae308819089ad259fad5e6f786bff	0	0	0	0	0	0	0	0	0	0	0	0	0	0	0	0	0	0	0	0	0	0	0	0	0	0	0	0	0	478.4688995	k__Bacteria;p__Proteobacteria;c__Gammaproteobacteria;o__Unclassified;g__Unclassified;g__Unclassified;s__Unclassified
0dcbbb2770a56e1d4c5c64375fe50e5b	0	0	0	0	0	0	0	0	0	0	0	0	0	0	0	0	0	0	0	0	0	0	0	0	396.6679889	0	0	0	0	0	k__Bacteria;p__Actinobacteria;c__Thermoleophilia;o__Gaiellales;g__Gaiellaceae;g__Unclassified;s__Unclassified
0dd6b938c8c633df83d52d7698a83b5b	0	0	0	0	0	0	0	0	0	0	0	0	0	0	0	0	0	0	0	0	0	0	0	0	0	0	0	0	0	538.277512	k__Bacteria;p__Acidobacteria;c__Acidobacteriia;o__Acidobacteriales;g__Koribacteraceae;g__Unclassified;s__Unclassified
0dea57dc610defa502909a1702b56c87	0	0	0	0	0	0	0	0	0	0	0	0	0	0	0	0	0	0	0	0	0	0	0	0	1454.449293	5836.085411	0	0	0	263.1578947	k__Bacteria;p__Proteobacteria;c__Deltaproteobacteria;o__Syntrophobacterales;g__Syntrophobacteraceae;g__Unclassified;s__Unclassified
0e03f98993dca1a58f6d017cde5efa1d	0	0	0	0	0	0	0	0	0	0	0	0	0	0	0	0	0	0	0	0	0	0	0	0	0	0	0	293.4733621	0	0	k__Bacteria;p__Chloroflexi;c__Ktedonobacteria;o__Thermogemmatisporales;g__Unclassified;g__Unclassified;s__Unclassified
0e04278c8d521d78e3cb8e2d3d01a35a	0	0	0	0	0	0	0	0	0	0	0	0	0	0	0	0	0	0	0	0	0	0	312.6954346	0	0	0	0	0	0	0	k__Bacteria;p__Fusobacteria;c__Fusobacteriia;o__Fusobacteriales;g__Fusobacteriaceae;g__Cetobacterium;s__somerae
0e0b64b210d4d1dd4078afbfa112914f	0	0	0	0	0	0	0	0	0	0	0	0	0	0	0	0	0	0	0	0	0	0	0	0	0	0	0	0	166.7092701	0	k__Bacteria;p__Actinobacteria;c__Acidimicrobiia;o__Acidimicrobiales;g__Unclassified;g__Unclassified;s__Unclassified
0e225ce041036a6c66f31c060e6ee4c0	0	0	0	0	0	0	0	0	0	0	0	0	0	0	0	0	0	0	145.3192664	0	0	0	0	0	0	0	0	0	0	0	k__Bacteria;p__Proteobacteria;c__Alphaproteobacteria;o__Unclassified;g__Unclassified;g__Unclassified;s__Unclassified
0e24ff5d4be58492a59cb9ad65aeefd6	0	0	0	0	0	0	0	0	0	0	0	0	0	0	0	0	0	0	0	0	0	0	0	0	0	239.4937858	0	209.62383	0	0	k__Bacteria;p__Proteobacteria;c__Alphaproteobacteria;o__Rhodospirillales;g__Rhodospirillaceae;g__Unclassified;s__Unclassified
0e27ae5eca4a532c30f64a3ca152f4e6	0	0	0	0	0	0	0	0	0	0	0	0	0	0	0	0	0	0	0	0	0	0	0	0	0	567.2221242	0	0	0	0	k__Bacteria;p__Armatimonadetes;c__[Fimbriimonadia];o__[Fimbriimonadales];g__[Fimbriimonadaceae];g__Fimbriimonas;s__Unclassified
0e29bdb1f3afa487c94d756cb4cb2688	0	0	0	0	0	0	0	0	0	0	0	0	0	0	0	0	0	0	0	0	0	0	0	0	0	0	96.02804019	0	0	0	k__Bacteria;p__Chloroflexi;c__Chloroflexi;o__[Roseiflexales];g__[Kouleothrixaceae];g__Unclassified;s__Unclassified
0e2f52b9bb425c361fa869bfb4c8dd34	0	0	0	0	0	0	0	0	0	0	0	0	0	0	0	0	0	0	0	0	0	0	0	0	0	0	0	157.2178725	0	0	k__Bacteria;p__Proteobacteria;c__Deltaproteobacteria;o__MIZ46;g__Unclassified;g__Unclassified;s__Unclassified
0e470a66005b949e846206d61af5339e	0	0	0	0	0	0	0	0	0	0	0	0	0	0	0	0	0	0	0	0	0	0	0	0	0	0	156.0455653	0	2500.639052	0	k__Bacteria;p__Proteobacteria;c__Betaproteobacteria;o__SC-I-84;g__Unclassified;g__Unclassified;s__Unclassified
0e4b2b2f64c5a6823009ab7f70276ac9	0	0	0	0	0	0	0	0	0	0	0	0	0	0	0	0	0	0	0	0	0	0	0	0	0	0	0	241.0674045	422.330151	598.0861244	k__Bacteria;p__Acidobacteria;c__Solibacteres;o__Solibacterales;g__Unclassified;g__Unclassified;s__Unclassified
0e4d5637f83530ae56ce97ccc95d0a92	0	0	0	0	0	0	0	0	0	0	0	0	0	0	0	0	0	0	0	0	0	0	0	0	0	542.012252	0	0	0	0	k__Bacteria;p__Armatimonadetes;c__[Fimbriimonadia];o__[Fimbriimonadales];g__[Fimbriimonadaceae];g__Fimbriimonas;s__Unclassified
0e50c7b575afab055cce0fd3c09c9b1c	0	0	0	0	0	0	0	0	0	0	0	0	0	0	0	0	0	0	0	0	0	0	0	0	158.6671956	0	120.0350502	0	0	0	k__Bacteria;p__Proteobacteria;c__Gammaproteobacteria;o__Unclassified;g__Unclassified;g__Unclassified;s__Unclassified
0e50cb7134a2ea8bf08a9dc17f55bd74	0	0	0	0	0	0	0	0	0	0	0	0	0	0	0	0	0	0	0	0	0	0	0	0	92.55586408	0	0	0	0	0	k__Bacteria;p__Elusimicrobia;c__Elusimicrobia;o__IIb;g__Unclassified;g__Unclassified;s__Unclassified
0e54a7dfadc7ab79480af60383e99507	0	0	0	0	0	0	0	0	0	0	0	0	0	0	0	0	0	0	0	0	0	0	0	0	211.5562607	0	0	0	0	0	k__Bacteria;p__Proteobacteria;c__Alphaproteobacteria;o__Rhodospirillales;g__Rhodospirillaceae;g__Unclassified;s__Unclassified
0e5a83689820ac9828af2f649e478eb1	0	0	0	0	0	0	0	0	0	0	0	0	0	0	0	0	0	0	0	0	0	0	0	0	277.6675922	0	132.0385553	0	0	0	k__Bacteria;p__Actinobacteria;c__Thermoleophilia;o__Solirubrobacterales;g__Unclassified;g__Unclassified;s__Unclassified
0e61b523df1d5fb42dc88b23c9db82ec	0	0	0	0	0	0	0	0	0	0	0	0	0	0	0	0	0	0	0	201.5361533	0	0	0	391.5061802	0	0	0	0	0	0	k__Bacteria;p__Proteobacteria;c__Gammaproteobacteria;o__Legionellales;g__Legionellaceae;g__Legionella;s__Unclassified
0e7f418221428d5532bc88eb98f228c0	0	0	0	0	0	0	0	0	0	0	0	0	0	0	0	0	0	0	0	0	0	0	0	0	0	0	0	0	0	370.8133971	k__Bacteria;p__Chloroflexi;c__Ktedonobacteria;o__JG30-KF-AS9;g__Unclassified;g__Unclassified;s__Unclassified
0e8db8bcd75130c13a89b4a01caba80c	0	0	0	0	0	0	0	0	0	0	0	0	1425.719989	0	0	0	0	0	0	0	207.2861066	0	0	0	0	0	0	0	0	0	k__Bacteria;p__Proteobacteria;c__Alphaproteobacteria;o__Rhizobiales;g__Rhizobiaceae;g__Agrobacterium;s__Unclassified
0e9189559a6ae30711554e532d29e5e0	0	0	0	0	0	0	0	0	0	0	0	0	0	0	0	0	0	0	0	0	0	0	0	0	0	0	0	2536.448343	1044.711426	0	k__Bacteria;p__Acidobacteria;c__DA052;o__Ellin6513;g__Unclassified;g__Unclassified;s__Unclassified
0ea49306c6a745855ca69038c55401c2	0	0	0	0	0	0	82.84546559	0	0	0	0	0	0	0	0	0	0	0	0	0	0	0	0	0	0	0	0	0	0	0	k__Bacteria;p__Bacteroidetes;c__[Saprospirae];o__[Saprospirales];g__Saprospiraceae;g__Saprospira;s__Unclassified
0eb011bbc112a0441f0493323df29ce8	0	0	0	0	0	0	0	0	0	0	0	0	0	0	0	0	0	0	0	0	0	0	0	0	0	277.308594	0	0	0	0	k__Bacteria;p__Bacteroidetes;c__Cytophagia;o__Cytophagales;g__Cytophagaceae;g__Unclassified;s__Unclassified
0ed126ad45bf9b17aa7ecd7aff584adb	0	0	0	0	0	0	0	0	0	0	0	0	0	0	0	0	0	0	0	0	0	0	0	0	0	441.1727633	0	0	0	0	k__Bacteria;p__Actinobacteria;c__Actinobacteria;o__Actinomycetales;g__Streptomycetaceae;g__Streptomyces;s__Unclassified
0ed5ae4d95579a9413cc87df19ce84d3	0	0	0	0	0	0	0	0	0	0	0	0	0	0	0	0	0	0	0	0	0	0	0	0	224.778527	428.5678272	0	0	0	0	k__Bacteria;p__Acidobacteria;c__Unclassified;o__Unclassified;g__Unclassified;g__Unclassified;s__Unclassified
0ee9f414d88472374a217466dd697b4f	0	0	0	0	0	0	0	0	0	0	0	0	0	0	0	0	0	0	0	0	0	0	0	0	0	0	0	262.0297875	66.68370806	0	k__Bacteria;p__Chloroflexi;c__TK17;o__Unclassified;g__Unclassified;g__Unclassified;s__Unclassified
0eef1f98ada3d6d740cbe11c5c43179c	0	0	186.283337	0	508.1817258	0	2871.976141	7961.875981	2331.174838	1996.257018	10274.1535	5189.521319	0	0	0	0	0	0	0	0	0	0	0	0	0	0	0	0	0	0	k__Bacteria;p__Proteobacteria;c__Alphaproteobacteria;o__Rhizobiales;g__Methylocystaceae;g__Unclassified;s__Unclassified
0ef61c92b446d052fe842f3687c38f1b	0	0	0	0	0	0	0	0	0	873.3624454	0	0	0	0	0	0	0	0	0	0	0	0	0	0	0	0	0	0	0	0	k__Bacteria;p__TM7;c__TM7-3;o__Unclassified;g__Unclassified;g__Unclassified;s__Unclassified
0f01d989027a1c5b8328dbf23b846857	0	0	0	0	0	0	0	0	0	0	0	0	0	0	0	0	0	0	0	0	0	0	0	0	0	0	0	0	0	143.5406699	k__Bacteria;p__Chloroflexi;c__Ktedonobacteria;o__JG30-KF-AS9;g__Unclassified;g__Unclassified;s__Unclassified
0f081d8cf19cf4f76b241802b7dcc8be	0	0	0	0	0	0	0	0	0	0	0	0	0	0	0	0	0	0	0	0	0	0	0	0	0	0	0	241.0674045	0	0	k__Bacteria;p__Actinobacteria;c__Acidimicrobiia;o__Acidimicrobiales;g__Unclassified;g__Unclassified;s__Unclassified
0f0f4654c4df4506599b665b079ce873	0	0	0	0	0	0	0	0	0	0	0	0	0	0	0	0	0	0	0	0	0	0	0	0	0	0	96.02804019	0	0	0	k__Bacteria;p__Proteobacteria;c__Alphaproteobacteria;o__Sphingomonadales;g__Sphingomonadaceae;g__Unclassified;s__Unclassified
0f2be47d58dce028e791085a0c00807a	0	0	0	0	0	0	0	0	0	623.8303182	0	0	0	0	0	0	0	0	0	0	0	0	0	0	0	1373.938034	0	115.2931065	0	179.4258373	k__Bacteria;p__Chloroflexi;c__TK10;o__AKYG885;g__Dolo_23;g__Unclassified;s__Unclassified
0f2de6bfc4204850d24f8d7bfc4e3209	0	0	0	0	0	0	0	0	0	0	0	0	0	0	0	0	0	0	0	0	0	0	0	0	224.778527	0	0	0	0	0	k__Bacteria;p__Planctomycetes;c__Unclassified;o__Unclassified;g__Unclassified;g__Unclassified;s__Unclassified
0f325a37e0e33afba4613c6d4c58c1bc	0	0	0	0	0	0	0	0	0	0	0	0	0	0	0	0	0	0	0	0	0	0	0	0	198.3339944	0	156.0455653	0	0	0	k__Bacteria;p__Proteobacteria;c__Gammaproteobacteria;o__Xanthomonadales;g__Sinobacteraceae;g__Unclassified;s__Unclassified
0f366f65c07c83d2dcc05bbed1473a69	0	0	0	0	0	0	0	0	0	0	0	0	0	0	0	0	0	0	0	0	0	0	0	0	0	0	276.0806155	0	0	0	k__Bacteria;p__Proteobacteria;c__Betaproteobacteria;o__Burkholderiales;g__Oxalobacteraceae;g__Janthinobacterium;s__lividum
0f368e78ddc91ad4b092f2ec095f7eb2	0	0	0	0	0	0	0	0	0	0	0	0	0	0	0	0	0	0	0	0	0	0	0	0	198.3339944	214.2839136	0	0	0	0	k__Bacteria;p__Chloroflexi;c__C0119;o__Unclassified;g__Unclassified;g__Unclassified;s__Unclassified
0f37e5bdb0e782306e24b9b83de90ecd	0	0	0	0	0	0	0	0	0	0	0	0	0	0	0	0	0	0	523.1493591	716.5729897	196.9218013	0	0	0	0	453.7776993	0	964.2696182	2033.853096	334.9282297	k__Bacteria;p__Proteobacteria;c__Alphaproteobacteria;o__Rhodospirillales;g__Rhodospirillaceae;g__Unclassified;s__Unclassified
0f3b14a03804be87adc5edaea69d6756	0	0	0	0	0	0	0	0	0	0	0	0	0	0	0	0	0	0	0	0	0	0	0	0	0	0	24.00701005	0	0	0	k__Bacteria;p__Chloroflexi;c__Unclassified;o__Unclassified;g__Unclassified;g__Unclassified;s__Unclassified
0f40d89789d4294ac65545ae874ec67a	0	0	0	0	0	0	0	0	0	0	0	0	0	0	0	0	0	0	232.5108263	0	0	0	0	0	0	0	0	0	0	0	k__Bacteria;p__Bacteroidetes;c__[Saprospirae];o__[Saprospirales];g__Chitinophagaceae;g__Sediminibacterium;s__Unclassified
0f546fdd0c3e4654e30823d57d23db86	0	0	0	0	0	556.7541235	0	0	0	0	0	0	0	0	0	0	0	0	2877.321475	0	974.2447012	30237.28504	5003.126954	0	132.222663	201.6789775	0	1163.412257	1011.369572	1220.095694	k__Bacteria;p__Actinobacteria;c__Actinobacteria;o__Actinomycetales;g__Actinosynnemataceae;g__Kutzneria;s__Unclassified
0f67a513d01f8b892d5bbf438caebca5	0	0	0	0	0	0	0	0	0	0	0	0	0	0	0	0	0	0	87.19155986	0	0	0	0	0	0	0	0	0	0	0	k__Bacteria;p__Proteobacteria;c__Unclassified;o__Unclassified;g__Unclassified;g__Unclassified;s__Unclassified
0f8262640dcd678c385033776438ab96	0	0	0	0	0	0	0	0	2109.158187	0	0	1079.420434	0	0	0	0	0	0	0	0	0	0	0	0	0	0	0	0	0	0	k__Bacteria;p__Proteobacteria;c__Alphaproteobacteria;o__Rhizobiales;g__Methylobacteriaceae;g__Unclassified;s__Unclassified
0f96f5ac5a6e775e95b2bcb37f3015ff	0	0	0	0	0	0	0	0	0	0	0	0	0	0	0	0	0	0	0	0	0	0	0	0	79.33359778	0	0	0	0	0	k__Bacteria;p__Proteobacteria;c__Gammaproteobacteria;o__Legionellales;g__Coxiellaceae;g__Unclassified;s__Unclassified
0fac2f972f495113d49e8e4523faf8f0	0	0	0	0	0	0	0	0	0	0	0	0	0	0	0	0	0	0	0	0	0	0	0	0	0	0	72.02103014	0	0	0	k__Bacteria;p__Gemmatimonadetes;c__Gemmatimonadetes;o__Unclassified;g__Unclassified;g__Unclassified;s__Unclassified
0fad490de181ca3cac57d7e7b850c6fa	0	0	0	0	0	0	0	0	0	0	0	0	0	0	0	0	0	0	3952.684047	0	0	0	1876.172608	0	0	0	0	0	0	0	k__Bacteria;p__TM7;c__TM7-3;o__Unclassified;g__Unclassified;g__Unclassified;s__Unclassified
0fae8c74c5e4a55ac34a3329a92e1e36	0	0	0	0	0	0	0	0	0	0	0	0	0	0	0	0	0	0	0	0	0	0	0	0	0	0	0	0	0	119.6172249	k__Bacteria;p__Actinobacteria;c__Actinobacteria;o__Actinomycetales;g__Unclassified;g__Unclassified;s__Unclassified
0fc11b21812850f25ef0a8c94f8e213b	0	0	0	0	0	0	0	0	0	0	0	0	0	0	0	0	0	0	0	0	0	0	0	0	0	0	0	0	100.0255621	0	k__Bacteria;p__Proteobacteria;c__Gammaproteobacteria;o__Legionellales;g__Coxiellaceae;g__Aquicella;s__Unclassified
0fc528fbe0aecf874616417b442b5692	0	0	0	0	0	0	0	0	0	0	0	0	0	0	0	0	0	0	0	0	0	0	0	0	0	163.8641692	0	220.1050215	0	0	k__Bacteria;p__AD3;c__ABS-6;o__Unclassified;g__Unclassified;g__Unclassified;s__Unclassified
0fcbd46ceb6a3255d7443e3d6c86c2f4	0	0	0	0	0	0	0	0	0	748.5963818	0	0	0	0	0	0	0	0	0	0	0	0	0	0	0	0	0	0	0	0	k__Bacteria;p__Proteobacteria;c__Deltaproteobacteria;o__Myxococcales;g__Unclassified;g__Unclassified;s__Unclassified
0fccbf9ea9a8ac30a4f921b25d988331	0	0	0	0	0	0	0	0	0	0	0	0	0	0	0	0	0	0	0	0	0	0	0	0	0	252.0987219	0	0	0	0	k__Bacteria;p__Unclassified;c__Unclassified;o__Unclassified;g__Unclassified;g__Unclassified;s__Unclassified
0fd31a17436ca9ab8a814c65dda6529c	0	0	0	0	0	0	0	0	0	0	0	0	0	0	0	0	0	0	0	0	0	0	0	0	0	0	0	20.962383	22.22790269	0	k__Bacteria;p__TM7;c__Unclassified;o__Unclassified;g__Unclassified;g__Unclassified;s__Unclassified
0fedf8c9e66c4b770d64dd8949f4d741	0	0	0	0	0	0	0	0	0	0	0	0	0	0	0	0	0	0	0	0	0	0	0	0	0	0	0	0	0	610.0478469	k__Bacteria;p__Chlorobi;c__Unclassified;o__Unclassified;g__Unclassified;g__Unclassified;s__Unclassified
0ff7c1f8fb8640d827ffee5c5621b48f	0	0	0	0	0	0	0	0	0	0	0	0	0	0	0	0	0	0	203.446973	0	0	0	0	0	0	0	0	0	0	0	k__Bacteria;p__Proteobacteria;c__Deltaproteobacteria;o__Myxococcales;g__Polyangiaceae;g__Sorangium;s__Unclassified
0ffdca59144f909873173f6c3b18c7cd	155.3223802	0	0	0	0	0	0	0	0	0	0	0	14827.48788	13190.43693	7798.440312	12596.89922	13177.59808	19305.01931	0	268.7148711	0	0	0	1118.589086	224.778527	2205.863816	0	167.699064	655.7231292	801.4354067	k__Bacteria;p__Proteobacteria;c__Betaproteobacteria;o__Burkholderiales;g__Comamonadaceae;g__Pelomonas;s__Unclassified
100a96b7c71c95474b656a20073baa6f	0	0	0	0	0	0	0	0	0	0	0	0	0	0	0	0	0	0	0	0	0	0	0	0	0	25.20987219	0	0	0	0	k__Bacteria;p__Chloroflexi;c__Chloroflexi;o__[Roseiflexales];g__[Kouleothrixaceae];g__Unclassified;s__Unclassified
10174c12f79082296345371acee7200e	0	0	0	0	0	0	0	0	0	0	0	0	0	0	0	0	0	0	0	0	0	0	0	0	0	806.71591	0	0	0	0	k__Bacteria;p__Chloroflexi;c__Chloroflexi;o__Chloroflexales;g__Unclassified;g__Unclassified;s__Unclassified
102fac98cc36fe263e9210c6147d3edf	0	0	0	0	0	0	0	0	0	0	0	0	0	0	0	0	0	0	0	0	0	0	0	0	0	0	0	1236.780597	55.56975672	0	k__Bacteria;p__Actinobacteria;c__Actinobacteria;o__Actinomycetales;g__Pseudonocardiaceae;g__Unclassified;s__Unclassified
103467830ca4f5db9e262bc50a935742	0	0	0	0	0	0	0	0	0	0	0	0	0	0	0	0	0	0	0	0	0	0	0	0	0	352.9382106	0	754.6457881	0	849.2822967	k__Bacteria;p__Actinobacteria;c__Thermoleophilia;o__Solirubrobacterales;g__Conexibacteraceae;g__Unclassified;s__Unclassified
1039588e50c2de1da025b0317a4e961b	0	0	0	0	0	0	0	0	0	0	0	0	0	0	0	0	0	0	0	0	0	0	0	0	0	0	0	41.92476601	0	0	k__Bacteria;p__Chloroflexi;c__Unclassified;o__Unclassified;g__Unclassified;g__Unclassified;s__Unclassified
1044f413a839dffef47f009afd64ac93	0	0	0	0	0	0	0	0	0	0	0	0	0	0	0	0	0	0	0	0	0	0	0	0	119.0003967	365.5431467	0	0	0	0	k__Bacteria;p__Proteobacteria;c__Gammaproteobacteria;o__Xanthomonadales;g__Sinobacteraceae;g__Steroidobacter;s__Unclassified
104c1da99394825615b1b420bd2e610d	0	0	0	0	609.8180709	0	0	0	0	0	0	0	0	0	0	0	0	0	0	0	0	0	0	0	0	315.1234023	0	0	0	0	k__Bacteria;p__Actinobacteria;c__Thermoleophilia;o__Solirubrobacterales;g__Solirubrobacteraceae;g__Unclassified;s__Unclassified
10889f6781eec2e4ca90db76775ae609	0	0	0	0	0	0	0	0	0	0	0	0	0	0	0	0	0	0	0	0	0	0	0	0	0	0	60.01752512	0	0	0	k__Bacteria;p__Actinobacteria;c__Thermoleophilia;o__Solirubrobacterales;g__Patulibacteraceae;g__Patulibacter;s__Unclassified
1088e05c85323f9c17ed6aefc0a8e4dd	0	0	0	0	0	0	0	0	0	0	0	0	0	0	0	0	0	0	0	0	0	0	0	298.290423	277.6675922	176.4691053	252.0736055	5691.286986	3978.794581	5490.430622	k__Bacteria;p__Proteobacteria;c__Gammaproteobacteria;o__Xanthomonadales;g__Sinobacteraceae;g__Hydrocarboniphaga;s__effusa
108c148e0371b51ba476bbe3f6a7e716	0	0	0	0	0	0	0	0	0	0	0	0	0	0	0	0	0	0	0	0	0	0	0	0	0	75.62961656	0	0	0	0	k__Bacteria;p__Acidobacteria;c__Solibacteres;o__Solibacterales;g__Unclassified;g__Unclassified;s__Unclassified
10960eab6a3dd75660bd268cfe2f28bb	0	0	0	0	0	0	0	0	0	0	0	0	0	0	0	0	0	0	0	0	0	0	0	0	0	0	0	555.5031496	0	0	k__Bacteria;p__Proteobacteria;c__Alphaproteobacteria;o__Rhodospirillales;g__Rhodospirillaceae;g__Unclassified;s__Unclassified
10981317033ccae16722d364f3dc368e	0	0	0	0	0	0	773.2243455	0	0	0	0	0	0	0	0	0	0	0	0	0	0	0	0	0	0	0	0	0	0	0	k__Bacteria;p__Proteobacteria;c__Alphaproteobacteria;o__Rhizobiales;g__Methylocystaceae;g__Unclassified;s__Unclassified
10aebfd7688bc2fd9ed34bf26980d2fd	0	0	0	0	0	0	0	0	0	0	0	0	0	0	0	0	0	0	0	0	0	0	0	0	0	0	0	262.0297875	0	0	k__Bacteria;p__Actinobacteria;c__Actinobacteria;o__Actinomycetales;g__Streptomycetaceae;g__Streptomyces;s__Unclassified
10b195ab6d8f72898481b605f166a9cf	0	0	0	0	0	0	0	0	0	0	0	0	0	0	0	0	0	0	0	0	0	0	0	0	119.0003967	189.0740414	0	0	0	0	k__Bacteria;p__Proteobacteria;c__Deltaproteobacteria;o__Myxococcales;g__Unclassified;g__Unclassified;s__Unclassified
10c8cef3160981715a1c731b1a82f7f5	0	0	0	0	0	0	0	0	0	0	0	0	0	0	0	0	0	0	0	0	0	0	0	0	145.4449293	0	0	0	0	0	k__Bacteria;p__Actinobacteria;c__Thermoleophilia;o__Gaiellales;g__Gaiellaceae;g__Unclassified;s__Unclassified
10dda258d996de3a7b47989e1ab9f752	0	0	0	0	0	0	0	0	0	0	0	0	0	0	0	0	0	0	0	0	0	0	0	0	0	75.62961656	0	0	0	0	k__Bacteria;p__Proteobacteria;c__Gammaproteobacteria;o__Legionellales;g__Coxiellaceae;g__Aquicella;s__Unclassified
10eebe3d948387d0d33eaa6da5121bd8	0	0	0	0	0	0	0	0	0	0	0	0	0	0	0	0	0	0	0	0	0	0	0	0	185.1117282	0	0	0	0	0	k__Bacteria;p__Proteobacteria;c__Deltaproteobacteria;o__Myxococcales;g__Unclassified;g__Unclassified;s__Unclassified
11148c151cc88ace3c96788c6f3e2f6e	0	0	0	0	0	0	0	0	0	0	0	0	0	0	0	0	0	0	0	0	0	0	0	0	0	0	60.01752512	0	0	0	k__Bacteria;p__Chlamydiae;c__Chlamydiia;o__Chlamydiales;g__Waddliaceae;g__Unclassified;s__Unclassified
113314a956657721ca00704fe09c6749	0	0	0	0	0	0	0	0	0	0	0	0	0	0	0	0	0	0	0	0	0	0	0	0	66.11133148	0	108.0315452	0	0	155.5023923	k__Bacteria;p__Bacteroidetes;c__[Saprospirae];o__[Saprospirales];g__Chitinophagaceae;g__Unclassified;s__Unclassified
113565800872d5ab5519b8768bd5c181	0	0	0	0	0	0	0	0	0	0	0	0	0	0	0	0	0	0	0	0	0	0	0	0	0	0	0	0	33.34185403	0	k__Bacteria;p__Gemmatimonadetes;c__Gemm-3;o__Unclassified;g__Unclassified;g__Unclassified;s__Unclassified
113618db5167744ae49d9bcfb9cff162	0	0	0	0	0	0	0	0	0	0	0	0	0	0	0	0	0	0	0	0	0	0	0	0	0	0	0	0	55.56975672	0	k__Bacteria;p__Proteobacteria;c__Unclassified;o__Unclassified;g__Unclassified;g__Unclassified;s__Unclassified
11393afa8df8143fa0275b23646575a4	0	0	0	0	0	0	0	0	0	0	0	0	0	0	0	0	0	0	0	0	0	0	0	0	119.0003967	0	0	0	0	0	k__Bacteria;p__Chloroflexi;c__TK10;o__AKYG885;g__Dolo_23;g__Unclassified;s__Unclassified
113c2e17b0a1c4bab119e7f1c5051bcd	0	0	0	0	0	0	0	0	0	0	0	0	0	0	0	0	0	0	0	0	0	0	0	0	145.4449293	0	0	0	0	0	k__Bacteria;p__Proteobacteria;c__Alphaproteobacteria;o__Rhizobiales;g__Bradyrhizobiaceae;g__Balneimonas;s__Unclassified
1146bc5ea188e585e3777084be52c80d	0	0	0	0	0	0	0	0	0	0	0	0	0	0	0	0	0	0	0	0	0	0	0	0	39.66679889	0	0	0	0	0	k__Bacteria;p__Bacteroidetes;c__[Saprospirae];o__[Saprospirales];g__Chitinophagaceae;g__Terrimonas;s__Unclassified
114bbb62acab3bf4a1bbd110c4e79068	0	0	0	0	0	0	0	0	0	0	0	0	0	0	0	0	0	0	261.5746796	0	0	0	0	0	0	0	0	0	0	0	k__Bacteria;p__Proteobacteria;c__Alphaproteobacteria;o__Rickettsiales;g__Unclassified;g__Unclassified;s__Unclassified
11513c74815bfa23932c45ca737b34fe	0	0	0	0	0	0	0	0	0	0	0	0	0	0	0	0	0	0	0	0	0	0	0	0	79.33359778	0	84.02453516	0	0	0	k__Bacteria;p__Proteobacteria;c__Deltaproteobacteria;o__Myxococcales;g__Unclassified;g__Unclassified;s__Unclassified
1157b807e18b5939a21813db25f37dd4	0	0	0	0	0	0	0	0	0	0	0	0	0	0	0	0	0	0	0	0	0	0	0	0	0	0	0	0	0	119.6172249	k__Bacteria;p__Proteobacteria;c__Alphaproteobacteria;o__Ellin329;g__Unclassified;g__Unclassified;s__Unclassified
115b06bc38fc3c0ef802e8fbe8d98cd6	0	0	0	0	0	0	0	0	0	0	0	0	0	0	0	0	0	0	0	0	0	0	0	0	568.5574507	0	408.1191708	0	0	0	k__Bacteria;p__Actinobacteria;c__Actinobacteria;o__Actinomycetales;g__Nocardioidaceae;g__Nocardioides;s__Unclassified
1161474a1f1cc8fa0cd049a8660938c4	0	0	0	0	0	0	0	0	0	0	0	0	0	0	0	0	0	0	0	0	0	0	0	0	780.1137115	201.6789775	324.0946356	0	0	0	k__Bacteria;p__Proteobacteria;c__Alphaproteobacteria;o__Rhizobiales;g__Hyphomicrobiaceae;g__Rhodoplanes;s__Unclassified
1167b219328956a1b316874a90294cd0	0	0	0	0	0	0	0	0	0	0	0	0	0	0	0	0	0	0	0	0	0	0	0	0	0	0	564.1647361	0	0	0	k__Bacteria;p__Acidobacteria;c__[Chloracidobacteria];o__Unclassified;g__Unclassified;g__Unclassified;s__Unclassified
117f77269e572d1d78f16e6738b1aadf	0	0	0	0	0	0	0	0	0	0	0	0	0	0	0	0	0	0	0	0	0	0	0	0	0	0	0	0	0	59.80861244	k__Bacteria;p__Chloroflexi;c__Ktedonobacteria;o__JG30-KF-AS9;g__Unclassified;g__Unclassified;s__Unclassified
11b8c0921b130cf10e0e3e1cc590af2a	0	0	0	0	0	0	0	0	0	0	0	0	0	0	0	0	0	0	0	0	0	0	0	0	0	0	0	0	0	275.1196172	k__Bacteria;p__Chloroflexi;c__Ktedonobacteria;o__JG30-KF-AS9;g__Unclassified;g__Unclassified;s__Unclassified
11bff33e36abdac945dad452864c4f51	0	0	0	0	0	0	0	0	0	0	0	0	0	0	0	0	0	0	0	0	0	0	0	0	119.0003967	0	0	0	0	0	k__Bacteria;p__Bacteroidetes;c__Cytophagia;o__Cytophagales;g__Cytophagaceae;g__Adhaeribacter;s__Unclassified
11c430f54b708149a6f7cdb110f0f406	0	0	0	0	0	0	0	0	0	0	0	0	0	0	0	0	0	0	0	0	0	0	0	0	119.0003967	277.308594	0	0	0	0	k__Bacteria;p__Bacteroidetes;c__Sphingobacteriia;o__Sphingobacteriales;g__Unclassified;g__Unclassified;s__Unclassified
11c4eeabf4d0568c154e5afbf9a2452d	0	0	0	0	0	0	0	0	0	0	0	0	0	0	0	0	0	0	0	0	0	0	0	0	0	0	0	0	0	95.6937799	k__Bacteria;p__Acidobacteria;c__Acidobacteriia;o__Acidobacteriales;g__Koribacteraceae;g__Unclassified;s__Unclassified
11cf99d6eea0f3cc9c801f9fbf61e5d7	12494.82259	4065.958889	5340.122326	0	0	0	0	0	222.0166512	0	0	0	0	0	0	0	0	0	0	0	0	0	0	0	0	0	0	0	0	0	k__Bacteria;p__Proteobacteria;c__Betaproteobacteria;o__Burkholderiales;g__Oxalobacteraceae;g__Unclassified;s__Unclassified
11e7c0a9b76b706652ab80838d7d485c	0	0	0	0	0	0	0	0	0	0	0	0	0	0	0	0	0	0	0	0	0	0	0	0	66.11133148	0	120.0350502	0	0	0	k__Bacteria;p__Bacteroidetes;c__[Saprospirae];o__[Saprospirales];g__Saprospiraceae;g__Unclassified;s__Unclassified
11f0a6af0160bb016e77f060bb5d5632	0	0	0	0	0	0	0	0	0	0	0	0	0	0	0	0	0	0	0	0	0	0	0	0	0	378.1480828	0	0	0	0	k__Bacteria;p__Proteobacteria;c__Alphaproteobacteria;o__Caulobacterales;g__Caulobacteraceae;g__Caulobacter;s__Unclassified
12169442bd0d9bb8bff60744c4335689	0	0	0	0	0	0	0	0	0	0	0	0	0	0	0	0	0	0	0	0	0	0	0	0	0	0	0	0	0	167.4641148	k__Bacteria;p__Chloroflexi;c__S085;o__Unclassified;g__Unclassified;g__Unclassified;s__Unclassified
12179a0e9cf947ed56b10a0d06edee8c	0	0	0	0	0	0	0	0	0	0	0	0	0	0	0	0	0	0	0	0	0	0	0	0	0	869.7405904	0	0	0	0	k__Bacteria;p__Bacteroidetes;c__[Saprospirae];o__[Saprospirales];g__Chitinophagaceae;g__Unclassified;s__Unclassified
12188dbd082892b7902ec78405756a47	0	0	0	0	0	0	0	0	0	0	0	0	0	0	0	0	0	0	0	0	0	0	0	0	211.5562607	0	0	0	0	0	k__Bacteria;p__Acidobacteria;c__Unclassified;o__Unclassified;g__Unclassified;g__Unclassified;s__Unclassified
121e08c391657fc4abd0e3440a89ece3	0	0	0	0	0	0	0	0	0	0	0	0	0	0	0	0	0	0	0	0	0	0	0	0	0	0	0	104.811915	0	0	k__Bacteria;p__Actinobacteria;c__Actinobacteria;o__Actinomycetales;g__Microbacteriaceae;g__Salinibacterium;s__Unclassified
122179c8028c17e9c50bd9eb614f06fe	0	0	0	0	0	0	0	0	0	0	0	0	0	0	0	0	0	0	0	0	0	0	0	0	0	0	36.01051507	744.1645966	155.5953188	155.5023923	k__Bacteria;p__Proteobacteria;c__Alphaproteobacteria;o__Rhodospirillales;g__Rhodospirillaceae;g__Unclassified;s__Unclassified
1233c8823fc857ae686180b710e48cfc	0	0	0	0	0	0	0	0	0	0	0	0	0	0	0	0	0	0	0	0	0	0	0	0	52.88906519	0	0	0	0	0	k__Bacteria;p__Proteobacteria;c__Deltaproteobacteria;o__Myxococcales;g__Unclassified;g__Unclassified;s__Unclassified
123cbef05a11afeb34072c218133d9c3	0	0	0	0	0	0	0	0	0	0	0	0	0	0	0	0	0	0	0	0	0	0	0	0	0	100.8394887	0	62.88714901	0	0	k__Bacteria;p__Chloroflexi;c__Ktedonobacteria;o__Unclassified;g__Unclassified;g__Unclassified;s__Unclassified
12453e65fd615dd4d637b1e8f1c5855b	0	0	0	0	0	0	0	0	0	0	0	0	0	0	0	0	0	0	0	0	0	0	0	0	780.1137115	1247.888673	780.2278265	0	0	0	k__Bacteria;p__Proteobacteria;c__Deltaproteobacteria;o__Myxococcales;g__Haliangiaceae;g__Unclassified;s__Unclassified
124afec818500217da1bbd08f59fb929	0	0	0	0	0	0	0	0	0	0	0	0	0	0	0	0	0	0	0	0	0	0	0	0	0	504.1974437	0	0	0	0	k__Bacteria;p__Bacteroidetes;c__Sphingobacteriia;o__Sphingobacteriales;g__Unclassified;g__Unclassified;s__Unclassified
124f5ad085b2fae70e5b46f0f1fa8a7d	0	0	0	0	0	0	0	0	0	0	0	0	0	0	0	0	0	0	0	0	0	0	0	0	185.1117282	0	144.0420603	0	0	0	k__Bacteria;p__Chloroflexi;c__TK10;o__Unclassified;g__Unclassified;g__Unclassified;s__Unclassified
125b1041aff82689a635ce549770fcde	0	0	0	0	0	0	0	0	0	0	0	0	0	0	0	0	0	0	0	0	0	0	0	0	0	0	1044.304937	0	0	0	k__Bacteria;p__Proteobacteria;c__Betaproteobacteria;o__Nitrosomonadales;g__Nitrosomonadaceae;g__Unclassified;s__Unclassified
125d3b074ef706f64383baa49d05196c	0	0	0	0	0	0	0	0	0	0	0	0	0	0	0	0	0	0	0	0	0	0	0	0	0	0	384.1121608	0	0	0	k__Bacteria;p__Chloroflexi;c__S085;o__Unclassified;g__Unclassified;g__Unclassified;s__Unclassified
1267955f4338d8ea5b8fc2527e334dd5	0	0	0	0	0	0	0	0	0	0	0	0	0	0	0	0	0	0	0	0	0	0	0	0	0	0	0	0	0	239.2344498	k__Bacteria;p__Proteobacteria;c__Alphaproteobacteria;o__Rhizobiales;g__Hyphomicrobiaceae;g__Rhodoplanes;s__Unclassified
126fe9ff85860a3caf5819c4da86522f	0	0	0	0	0	0	0	0	0	0	0	0	0	0	0	0	0	0	0	0	0	0	1094.434021	0	0	0	0	0	0	406.6985646	k__Bacteria;p__Proteobacteria;c__Betaproteobacteria;o__Burkholderiales;g__Comamonadaceae;g__Unclassified;s__Unclassified
1271a4985b4e6cabfbfb33035e883930	0	0	0	0	0	0	0	0	0	0	0	0	0	0	0	0	0	0	0	0	0	0	0	0	0	163.8641692	0	0	0	0	k__Bacteria;p__Proteobacteria;c__Gammaproteobacteria;o__Unclassified;g__Unclassified;g__Unclassified;s__Unclassified
1276bea16750db738db0b8cd4e34da32	0	0	0	0	0	0	0	0	0	0	0	0	0	0	0	0	0	0	0	0	0	0	0	0	1745.339151	0	0	0	0	0	k__Bacteria;p__Actinobacteria;c__Actinobacteria;o__Actinomycetales;g__Micromonosporaceae;g__Catellatospora;s__Unclassified
12802b58c98dc7c3d4a4fa8efab9edfb	0	0	0	0	0	0	0	0	0	0	0	0	0	0	0	0	0	0	0	0	0	0	0	0	0	0	108.0315452	0	0	0	k__Bacteria;p__Verrucomicrobia;c__[Pedosphaerae];o__[Pedosphaerales];g__OPB35;g__Unclassified;s__Unclassified
128df5e9dd45b4910233ce939a9c6a5c	0	0	0	0	0	0	0	0	0	0	0	0	0	0	0	0	0	0	0	0	0	0	0	37.28630288	0	0	0	0	0	0	k__Bacteria;p__Proteobacteria;c__Deltaproteobacteria;o__NB1-j;g__Unclassified;g__Unclassified;s__Unclassified
128fa9751eaf452d713326392e6f20e4	0	0	0	0	0	0	0	0	0	0	0	0	0	0	0	0	0	0	0	0	0	0	0	0	0	126.0493609	0	681.2774476	500.1278104	179.4258373	k__Bacteria;p__Acidobacteria;c__Solibacteres;o__Solibacterales;g__Unclassified;g__Unclassified;s__Unclassified
1293be46a1e78897f8c85fe9ee2eb97f	0	0	0	0	0	0	0	0	0	0	0	0	0	0	0	0	0	0	0	0	0	0	0	0	0	352.9382106	0	0	344.5324916	0	k__Bacteria;p__Acidobacteria;c__Solibacteres;o__Solibacterales;g__Solibacteraceae;g__Candidatus Solibacter;s__Unclassified
12aeb7aff465198ff4f1459f2fb02ae1	0	0	0	0	0	0	0	0	0	0	0	0	0	0	0	0	0	0	0	0	0	0	0	0	119.0003967	0	120.0350502	0	0	0	k__Bacteria;p__Proteobacteria;c__Deltaproteobacteria;o__Myxococcales;g__Polyangiaceae;g__Unclassified;s__Unclassified
12b0c4d361aeeacc99d1bf98d8a9431c	0	0	0	0	0	0	0	0	0	0	0	0	0	0	0	0	0	0	0	0	0	0	0	0	0	0	0	115.2931065	0	0	k__Bacteria;p__Armatimonadetes;c__[Fimbriimonadia];o__[Fimbriimonadales];g__[Fimbriimonadaceae];g__Fimbriimonas;s__Unclassified
12cadb842714718ee20c2d0342b48d2d	0	0	0	0	0	0	0	0	0	0	0	0	0	0	0	0	0	0	0	0	0	0	0	0	0	0	0	0	0	95.6937799	k__Bacteria;p__Proteobacteria;c__Unclassified;o__Unclassified;g__Unclassified;g__Unclassified;s__Unclassified
12d54e72f0db4fb003479634cab5cc85	0	0	0	0	0	0	0	0	0	0	0	0	0	0	0	0	0	0	0	0	0	0	0	0	39.66679889	0	0	0	0	0	k__Bacteria;p__Proteobacteria;c__Deltaproteobacteria;o__Unclassified;g__Unclassified;g__Unclassified;s__Unclassified
12dd2a197ed753ad6107f54ff4e52041	0	0	0	0	0	0	0	0	0	0	0	0	0	0	0	0	0	0	0	0	0	0	0	0	0	327.7283384	0	0	0	0	k__Bacteria;p__Proteobacteria;c__Betaproteobacteria;o__Ellin6067;g__Unclassified;g__Unclassified;s__Unclassified
12ec217fb4b55bb989041e51d3cdb7a7	0	0	0	0	0	0	0	0	0	0	0	0	0	0	0	0	0	0	0	0	0	0	0	0	39.66679889	0	0	0	0	0	k__Bacteria;p__Nitrospirae;c__Nitrospira;o__Nitrospirales;g__Nitrospiraceae;g__Nitrospira;s__Unclassified
1313489e88eadeab104121c8f7e18f3d	0	0	0	0	0	0	0	0	0	0	0	0	0	0	0	0	0	0	0	0	0	0	0	0	0	0	0	0	188.9371728	0	k__Bacteria;p__Proteobacteria;c__Gammaproteobacteria;o__Alteromonadales;g__Alteromonadaceae;g__Cellvibrio;s__Unclassified
131afa707f8c9a9ab66b8145f00ec115	0	0	0	0	0	0	0	0	0	0	0	0	0	0	0	0	0	0	0	0	0	0	0	0	0	0	0	0	0	430.6220096	k__Bacteria;p__Actinobacteria;c__Acidimicrobiia;o__Acidimicrobiales;g__Unclassified;g__Unclassified;s__Unclassified
131b858a81b418fa788e243c1fed229d	0	0	0	0	0	0	0	0	0	0	0	0	0	0	0	0	0	0	0	0	0	0	0	0	0	0	0	0	122.2534648	0	k__Bacteria;p__Acidobacteria;c__Solibacteres;o__Solibacterales;g__Solibacteraceae;g__Candidatus Solibacter;s__Unclassified
132da284f2f7889fed03abb6d71a5465	0	0	0	0	0	0	0	0	0	0	0	0	0	0	0	0	0	0	0	0	0	0	0	0	727.2246463	592.4319964	0	41.92476601	0	0	k__Bacteria;p__Actinobacteria;c__Actinobacteria;o__Actinomycetales;g__Frankiaceae;g__Unclassified;s__Unclassified
132f65355d25016d68dd00d0c30c7e9b	0	0	0	0	0	0	0	0	0	0	0	0	0	0	0	0	0	0	0	0	0	0	0	0	0	226.8888497	0	0	177.8232215	0	k__Bacteria;p__Actinobacteria;c__Actinobacteria;o__Actinomycetales;g__Unclassified;g__Unclassified;s__Unclassified
1331ab531874eeb5b31d24b850980ae4	0	0	0	0	0	0	0	0	0	0	0	0	0	0	0	0	0	0	0	0	0	0	0	0	0	0	0	0	0	167.4641148	k__Bacteria;p__TM7;c__TM7-1;o__Unclassified;g__Unclassified;g__Unclassified;s__Unclassified
1332b80704a9844a301da146b0959aff	0	0	0	0	0	0	0	0	0	0	0	0	0	0	0	0	0	0	0	0	0	0	0	0	978.4477059	0	132.0385553	0	55.56975672	0	k__Bacteria;p__Bacteroidetes;c__Cytophagia;o__Cytophagales;g__Cytophagaceae;g__Unclassified;s__Unclassified
1334db0e18e26704ee440b7521a25170	1242.579042	0	0	0	0	0	0	0	0	0	0	0	0	0	0	0	0	0	0	0	0	0	0	0	0	0	0	0	0	0	k__Bacteria;p__Bacteroidetes;c__Sphingobacteriia;o__Sphingobacteriales;g__Sphingobacteriaceae;g__Pedobacter;s__Unclassified
133a49305b789fd59721e2640f4b621b	0	0	0	0	0	0	0	0	0	0	0	0	0	0	0	0	0	0	0	0	0	0	0	0	0	0	444.1296859	0	0	0	k__Bacteria;p__Proteobacteria;c__Deltaproteobacteria;o__Myxococcales;g__Haliangiaceae;g__Unclassified;s__Unclassified
1344ef48a5ba70c4f662caf43ab95e71	0	0	0	0	0	0	0	0	0	0	0	0	0	0	0	0	0	0	0	0	0	0	0	0	0	0	252.0736055	0	0	0	k__Bacteria;p__Actinobacteria;c__Actinobacteria;o__Actinomycetales;g__Nocardiaceae;g__Nocardia;s__Unclassified
13467e73b6ee27dfd03e23ac38a4aaae	0	0	0	694.4035779	0	1136.706335	0	0	0	0	0	0	0	0	0	0	0	0	0	0	0	0	0	0	0	0	0	0	0	0	k__Bacteria;p__Proteobacteria;c__Betaproteobacteria;o__Burkholderiales;g__Oxalobacteraceae;g__Unclassified;s__Unclassified
134e94c16b7b3405b0b723b67823e5dd	0	0	0	0	0	0	0	0	0	0	0	0	0	0	0	0	0	0	0	0	0	0	0	0	2036.22901	88.23455265	2124.620389	0	0	0	k__Bacteria;p__Gemmatimonadetes;c__Gemmatimonadetes;o__Unclassified;g__Unclassified;g__Unclassified;s__Unclassified
13506d1d6cabad8292e4cc87013d465d	0	0	0	0	0	0	0	0	0	0	0	0	0	0	0	0	0	0	0	0	0	0	0	0	0	0	0	0	0	47.84688995	k__Bacteria;p__Cyanobacteria;c__ML635J-21;o__Unclassified;g__Unclassified;g__Unclassified;s__Unclassified
135db13d254560bbcf357e1be5ed75dd	0	0	0	0	0	0	0	0	0	0	0	0	0	0	0	0	0	0	0	0	0	0	0	0	330.5566574	403.357955	0	0	0	203.3492823	k__Bacteria;p__Firmicutes;c__Bacilli;o__Bacillales;g__Bacillaceae;g__Bacillus;s__Unclassified
1361567f0fb62a8bdda0537811473cf7	0	0	0	0	0	0	0	0	0	0	0	0	0	0	0	0	0	0	0	0	0	0	0	0	158.6671956	718.4813573	240.0701005	5083.377878	1767.118264	1770.334928	k__Bacteria;p__Verrucomicrobia;c__[Pedosphaerae];o__[Pedosphaerales];g__Ellin515;g__Unclassified;s__Unclassified
13647867cbdf88e11193877b08617cf0	0	0	0	0	0	0	0	0	0	0	0	0	0	0	0	0	0	0	0	0	0	0	0	0	26.44453259	0	0	0	0	0	k__Bacteria;p__Actinobacteria;c__Actinobacteria;o__Actinomycetales;g__Streptomycetaceae;g__Streptomyces;s__lanatus
1368d9ce7c5a74e16a25fc88ed60d559	0	0	0	0	0	0	0	0	0	0	0	0	0	0	0	0	0	0	0	0	0	0	0	0	0	163.8641692	0	52.40595751	0	119.6172249	k__Bacteria;p__Chlorobi;c__Unclassified;o__Unclassified;g__Unclassified;g__Unclassified;s__Unclassified
136a45e2118d04d7cb0e02965014f0a0	0	0	0	0	0	0	0	0	0	0	0	0	0	0	0	0	0	0	0	0	0	0	0	0	0	126.0493609	0	0	0	0	k__Bacteria;p__Firmicutes;c__Bacilli;o__Bacillales;g__Bacillaceae;g__Bacillus;s__Unclassified
136d22deb3069224775a4fcd8927de9f	0	0	0	0	0	0	0	0	0	0	0	0	0	0	0	0	0	0	0	0	0	0	0	0	0	390.7530189	0	450.6912346	322.304589	1519.138756	k__Bacteria;p__Proteobacteria;c__Alphaproteobacteria;o__Rhizobiales;g__Hyphomicrobiaceae;g__Rhodoplanes;s__Unclassified
1379e5af37f096f98c56cb4ddccd4c68	0	0	0	0	0	0	0	0	0	0	0	0	0	0	0	0	0	0	0	0	0	0	0	0	0	0	0	0	0	514.354067	k__Bacteria;p__Elusimicrobia;c__Elusimicrobia;o__Elusimicrobiales;g__Unclassified;g__Unclassified;s__Unclassified
137baa719da9ed8269059b5a8f51f515	0	0	0	0	0	0	0	0	0	0	0	0	0	0	0	0	0	0	0	0	0	0	0	0	436.3347878	264.703658	1488.434623	0	0	0	k__Bacteria;p__Bacteroidetes;c__Cytophagia;o__Cytophagales;g__Cytophagaceae;g__Unclassified;s__Unclassified
138dc44d4264eb250453583c1a129031	0	0	0	0	0	0	0	0	0	0	0	0	0	0	0	0	0	0	0	0	0	0	0	0	0	0	108.0315452	0	0	0	k__Bacteria;p__Acidobacteria;c__Acidobacteria-6;o__iii1-15;g__Unclassified;g__Unclassified;s__Unclassified
1399bee8830995fca098e305d4edc127	0	0	0	0	0	0	0	0	0	0	0	0	0	0	0	0	0	0	0	0	0	0	0	0	0	0	60.01752512	0	0	0	k__Bacteria;p__Proteobacteria;c__Unclassified;o__Unclassified;g__Unclassified;g__Unclassified;s__Unclassified
139e920673e9915982b376f410a29967	0	0	0	0	0	0	0	0	0	0	0	0	0	0	0	0	0	0	0	0	0	0	0	0	0	0	0	733.6834051	0	0	k__Bacteria;p__TM7;c__Unclassified;o__Unclassified;g__Unclassified;g__Unclassified;s__Unclassified
139f01fc48acdbc6a547a39e4bf78bd8	2485.158084	3218.88412	0	0	0	0	3065.282227	0	962.0721554	623.8303182	7025.513708	643.5006435	0	0	0	0	0	0	0	0	0	0	0	0	0	0	0	0	0	0	k__Bacteria;p__Bacteroidetes;c__Sphingobacteriia;o__Sphingobacteriales;g__Sphingobacteriaceae;g__Unclassified;s__Unclassified
13b72309265ef12e92481cb9ba862e30	0	0	93.14166848	0	0	0	0	0	0	0	0	0	0	0	0	0	0	0	0	0	0	0	0	0	0	0	0	0	0	0	k__Bacteria;p__[Thermi];c__Deinococci;o__Deinococcales;g__Trueperaceae;g__B-42;s__Unclassified
13b9d47102a38d8cfadb1488f347b756	0	0	0	0	0	0	0	0	0	0	0	0	0	0	0	0	0	0	203.446973	0	72.55013733	0	0	0	0	0	0	0	0	0	k__Bacteria;p__Bacteroidetes;c__Sphingobacteriia;o__Sphingobacteriales;g__Unclassified;g__Unclassified;s__Unclassified
13c0ff49b91480625e462d9c14221b64	0	0	0	0	0	0	0	0	0	0	0	0	0	0	0	0	0	0	0	0	0	0	0	0	595.0019833	0	0	0	0	0	k__Bacteria;p__Acidobacteria;c__iii1-8;o__DS-18;g__Unclassified;g__Unclassified;s__Unclassified
13cf04d2661a285e9f9fcaf7969e8c48	0	0	0	0	0	0	0	0	0	0	0	0	0	0	0	0	0	0	0	0	0	0	0	0	0	189.0740414	0	0	0	0	k__Bacteria;p__Proteobacteria;c__Alphaproteobacteria;o__Rhodospirillales;g__Rhodospirillaceae;g__Unclassified;s__Unclassified
13e5ff05527969b8be8d78477520c49d	0	0	0	0	0	0	0	0	0	0	0	0	0	0	7198.560288	0	0	0	0	0	0	0	0	0	0	0	0	0	0	0	k__Bacteria;p__Proteobacteria;c__Gammaproteobacteria;o__Pseudomonadales;g__Pseudomonadaceae;g__Unclassified;s__Unclassified
13e80c1905d3556a6f86924661a6ca8e	0	0	0	0	0	0	0	0	0	0	0	0	0	0	0	0	0	0	0	0	0	0	0	0	357.00119	0	588.1717461	0	0	0	k__Bacteria;p__Gemmatimonadetes;c__Gemmatimonadetes;o__C114;g__Unclassified;g__Unclassified;s__Unclassified
13ed98094ce1aaa989689027976f225e	0	0	0	0	0	0	0	0	0	0	0	0	0	0	0	0	0	0	0	0	0	0	0	0	0	0	0	461.1724261	0	0	k__Bacteria;p__Proteobacteria;c__Alphaproteobacteria;o__Rhodospirillales;g__Rhodospirillaceae;g__Unclassified;s__Unclassified
140e1d46d3ba627e731539317315db48	0	0	0	0	0	0	0	0	0	0	0	0	0	0	0	0	0	0	0	0	0	0	0	0	1375.115695	0	0	0	0	0	k__Bacteria;p__GN04;c__Unclassified;o__Unclassified;g__Unclassified;g__Unclassified;s__Unclassified
1412e9741d96d97be1c354ec7a26def3	0	0	0	0	0	0	0	0	0	0	0	0	0	0	0	0	0	0	0	0	0	0	0	0	317.3343911	0	0	146.736681	0	0	k__Bacteria;p__Bacteroidetes;c__Cytophagia;o__Cytophagales;g__Cytophagaceae;g__Unclassified;s__Unclassified
141c3f51578191643244a08f44b2cf1b	0	0	0	0	0	0	0	0	0	0	0	0	0	0	0	0	0	0	0	0	0	0	0	503.3650888	3014.676716	945.370207	3637.062022	0	244.5069295	0	k__Bacteria;p__Proteobacteria;c__Alphaproteobacteria;o__Sphingomonadales;g__Sphingomonadaceae;g__Kaistobacter;s__Unclassified
141d7521cc38e82d64b264cb02143f55	0	0	0	0	0	0	0	0	0	0	0	0	0	0	0	0	0	0	0	0	0	0	0	0	0	0	96.02804019	0	0	0	k__Bacteria;p__Proteobacteria;c__Deltaproteobacteria;o__Myxococcales;g__Unclassified;g__Unclassified;s__Unclassified
141dd7e1a305076fda2a85869bfdac09	0	0	0	0	0	927.9235391	0	0	0	0	0	0	0	0	0	0	0	0	0	0	21371.1976	1530.134515	0	0	0	0	0	440.2100431	1000.255621	454.5454545	k__Bacteria;p__Acidobacteria;c__Holophagae;o__Holophagales;g__Holophagaceae;g__Unclassified;s__Unclassified
142204a50e8c6c46a0d767b48ac639fd	0	0	0	0	0	0	0	0	0	0	0	0	0	0	0	0	0	0	0	0	0	0	0	0	185.1117282	0	144.0420603	0	0	0	k__Bacteria;p__TM7;c__Unclassified;o__Unclassified;g__Unclassified;g__Unclassified;s__Unclassified
143c6424d4e7c259d98a383098dfc387	0	0	0	0	0	0	0	0	0	0	0	0	0	0	0	0	0	0	0	0	0	0	0	0	0	0	0	0	55.56975672	0	k__Bacteria;p__Proteobacteria;c__Unclassified;o__Unclassified;g__Unclassified;g__Unclassified;s__Unclassified
14461303243939ba86c837bcc1dd1ba5	0	0	0	0	0	0	0	0	0	0	0	0	0	0	0	0	0	0	0	0	0	0	0	0	0	428.5678272	0	0	0	0	k__Bacteria;p__Proteobacteria;c__Betaproteobacteria;o__Burkholderiales;g__Comamonadaceae;g__Pelomonas;s__Unclassified
1459ca5d6b272961c31b826db219cd2d	0	0	0	0	0	0	0	0	0	0	105.6468227	0	0	0	0	0	0	0	0	0	0	0	0	0	0	0	0	0	0	0	k__Bacteria;p__Firmicutes;c__Clostridia;o__Clostridiales;g__Lachnospiraceae;g__Unclassified;s__Unclassified
145a5b3cf633f1435e3b246e4f5f1e7c	0	0	0	0	0	0	0	0	0	0	0	0	0	0	0	0	0	0	0	0	0	0	0	0	0	100.8394887	0	0	0	0	k__Bacteria;p__Acidobacteria;c__Solibacteres;o__Solibacterales;g__Unclassified;g__Unclassified;s__Unclassified
146532bac8c590dd81b10eb479b3233d	0	0	0	0	0	0	0	0	0	0	0	0	0	0	0	0	0	0	0	0	0	639.4592002	0	0	0	0	0	0	0	0	k__Bacteria;p__Actinobacteria;c__Actinobacteria;o__Actinomycetales;g__Actinospicaceae;g__Unclassified;s__Unclassified
14669f8c144fd23b635a9f95fdf13071	0	0	0	0	0	0	0	0	0	0	0	0	0	0	0	0	0	0	0	0	0	0	0	0	0	0	0	0	0	753.5885167	k__Bacteria;p__Proteobacteria;c__Gammaproteobacteria;o__Xanthomonadales;g__Xanthomonadaceae;g__Unclassified;s__Unclassified
146c5adf3875242b7b04287637adc789	0	0	0	0	0	0	0	0	0	0	0	0	0	0	0	0	0	0	0	0	0	0	0	0	0	0	516.150716	0	0	0	k__Bacteria;p__Chloroflexi;c__Chloroflexi;o__[Roseiflexales];g__[Kouleothrixaceae];g__Unclassified;s__Unclassified
14737d6b0fa8c964007898c59791b856	0	0	0	0	0	0	0	0	0	0	0	0	0	0	0	0	0	0	0	0	0	0	0	130.5020601	7483.802724	1008.394887	5149.503655	0	0	0	k__Bacteria;p__Bacteroidetes;c__[Saprospirae];o__[Saprospirales];g__Chitinophagaceae;g__Unclassified;s__Unclassified
147882d1194cb459d51bd439743c6de0	0	0	0	0	0	0	0	0	0	0	0	0	0	0	0	0	0	0	0	0	0	0	0	0	0	100.8394887	0	0	0	0	k__Bacteria;p__Chloroflexi;c__Chloroflexi;o__Chloroflexales;g__FFCH7168;g__Unclassified;s__Unclassified
1478f75a672f050c0f3ea47b9a0e6841	0	0	0	0	0	0	0	0	0	0	0	0	0	0	0	0	0	0	0	0	0	0	0	0	0	1638.641692	0	0	133.3674161	0	k__Bacteria;p__Gemmatimonadetes;c__Gemm-3;o__Unclassified;g__Unclassified;g__Unclassified;s__Unclassified
147b4307c3cf20bb5477cc005b2411cb	0	0	0	0	0	0	0	0	0	0	0	0	0	0	0	0	0	0	0	0	0	0	0	0	0	478.9875715	0	0	0	0	k__Bacteria;p__Bacteroidetes;c__[Saprospirae];o__[Saprospirales];g__Chitinophagaceae;g__Flavisolibacter;s__Unclassified
147c3f843ec2a9a06fc30d353787f3c7	0	0	0	0	0	0	0	0	0	0	0	0	0	0	0	0	0	0	0	0	0	0	0	0	0	0	360.1051507	0	0	0	k__Bacteria;p__Proteobacteria;c__Betaproteobacteria;o__Nitrosomonadales;g__Nitrosomonadaceae;g__Unclassified;s__Unclassified
147ce414fc1a5011e32f618936cb7949	0	0	0	0	0	0	0	0	0	0	0	0	0	0	0	0	0	0	0	0	0	0	0	0	0	630.2468046	660.1927763	0	922.4579615	801.4354067	k__Bacteria;p__Proteobacteria;c__Betaproteobacteria;o__Burkholderiales;g__Burkholderiaceae;g__Burkholderia;s__andropogonis
147e12778fe7bd378c16e445d5e6d032	0	0	0	0	0	0	0	0	0	0	0	0	0	0	0	0	0	0	0	0	0	0	0	37.28630288	0	0	0	0	0	0	k__Bacteria;p__TM7;c__Unclassified;o__Unclassified;g__Unclassified;g__Unclassified;s__Unclassified
1483bc2d95f21a5f64481e0f9a4b7ab9	0	0	0	0	0	0	1684.524467	0	0	0	0	0	0	0	0	0	0	0	0	0	0	0	0	0	0	0	0	0	0	0	k__Bacteria;p__Proteobacteria;c__Alphaproteobacteria;o__Rhizobiales;g__Methylobacteriaceae;g__Unclassified;s__Unclassified
148505fd624f18b5ef9303ebe4b2bf85	0	0	0	0	0	0	0	0	0	0	0	0	0	0	0	0	0	0	0	0	0	0	0	0	1547.005157	0	0	0	0	0	k__Bacteria;p__Actinobacteria;c__Acidimicrobiia;o__Acidimicrobiales;g__EB1017;g__Unclassified;s__Unclassified
14894c3b9f97d49f7c7c768d29fd0b17	0	0	0	0	0	0	0	0	0	0	0	0	0	0	0	0	0	0	0	0	0	0	0	0	79.33359778	0	0	0	0	0	k__Bacteria;p__Chloroflexi;c__TK17;o__mle1-48;g__Unclassified;g__Unclassified;s__Unclassified
14912319268d605953ad5252bd0f212f	0	0	0	0	0	0	0	0	0	0	0	0	0	0	0	0	0	0	0	0	0	0	0	0	1375.115695	163.8641692	1848.539774	0	0	0	k__Bacteria;p__Proteobacteria;c__Betaproteobacteria;o__Burkholderiales;g__Comamonadaceae;g__Unclassified;s__Unclassified
1491eaf2aa6ea454dd52393b4c96856d	0	0	0	0	0	0	0	0	0	0	0	0	0	0	0	0	0	0	0	0	0	0	0	0	0	63.02468046	0	0	0	0	k__Bacteria;p__Proteobacteria;c__Gammaproteobacteria;o__Legionellales;g__Coxiellaceae;g__Unclassified;s__Unclassified
1492fdb60ab155282bbb62c8b226b44a	0	0	0	0	0	0	0	0	0	0	0	0	0	0	0	0	0	0	0	0	0	0	0	0	105.7781304	0	0	0	0	0	k__Bacteria;p__Armatimonadetes;c__[Fimbriimonadia];o__[Fimbriimonadales];g__[Fimbriimonadaceae];g__Fimbriimonas;s__Unclassified
14988479e6e5b38f473774a1755d37c1	0	0	0	0	0	0	0	0	0	0	0	0	0	0	0	0	0	0	0	0	0	0	0	0	0	0	0	0	0	251.1961722	k__Bacteria;p__Proteobacteria;c__Alphaproteobacteria;o__Rhizobiales;g__Unclassified;g__Unclassified;s__Unclassified
149f1824192ccc9b83029e8cc6074f91	0	0	0	0	0	0	0	0	0	0	0	0	0	0	0	0	0	0	0	0	0	0	0	0	0	0	0	73.36834051	955.7998155	0	k__Bacteria;p__Proteobacteria;c__Deltaproteobacteria;o__Myxococcales;g__Unclassified;g__Unclassified;s__Unclassified
14a96c4f69738a75675effc509165aba	0	0	0	0	0	0	0	0	0	0	0	0	0	0	0	0	0	0	0	0	0	0	0	0	0	0	144.0420603	0	0	0	k__Bacteria;p__Chlorobi;c__Unclassified;o__Unclassified;g__Unclassified;g__Unclassified;s__Unclassified
14b0ad0f855de9922a8eae473f21c1a9	0	0	0	0	0	0	0	0	0	0	0	0	0	0	0	0	0	0	0	0	0	0	0	0	0	0	120.0350502	0	0	0	k__Bacteria;p__Chlorobi;c__BSV26;o__PK329;g__Unclassified;g__Unclassified;s__Unclassified
14b74aa4143a9cb0ff868b51c0501ce2	0	0	0	0	0	0	0	0	0	0	0	0	0	0	0	0	0	0	0	0	0	0	0	0	357.00119	1210.073865	0	0	0	239.2344498	k__Bacteria;p__Proteobacteria;c__Betaproteobacteria;o__MND1;g__Unclassified;g__Unclassified;s__Unclassified
14b8d012da1ee3976834e393781587b9	0	0	0	0	0	0	0	0	0	0	0	0	0	0	0	0	0	0	2528.555236	0	0	0	2970.606629	0	0	0	0	0	0	0	k__Bacteria;p__Bacteroidetes;c__[Saprospirae];o__[Saprospirales];g__Chitinophagaceae;g__Unclassified;s__Unclassified
14c330def6c0329914927ddcdd1cafce	0	0	0	0	0	0	0	0	0	0	0	0	0	0	0	0	0	0	0	0	0	0	0	0	0	0	0	303.9545536	0	203.3492823	k__Bacteria;p__Acidobacteria;c__Acidobacteriia;o__Acidobacteriales;g__Koribacteraceae;g__Unclassified;s__Unclassified
14ce07305a5d0a1c38441f44f802556e	0	0	0	0	0	0	0	0	0	0	0	0	0	0	0	0	0	0	0	7591.195109	0	2580.674629	0	7326.758515	0	0	0	0	0	0	k__Bacteria;p__Proteobacteria;c__Betaproteobacteria;o__Burkholderiales;g__Oxalobacteraceae;g__Unclassified;s__Unclassified
14cfcab1271fb7dce0cc1b7e98c471cf	0	0	0	0	0	0	0	0	0	0	0	0	0	0	0	0	0	0	0	0	0	0	0	0	0	1777.295989	0	0	0	0	k__Bacteria;p__Proteobacteria;c__Betaproteobacteria;o__SC-I-84;g__Unclassified;g__Unclassified;s__Unclassified
14d51cee1f540fc78263ba9d4e093498	0	0	0	0	0	0	0	0	0	0	0	0	0	2473.206925	0	0	0	0	0	0	0	0	0	0	0	0	0	0	0	0	k__Bacteria;p__[Thermi];c__Deinococci;o__Deinococcales;g__Deinococcaceae;g__Deinococcus;s__Unclassified
14f286a783b8eb6d12235ca25d15270c	0	0	0	0	0	0	0	0	0	0	0	0	0	0	0	0	0	0	0	0	0	0	0	0	0	302.5184662	0	0	0	0	k__Bacteria;p__Actinobacteria;c__Acidimicrobiia;o__Acidimicrobiales;g__Unclassified;g__Unclassified;s__Unclassified
150d7b1e41f26c47aaea32f5d332ebf4	0	0	0	176.5432825	0	0	0	0	0	0	0	0	0	0	0	0	0	0	0	0	0	0	0	0	0	0	0	0	0	0	k__Bacteria;p__Proteobacteria;c__Alphaproteobacteria;o__Sphingomonadales;g__Sphingomonadaceae;g__Kaistobacter;s__Unclassified
150f108cec371e0bbd30425a86e20f13	0	0	0	0	0	0	0	0	0	0	0	0	0	0	0	0	0	0	0	0	0	0	0	0	0	0	192.0560804	0	0	0	k__Bacteria;p__Proteobacteria;c__Gammaproteobacteria;o__Legionellales;g__Coxiellaceae;g__Aquicella;s__Unclassified
15205881e34f7fb4710d967dbf3ccdc7	0	0	0	0	0	0	0	0	0	0	0	0	0	0	0	0	0	0	0	0	0	0	0	0	0	0	0	0	0	263.1578947	k__Bacteria;p__Proteobacteria;c__Alphaproteobacteria;o__Rhodospirillales;g__Rhodospirillaceae;g__Unclassified;s__Unclassified
1526b3ced9a499493413832f056510b6	0	0	0	0	711.4544161	0	0	0	0	0	0	0	0	0	0	0	0	0	0	0	0	0	0	0	0	0	0	0	0	0	k__Bacteria;p__Proteobacteria;c__Alphaproteobacteria;o__Rhodospirillales;g__Acetobacteraceae;g__Unclassified;s__Unclassified
152f7904c703f9ef8538846f45a9b76b	0	0	0	0	0	0	0	0	0	0	0	0	0	0	0	0	0	0	0	0	0	0	0	0	0	50.41974437	0	0	0	0	k__Bacteria;p__Unclassified;c__Unclassified;o__Unclassified;g__Unclassified;g__Unclassified;s__Unclassified
154ddf53a316208b9762bfb33af749bb	0	0	0	0	0	0	0	0	0	0	0	0	0	0	0	0	0	0	0	0	0	0	0	0	330.5566574	277.308594	156.0455653	0	55.56975672	0	k__Bacteria;p__Proteobacteria;c__Alphaproteobacteria;o__Sphingomonadales;g__Sphingomonadaceae;g__Sphingobium;s__Unclassified
155aa5a7a545bbae058abf5e8e15638a	0	0	0	0	0	0	0	0	0	0	0	0	0	0	0	0	0	0	0	0	0	0	0	0	0	201.6789775	0	0	0	0	k__Bacteria;p__Chlorobi;c__Unclassified;o__Unclassified;g__Unclassified;g__Unclassified;s__Unclassified
1565c83e77371f40cfa88e8244097735	0	0	0	0	0	0	0	0	0	0	0	0	0	0	0	0	0	0	0	0	0	0	0	0	0	264.703658	0	0	0	0	k__Bacteria;p__Bacteroidetes;c__Flavobacteriia;o__Flavobacteriales;g__Flavobacteriaceae;g__Flavobacterium;s__Unclassified
156d7e98c16fa7aa477c52d2a136d752	0	0	0	0	0	0	110.4606208	0	0	0	0	0	0	0	0	0	0	0	0	0	0	0	0	354.2198773	0	0	0	0	0	0	k__Bacteria;p__Bacteroidetes;c__Sphingobacteriia;o__Sphingobacteriales;g__Sphingobacteriaceae;g__Pedobacter;s__Unclassified
159277deaedf7683ba1aa06b215269c8	0	0	0	0	0	0	0	0	0	0	0	0	0	0	0	0	0	0	0	0	0	0	0	0	0	617.6418686	0	0	0	0	k__Bacteria;p__Proteobacteria;c__Gammaproteobacteria;o__Xanthomonadales;g__Xanthomonadaceae;g__Dokdonella;s__Unclassified
15a763174dddf76f910b39474b61f5c5	0	0	0	0	0	0	0	0	0	0	0	0	0	0	0	0	0	0	0	0	0	0	0	0	0	0	0	0	0	143.5406699	k__Bacteria;p__Chloroflexi;c__Ktedonobacteria;o__Thermogemmatisporales;g__Thermogemmatisporaceae;g__Unclassified;s__Unclassified
15ad4c61c51bbc8ba2727367388b03b2	0	0	0	0	0	0	0	0	0	0	0	0	0	0	0	0	0	0	0	0	0	0	0	0	0	0	156.0455653	0	0	0	k__Bacteria;p__Proteobacteria;c__Alphaproteobacteria;o__Rhodospirillales;g__Rhodospirillaceae;g__Unclassified;s__Unclassified
15ad4fdc919666a67c8410ec8946d3b7	0	0	0	0	0	0	0	0	0	0	0	0	0	0	0	0	0	0	0	0	0	0	0	0	0	138.654297	0	0	0	0	k__Bacteria;p__Proteobacteria;c__Deltaproteobacteria;o__Bdellovibrionales;g__Bdellovibrionaceae;g__Unclassified;s__Unclassified
15baa3240d84768a48d59eb552f75f5e	0	0	0	0	0	0	0	0	0	0	0	0	0	0	0	0	0	0	0	0	0	0	0	0	0	226.8888497	0	6875.661625	3289.729598	813.3971292	k__Bacteria;p__Acidobacteria;c__DA052;o__Ellin6513;g__Unclassified;g__Unclassified;s__Unclassified
15dacb5d2238faab48d752ca0a6c3d97	0	0	0	0	0	0	0	0	0	0	0	0	0	0	0	0	0	0	0	0	0	0	0	0	0	605.0369325	0	0	0	0	k__Bacteria;p__Proteobacteria;c__Deltaproteobacteria;o__Myxococcales;g__Unclassified;g__Unclassified;s__Unclassified
15eba11b389a8fa98bf479b7ee39f147	0	0	0	0	0	0	0	0	0	0	0	0	0	0	0	0	0	0	0	0	0	0	0	0	727.2246463	0	948.2768969	0	0	0	k__Bacteria;p__Proteobacteria;c__Deltaproteobacteria;o__Myxococcales;g__Unclassified;g__Unclassified;s__Unclassified
15f47ba49941077208b9ce1297deef4a	0	0	0	0	0	0	0	0	0	0	0	0	0	0	0	0	0	0	0	0	0	0	0	0	0	138.654297	0	0	0	0	k__Bacteria;p__Bacteroidetes;c__Sphingobacteriia;o__Sphingobacteriales;g__Unclassified;g__Unclassified;s__Unclassified
15fb8601efc430c1605c7284f2ab9d3b	0	0	0	0	0	0	0	0	0	0	0	0	0	0	0	0	0	0	0	0	0	0	0	0	0	0	252.0736055	0	0	0	k__Bacteria;p__Planctomycetes;c__Pla4;o__Unclassified;g__Unclassified;g__Unclassified;s__Unclassified
16075686b14861c2f54623a1e367f33d	0	0	0	0	0	0	0	0	0	0	0	0	0	0	0	0	0	0	0	0	0	0	0	0	0	0	0	1257.74298	0	0	k__Bacteria;p__Acidobacteria;c__DA052;o__Ellin6513;g__Unclassified;g__Unclassified;s__Unclassified
1610a9eea064fb8272003065ecb736f2	0	0	0	0	0	0	0	0	0	0	0	0	0	0	0	0	0	0	0	0	0	0	0	0	0	0	0	0	77.7976594	0	k__Bacteria;p__Proteobacteria;c__Alphaproteobacteria;o__Rickettsiales;g__Unclassified;g__Unclassified;s__Unclassified
1613a0aa3eba5694611e0fb0f07b83ac	0	0	0	0	0	0	0	0	0	0	0	0	0	0	0	0	0	0	0	0	0	0	0	0	52.88906519	0	0	0	0	0	k__Bacteria;p__Chlamydiae;c__Chlamydiia;o__Chlamydiales;g__Waddliaceae;g__Unclassified;s__Unclassified
161786b155f868a96282fdcc3b291425	0	0	0	0	0	0	0	0	0	0	0	0	0	0	0	0	0	0	0	0	0	0	0	0	0	605.0369325	0	0	0	0	k__Bacteria;p__Bacteroidetes;c__Cytophagia;o__Cytophagales;g__Cytophagaceae;g__Unclassified;s__Unclassified
161cf2fbd53827360e4e6d8dd2825e7b	0	0	0	0	0	0	0	0	0	0	0	0	0	0	0	0	0	0	0	0	0	0	0	0	0	0	0	0	77.7976594	0	k__Bacteria;p__Proteobacteria;c__Deltaproteobacteria;o__Myxococcales;g__Cystobacterineae;g__Unclassified;s__Unclassified
161e96579b2370b137c11bd134fdd74e	0	0	434.6611196	0	0	0	0	0	0	0	0	0	0	0	0	0	0	0	0	0	0	0	0	0	0	0	0	0	0	0	k__Bacteria;p__TM7;c__TM7-3;o__I025;g__Unclassified;g__Unclassified;s__Unclassified
1620c86800713d91508e74942e881e45	0	0	0	0	0	0	0	0	0	0	0	0	0	0	0	0	0	0	0	0	0	0	0	0	793.3359778	0	936.2733918	0	0	0	k__Bacteria;p__Gemmatimonadetes;c__Gemm-2;o__Unclassified;g__Unclassified;g__Unclassified;s__Unclassified
163338b4ec2a784e81069c9bf0ee7ab2	0	0	0	0	0	0	0	0	0	0	0	0	0	0	0	0	0	0	0	0	0	0	0	0	0	0	0	83.84953201	0	0	k__Bacteria;p__Gemmatimonadetes;c__Gemmatimonadetes;o__Unclassified;g__Unclassified;g__Unclassified;s__Unclassified
163b17ecf721ea869eab4d5be22b9617	0	0	0	0	0	0	0	0	0	0	0	0	0	0	0	0	0	0	174.3831197	0	0	0	0	0	0	0	0	0	0	0	k__Bacteria;p__Proteobacteria;c__Deltaproteobacteria;o__Myxococcales;g__Polyangiaceae;g__Unclassified;s__Unclassified
16412fe09d44865a0cf80df664883dd7	0	0	0	0	0	0	0	0	0	0	0	0	0	0	0	0	0	0	1220.681838	0	134.7359693	0	1719.824891	316.9335745	568.5574507	756.2961656	420.1226758	786.0893626	2044.967047	861.2440191	k__Bacteria;p__Proteobacteria;c__Alphaproteobacteria;o__Sphingomonadales;g__Sphingomonadaceae;g__Unclassified;s__Unclassified
164ca35349f8169f218ac010b07b0ef6	0	0	0	0	0	0	0	0	0	0	0	0	0	0	0	0	0	0	0	0	0	0	0	0	317.3343911	0	0	0	0	0	k__Bacteria;p__Proteobacteria;c__Alphaproteobacteria;o__Rhizobiales;g__Bradyrhizobiaceae;g__Unclassified;s__Unclassified
165f1f61e5ba746899f8f4657b9473f8	0	0	0	0	0	0	0	0	0	0	0	0	0	0	0	0	0	0	0	0	0	0	0	0	238.0007933	0	0	0	0	0	k__Bacteria;p__Proteobacteria;c__Betaproteobacteria;o__Ellin6067;g__Unclassified;g__Unclassified;s__Unclassified
166da502fd043de3739c684fc09c59dc	0	0	0	0	0	0	0	0	0	0	0	0	0	0	0	0	0	0	0	0	0	0	0	0	0	478.9875715	0	0	166.7092701	0	k__Bacteria;p__Acidobacteria;c__Acidobacteriia;o__Acidobacteriales;g__Koribacteraceae;g__Candidatus Koribacter;s__Unclassified
1675f3a5d494454ae8ae8a3227b638a6	0	0	0	0	0	0	0	0	0	0	0	0	0	0	0	0	0	0	0	0	0	0	0	0	0	0	0	0	0	23.92344498	k__Bacteria;p__Proteobacteria;c__Gammaproteobacteria;o__Unclassified;g__Unclassified;g__Unclassified;s__Unclassified
167c71312e4791b28c1ff77ed2464a40	0	0	0	0	0	0	0	0	0	0	0	0	0	0	0	0	0	0	0	0	0	0	0	0	0	315.1234023	0	0	0	0	k__Bacteria;p__Acidobacteria;c__Solibacteres;o__Solibacterales;g__Solibacteraceae;g__Candidatus Solibacter;s__Unclassified
16a933554104e7d97681c078ca439614	0	0	0	0	0	0	0	0	0	0	0	0	0	0	0	0	0	0	0	0	0	0	0	0	0	0	48.01402009	0	0	0	k__Bacteria;p__Unclassified;c__Unclassified;o__Unclassified;g__Unclassified;g__Unclassified;s__Unclassified
16b10cc55d4bd2d62c233b825bc5d764	0	0	0	0	0	0	0	0	0	0	0	0	0	0	0	0	0	0	0	0	0	0	0	74.57260575	0	0	0	0	0	0	k__Bacteria;p__Proteobacteria;c__Gammaproteobacteria;o__Legionellales;g__Legionellaceae;g__Unclassified;s__Unclassified
16b34efa061c798600a9b61a5fc68c68	0	0	0	0	0	0	0	0	0	0	0	0	0	0	0	0	0	0	0	0	0	0	0	0	0	378.1480828	0	0	0	0	k__Bacteria;p__Chloroflexi;c__C0119;o__Unclassified;g__Unclassified;g__Unclassified;s__Unclassified
16c992ab7e924fbc8f43ef8ad26bfcdf	0	395.3015586	0	0	0	0	0	0	0	0	0	0	0	0	0	0	0	0	0	0	0	0	0	0	0	0	0	0	0	0	k__Bacteria;p__Proteobacteria;c__Alphaproteobacteria;o__Rhodobacterales;g__Rhodobacteraceae;g__Rubellimicrobium;s__Unclassified
16e6cf31c168dff3eea3dcb6565b8699	0	0	0	0	0	0	0	0	0	0	0	0	0	0	0	0	0	0	0	0	0	0	0	0	0	226.8888497	0	0	77.7976594	0	k__Bacteria;p__Bacteroidetes;c__[Saprospirae];o__[Saprospirales];g__Saprospiraceae;g__Unclassified;s__Unclassified
16e8aad88562380b3be70b30281c7441	0	0	0	0	0	0	0	0	0	0	0	0	0	0	0	0	0	0	0	0	0	0	0	0	1705.672352	0	0	0	0	0	k__Bacteria;p__TM7;c__TM7-1;o__Unclassified;g__Unclassified;g__Unclassified;s__Unclassified
1707f108c16c7f0bc2484f002521ae78	0	0	0	0	0	0	0	0	0	0	0	0	0	0	0	0	0	0	0	0	0	0	0	0	264.4453259	0	0	0	0	0	k__Bacteria;p__Proteobacteria;c__Deltaproteobacteria;o__Myxococcales;g__Unclassified;g__Unclassified;s__Unclassified
1720b7caebecf88e92e8071388f03d86	0	0	0	0	0	0	0	0	0	0	0	0	0	0	0	0	2994.908655	0	0	0	0	0	0	0	0	100.8394887	0	0	0	0	k__Bacteria;p__Proteobacteria;c__Alphaproteobacteria;o__Sphingomonadales;g__Sphingomonadaceae;g__Novosphingobium;s__Unclassified
17259f959782be96b970d30233cab6f2	0	0	0	0	0	0	303.7667072	0	0	0	0	0	0	0	0	0	0	0	0	0	0	0	0	0	0	0	0	0	0	0	k__Bacteria;p__Actinobacteria;c__Actinobacteria;o__Actinomycetales;g__Nocardioidaceae;g__Unclassified;s__Unclassified
1733f40d7f7638083f92242a4e7df0aa	0	0	0	0	0	0	0	0	0	0	0	0	0	0	0	0	0	0	0	0	0	0	0	0	370.2234563	1487.382459	156.0455653	6016.203922	2067.19495	5370.813397	k__Bacteria;p__Acidobacteria;c__Acidobacteriia;o__Acidobacteriales;g__Koribacteraceae;g__Unclassified;s__Unclassified
1739532de1697794833edf6bb90b779a	0	0	0	0	0	0	0	0	0	0	0	0	0	0	0	0	0	0	0	0	0	0	0	0	0	0	0	0	0	813.3971292	k__Bacteria;p__Chloroflexi;c__Ktedonobacteria;o__Thermogemmatisporales;g__Thermogemmatisporaceae;g__Unclassified;s__Unclassified
175933ab72efb16c03c36abe266ebfcf	0	0	0	0	0	0	0	0	0	0	0	0	0	0	0	0	0	0	0	0	0	0	0	0	396.6679889	529.4073159	0	0	0	0	k__Bacteria;p__Acidobacteria;c__Solibacteres;o__Solibacterales;g__Solibacteraceae;g__Candidatus Solibacter;s__Unclassified
175c4bcaaa8b8e032cb3f3926248e56b	0	0	0	0	0	0	0	0	0	0	0	0	0	0	0	0	0	0	0	0	0	0	0	0	39.66679889	0	0	0	0	0	k__Bacteria;p__Verrucomicrobia;c__[Pedosphaerae];o__[Pedosphaerales];g__Unclassified;g__Unclassified;s__Unclassified
17615f3a3517b1b084a7729877565bde	4159.188182	0	0	0	0	0	0	0	0	0	0	0	0	0	0	0	0	0	0	0	0	0	0	0	0	0	0	0	0	0	k__Bacteria;p__Bacteroidetes;c__Flavobacteriia;o__Flavobacteriales;g__[Weeksellaceae];g__Chryseobacterium;s__Unclassified
17649f5d8f5a144e026fddae7e59d5bc	0	0	0	0	0	0	0	0	0	0	0	0	0	0	0	0	0	0	0	0	0	0	0	130.5020601	0	0	0	0	0	0	k__Bacteria;p__Proteobacteria;c__Alphaproteobacteria;o__Rhodobacterales;g__Rhodobacteraceae;g__Paracoccus;s__aminovorans
177d2efac3c8333e505c8c98d0fcee24	0	0	0	0	0	0	0	0	0	0	0	0	0	0	0	0	0	0	0	0	0	0	0	0	0	50.41974437	0	0	0	0	k__Bacteria;p__Proteobacteria;c__Alphaproteobacteria;o__Unclassified;g__Unclassified;g__Unclassified;s__Unclassified
177ec1e90a4ca0804b34adc994305512	0	0	0	0	0	0	0	0	0	0	0	0	0	0	0	0	0	0	0	0	0	0	0	0	0	277.308594	0	0	0	0	k__Bacteria;p__Proteobacteria;c__Deltaproteobacteria;o__Myxococcales;g__Polyangiaceae;g__Unclassified;s__Unclassified
17850b84bd65cf4c4cfa01bdfccd90b4	0	0	0	0	0	0	0	0	0	0	0	0	0	0	0	0	0	0	0	0	0	0	0	0	0	0	0	0	0	239.2344498	k__Bacteria;p__Proteobacteria;c__Betaproteobacteria;o__Burkholderiales;g__Oxalobacteraceae;g__Unclassified;s__Unclassified
17962d05d0d75e5bd06d14317ba6d1ab	0	0	0	58.84776084	0	0	0	0	0	0	0	0	0	0	0	0	0	0	0	0	0	0	0	0	0	0	0	0	0	0	k__Bacteria;p__Firmicutes;c__Clostridia;o__Clostridiales;g__[Tissierellaceae];g__GW-34;s__Unclassified
179a26102fa4a50deba4179ff0aa78a2	0	0	0	0	0	0	0	0	0	0	0	0	0	0	0	0	0	0	0	0	0	0	0	0	0	0	0	0	0	35.88516746	k__Bacteria;p__Bacteroidetes;c__Bacteroidia;o__Bacteroidales;g__Porphyromonadaceae;g__Dysgonomonas;s__Unclassified
17b703106a4f44b2ad2c2030c8b61200	0	0	0	0	0	0	0	0	0	0	0	0	0	0	0	0	0	0	0	0	0	0	0	0	0	0	24.00701005	0	0	0	k__Bacteria;p__TM6;c__SJA-4;o__Unclassified;g__Unclassified;g__Unclassified;s__Unclassified
17c3a4b7c996a55125ea355adfdac01b	0	0	0	0	0	0	0	0	0	0	0	0	0	0	0	0	0	0	0	0	0	0	0	0	0	302.5184662	0	0	0	0	k__Bacteria;p__Bacteroidetes;c__Sphingobacteriia;o__Sphingobacteriales;g__Unclassified;g__Unclassified;s__Unclassified
17d42cc19f17e44dfadd1569dbdf2ea9	0	0	0	0	0	0	0	0	0	0	0	0	0	0	0	0	0	0	0	0	0	0	0	0	0	302.5184662	0	0	0	0	k__Bacteria;p__Proteobacteria;c__Gammaproteobacteria;o__Xanthomonadales;g__Xanthomonadaceae;g__Arenimonas;s__Unclassified
17ee003423a01ce1edc750d9227bec43	0	0	0	0	0	0	0	0	0	0	0	0	0	0	0	0	0	0	0	0	0	0	0	0	0	0	0	52.40595751	0	0	k__Bacteria;p__Firmicutes;c__Clostridia;o__Clostridiales;g__Ruminococcaceae;g__Ruminococcus;s__Unclassified
1807759403cf6ccce9b69b20ce961c04	0	0	0	0	0	0	0	0	0	0	0	0	0	0	0	0	0	0	0	0	0	0	0	0	0	138.654297	0	0	0	0	k__Bacteria;p__Armatimonadetes;c__Armatimonadia;o__FW68;g__Unclassified;g__Unclassified;s__Unclassified
1809c8451b869333a6a292c513793c70	0	0	0	0	0	0	0	0	0	0	0	0	0	0	0	0	0	0	0	0	0	0	0	0	0	0	0	0	0	610.0478469	k__Bacteria;p__Actinobacteria;c__Actinobacteria;o__Actinomycetales;g__Unclassified;g__Unclassified;s__Unclassified
180c948bf1d73eccc56e2fdd556125a0	0	0	0	0	0	0	0	0	0	0	0	0	0	0	0	0	0	0	0	0	0	0	0	0	396.6679889	0	516.150716	0	0	0	k__Bacteria;p__Proteobacteria;c__Gammaproteobacteria;o__Xanthomonadales;g__Sinobacteraceae;g__Unclassified;s__Unclassified
180d7e5b3e70628f3a548e637f323443	0	0	0	0	0	0	0	0	0	0	0	0	0	0	0	0	0	0	0	0	0	0	0	0	0	0	168.0490703	0	0	0	k__Bacteria;p__Proteobacteria;c__Alphaproteobacteria;o__Rhodospirillales;g__Rhodospirillaceae;g__Unclassified;s__Unclassified
1813b78c65ef36ee3169fb4538a464a9	0	0	0	0	0	0	0	0	0	0	0	0	0	0	0	0	0	0	232.5108263	0	0	0	0	0	0	0	0	0	0	0	k__Bacteria;p__Proteobacteria;c__Alphaproteobacteria;o__Rhizobiales;g__Hyphomicrobiaceae;g__Devosia;s__Unclassified
18180f055b3bd244187c5144f25e8645	0	0	0	0	0	0	0	0	0	0	0	0	0	0	0	0	0	0	0	0	0	0	0	0	0	327.7283384	0	0	77.7976594	1076.555024	k__Bacteria;p__Proteobacteria;c__Alphaproteobacteria;o__Rhodospirillales;g__Rhodospirillaceae;g__Unclassified;s__Unclassified
18264c6c883bd1154233ca51afbaf018	0	0	0	0	0	0	0	0	0	0	0	0	0	0	0	0	0	0	0	0	0	0	0	0	0	0	708.2067964	0	0	0	k__Bacteria;p__Proteobacteria;c__Gammaproteobacteria;o__Xanthomonadales;g__Xanthomonadaceae;g__Lysobacter;s__Unclassified
182a07225905f30a4d4b95107e51cc98	0	0	0	0	0	0	0	0	0	0	0	0	0	0	0	0	0	0	0	0	0	0	0	0	700.7801137	0	432.1261808	0	0	0	k__Bacteria;p__Chloroflexi;c__TK10;o__AKYG885;g__Dolo_23;g__Unclassified;s__Unclassified
18392ec48d8f2b80a8074ea8cffc19e7	0	0	0	0	0	0	0	0	0	0	0	0	0	0	0	0	0	0	0	0	0	0	0	0	0	0	0	0	0	873.2057416	k__Bacteria;p__Acidobacteria;c__TM1;o__Unclassified;g__Unclassified;g__Unclassified;s__Unclassified
184d461d4fee85d1916e3133e5c715fd	0	0	0	0	0	0	0	0	0	0	0	0	0	0	0	0	0	0	0	0	0	0	0	0	819.7805104	0	552.1612311	0	0	0	k__Bacteria;p__Actinobacteria;c__Thermoleophilia;o__Solirubrobacterales;g__Solirubrobacteraceae;g__Unclassified;s__Unclassified
1853c1499652e425f947bb582e456c62	0	0	0	0	0	0	0	0	0	0	0	0	0	0	0	0	0	0	0	0	0	0	0	0	0	0	72.02103014	0	0	0	k__Bacteria;p__Bacteroidetes;c__Flavobacteriia;o__Flavobacteriales;g__Cryomorphaceae;g__Unclassified;s__Unclassified
18617334bccb7f0c7756ce11ee2655b6	0	0	0	0	0	0	0	0	0	0	0	0	0	0	0	0	0	0	0	0	0	0	0	0	0	0	0	0	655.7231292	71.77033493	k__Bacteria;p__Proteobacteria;c__Deltaproteobacteria;o__MIZ46;g__Unclassified;g__Unclassified;s__Unclassified
186c33dd946b3b9de9ccae6be5037f8a	0	0	0	0	0	0	0	0	0	0	0	0	0	0	0	0	0	0	0	111.9645296	0	0	0	0	0	0	0	0	0	0	k__Bacteria;p__Proteobacteria;c__Unclassified;o__Unclassified;g__Unclassified;g__Unclassified;s__Unclassified
186c7154aba71d9d750afd5d19e62e5d	0	0	0	0	0	0	0	0	0	0	0	0	0	0	0	0	0	0	0	0	0	0	0	0	198.3339944	0	192.0560804	0	0	0	k__Bacteria;p__Proteobacteria;c__Alphaproteobacteria;o__Rhizobiales;g__Unclassified;g__Unclassified;s__Unclassified
187156ebe380476ecb440c64d54f458a	0	0	0	0	0	0	0	0	0	0	0	0	0	0	0	0	0	0	0	0	0	0	0	0	872.6695756	88.23455265	684.1997863	0	0	59.80861244	k__Bacteria;p__Bacteroidetes;c__[Saprospirae];o__[Saprospirales];g__Chitinophagaceae;g__Unclassified;s__Unclassified
18908aa9102956415d85732cd412764a	0	0	0	0	0	0	0	0	0	0	0	0	0	0	0	0	0	0	0	0	0	0	0	0	0	0	0	649.8338731	0	0	k__Bacteria;p__TM7;c__TM7-3;o__Unclassified;g__Unclassified;g__Unclassified;s__Unclassified
1891a408acbab47460be020cc7f5b51e	0	0	0	0	0	0	0	0	0	0	0	0	0	0	0	0	0	0	0	0	0	0	0	0	251.2230596	516.8023798	0	0	155.5953188	0	k__Bacteria;p__Proteobacteria;c__Deltaproteobacteria;o__Myxococcales;g__Myxococcaceae;g__Unclassified;s__Unclassified
1899fe13c6bd9db811b122fa16af313a	0	0	0	0	0	0	0	0	0	0	0	0	0	0	0	0	0	0	0	0	0	0	0	0	145.4449293	226.8888497	0	0	200.0511242	1423.444976	k__Bacteria;p__Chloroflexi;c__Ktedonobacteria;o__Unclassified;g__Unclassified;g__Unclassified;s__Unclassified
189d67ab20b182aa69ce5cb6cef01e86	0	0	0	0	0	0	0	0	0	0	0	0	0	0	0	0	0	0	0	0	0	0	0	0	0	189.0740414	0	0	0	0	k__Bacteria;p__Bacteroidetes;c__[Saprospirae];o__[Saprospirales];g__Chitinophagaceae;g__Flavisolibacter;s__Unclassified
18b4eec727f7caded87dde019643cb63	0	0	0	0	0	0	0	0	0	0	0	0	0	0	0	0	0	0	0	0	0	0	0	0	0	0	0	1069.081533	0	0	k__Bacteria;p__Actinobacteria;c__Actinobacteria;o__Actinomycetales;g__Unclassified;g__Unclassified;s__Unclassified
18b94f26eb5000c48dd3e354ef1cecc9	0	0	0	0	0	0	0	0	0	0	0	0	0	0	0	0	0	0	0	0	0	0	0	0	0	113.4444248	0	0	0	0	k__Bacteria;p__Bacteroidetes;c__Unclassified;o__Unclassified;g__Unclassified;g__Unclassified;s__Unclassified
18d1c45677b6983ebb2d92e286ff30e3	0	0	0	0	0	0	0	0	0	0	0	0	0	0	0	0	0	0	0	0	0	0	0	0	0	239.4937858	0	115.2931065	222.2790269	0	k__Bacteria;p__Actinobacteria;c__Thermoleophilia;o__Gaiellales;g__Unclassified;g__Unclassified;s__Unclassified
18d330892c49066032cd22893198e4e0	0	0	0	0	0	0	0	0	0	0	0	0	0	0	0	0	0	0	0	0	0	0	0	0	0	0	336.0981407	0	0	0	k__Bacteria;p__Proteobacteria;c__Gammaproteobacteria;o__Legionellales;g__Legionellaceae;g__Unclassified;s__Unclassified
18d81762bb74fb2d4b2b0efe4f7cdb71	0	0	0	0	0	0	0	0	0	0	0	0	0	0	0	0	0	0	0	0	0	0	0	0	0	201.6789775	0	0	0	0	k__Bacteria;p__Proteobacteria;c__Deltaproteobacteria;o__Myxococcales;g__Unclassified;g__Unclassified;s__Unclassified
18dc78d2e23cfc415af54cab6db6107d	0	0	0	0	0	0	0	0	0	0	0	0	0	0	0	0	0	0	0	0	0	0	0	0	0	0	0	0	0	35.88516746	k__Bacteria;p__Proteobacteria;c__Alphaproteobacteria;o__Rickettsiales;g__Unclassified;g__Unclassified;s__Unclassified
18e5dafbf16886da0ee507b6871124db	0	0	0	0	0	0	0	0	0	0	0	0	0	0	0	0	0	0	0	0	0	0	0	0	0	0	0	115.2931065	0	107.6555024	k__Bacteria;p__Gemmatimonadetes;c__Gemmatimonadetes;o__Unclassified;g__Unclassified;g__Unclassified;s__Unclassified
18e6059d9d708775999c76816ebf797c	0	0	0	0	0	0	0	0	0	0	0	0	0	0	0	0	0	0	0	0	0	0	0	0	938.780907	0	708.2067964	0	0	0	k__Bacteria;p__Bacteroidetes;c__[Saprospirae];o__[Saprospirales];g__Chitinophagaceae;g__Flavisolibacter;s__Unclassified
18e644697300a8af3b12119d8c4f6fdb	0	0	0	0	0	0	0	0	0	0	0	0	0	0	0	0	0	0	0	0	0	0	0	0	0	75.62961656	0	0	0	0	k__Bacteria;p__Actinobacteria;c__Thermoleophilia;o__Solirubrobacterales;g__Solirubrobacteraceae;g__Unclassified;s__Unclassified
18e735b6db1d3e8e7ae04b64587f7196	0	0	0	0	0	0	0	0	0	0	0	0	0	0	0	0	0	0	0	0	0	0	0	0	0	579.8270603	0	0	0	0	k__Bacteria;p__Proteobacteria;c__Gammaproteobacteria;o__Xanthomonadales;g__Sinobacteraceae;g__Unclassified;s__Unclassified
18e8411a5e807d3b15f26bc870aa77c0	0	0	0	0	0	0	0	0	0	0	0	0	0	0	0	0	0	0	0	0	0	0	0	0	0	0	0	0	0	370.8133971	k__Bacteria;p__Acidobacteria;c__DA052;o__Ellin6513;g__Unclassified;g__Unclassified;s__Unclassified
18f6f1b4aa2e4a8732e53d8403970e9a	0	0	0	0	0	0	0	0	0	0	0	0	0	0	0	0	0	0	0	0	0	0	0	0	0	0	0	125.774298	0	0	k__Bacteria;p__Proteobacteria;c__Alphaproteobacteria;o__Caulobacterales;g__Caulobacteraceae;g__Phenylobacterium;s__Unclassified
18fb3886e02a9a94a9c8ad8be98d3791	0	0	0	0	0	0	0	0	0	0	0	0	0	0	0	0	0	0	0	0	0	0	0	0	0	88.23455265	0	0	0	0	k__Bacteria;p__Proteobacteria;c__Deltaproteobacteria;o__MIZ46;g__Unclassified;g__Unclassified;s__Unclassified
19004f8941715e7ea12b1adb3576f2a0	0	0	0	0	0	0	0	0	0	0	0	0	0	0	0	0	0	0	0	0	0	0	0	0	0	0	0	0	0	167.4641148	k__Bacteria;p__Chlamydiae;c__Chlamydiia;o__Chlamydiales;g__Rhabdochlamydiaceae;g__Candidatus Rhabdochlamydia;s__Unclassified
190b17af1cafbc73d7352ffd3930aaf8	0	0	0	0	0	0	0	348.6952984	0	0	0	0	0	0	0	0	0	0	0	0	0	0	0	0	0	0	0	0	0	0	k__Bacteria;p__Proteobacteria;c__Alphaproteobacteria;o__Rickettsiales;g__mitochondria;g__Unclassified;s__Unclassified
190bc8fb327b327705fbf98e5d693f32	0	0	0	0	0	0	0	0	0	0	0	0	0	0	0	0	0	0	0	0	0	0	0	0	0	2016.789775	420.1226758	1456.885619	1289.218356	849.2822967	k__Bacteria;p__Verrucomicrobia;c__[Pedosphaerae];o__[Pedosphaerales];g__Ellin515;g__Unclassified;s__Unclassified
19169fe91a1cfcdd02888b4c12507294	0	0	0	0	0	0	0	0	0	0	0	0	0	0	0	0	0	0	0	0	0	0	0	0	52.88906519	0	0	0	0	0	k__Bacteria;p__Proteobacteria;c__Alphaproteobacteria;o__Rhodospirillales;g__Rhodospirillaceae;g__Unclassified;s__Unclassified
191ef57f32700787359c1e91b8849489	0	0	0	0	0	0	0	0	0	0	0	0	0	0	0	0	0	0	0	0	0	0	0	0	0	0	348.1016457	0	0	0	k__Bacteria;p__Proteobacteria;c__Gammaproteobacteria;o__Legionellales;g__Coxiellaceae;g__Unclassified;s__Unclassified
1923bc20ef67978edca5f44833344110	0	0	0	0	0	0	0	8078.107747	333.0249769	0	581.0575247	3632.664923	0	0	0	0	0	0	0	0	0	68.51348574	0	0	0	0	0	0	0	0	k__Bacteria;p__Proteobacteria;c__Alphaproteobacteria;o__Rickettsiales;g__Rickettsiaceae;g__Unclassified;s__Unclassified
1930f8c238010cd9e93ef195ee71b0e0	0	0	0	0	0	0	0	0	0	0	0	0	0	0	0	0	0	0	0	0	0	0	0	0	489.223853	289.9135301	0	0	0	0	k__Bacteria;p__Actinobacteria;c__Actinobacteria;o__Actinomycetales;g__Nocardioidaceae;g__Nocardioides;s__Unclassified
193f03655f0f15f8136519586e49d24b	0	0	0	0	0	0	0	0	0	0	105.6468227	0	0	0	0	0	0	0	0	0	0	0	0	0	0	0	0	0	0	0	k__Bacteria;p__Firmicutes;c__Clostridia;o__Clostridiales;g__Lachnospiraceae;g__Catonella;s__Unclassified
19412b9473f9561a312af8a55a7ad80c	0	0	0	0	0	0	0	0	0	0	0	0	0	0	0	0	0	0	290.6385329	0	0	0	0	0	0	0	0	0	0	0	k__Bacteria;p__Bacteroidetes;c__Sphingobacteriia;o__Sphingobacteriales;g__Unclassified;g__Unclassified;s__Unclassified
194bc35210ee7de951279f2616be7446	0	0	0	0	0	0	0	0	0	0	0	0	0	0	0	0	0	0	0	0	0	0	0	0	528.8906519	1310.913354	396.1156658	0	0	0	k__Bacteria;p__Proteobacteria;c__Betaproteobacteria;o__Burkholderiales;g__Comamonadaceae;g__Unclassified;s__Unclassified
195b501a4f1d2da0db9d3b8458670553	0	0	0	0	0	0	0	0	0	0	0	0	0	0	0	0	0	0	0	0	0	0	0	0	0	0	108.0315452	0	0	0	k__Bacteria;p__Proteobacteria;c__Deltaproteobacteria;o__Myxococcales;g__OM27;g__Unclassified;s__Unclassified
196303f46bbd375fd1f1395c6371e1c5	0	0	0	0	0	0	0	0	0	0	0	0	0	0	0	0	0	0	0	0	0	0	0	0	0	0	204.0595854	0	0	0	k__Bacteria;p__Proteobacteria;c__Gammaproteobacteria;o__Xanthomonadales;g__Sinobacteraceae;g__Unclassified;s__Unclassified
1985747fa9f00132e07f6bec9f5fc23f	0	0	0	0	0	0	0	0	0	0	0	0	0	0	0	0	0	0	0	0	0	0	0	0	0	0	0	104.811915	200.0511242	394.7368421	k__Bacteria;p__Actinobacteria;c__Acidimicrobiia;o__Acidimicrobiales;g__Unclassified;g__Unclassified;s__Unclassified
198725b0ad4b1aa8c3e7bf186b7aa1c4	0	0	0	0	0	0	0	0	0	0	0	0	0	0	0	0	0	0	0	0	0	0	0	0	0	63.02468046	0	0	0	0	k__Bacteria;p__Gemmatimonadetes;c__Gemmatimonadetes;o__Ellin5290;g__Unclassified;g__Unclassified;s__Unclassified
19adb4d379b53e645f119ffb549314a0	0	0	0	0	0	0	0	0	0	0	0	0	0	0	0	0	0	0	0	0	0	0	0	0	528.8906519	0	0	0	0	0	k__Bacteria;p__Bacteroidetes;c__[Saprospirae];o__[Saprospirales];g__Chitinophagaceae;g__Unclassified;s__Unclassified
19be7dec63aae1d0b7808929421b5485	0	0	0	0	0	0	0	0	0	0	0	0	0	0	0	0	0	0	0	0	0	0	0	0	0	0	48.01402009	0	0	0	k__Bacteria;p__Proteobacteria;c__Gammaproteobacteria;o__Legionellales;g__Legionellaceae;g__Unclassified;s__Unclassified
19c1016effe1a654be7e012b9d0437b9	0	0	0	0	0	0	0	0	0	0	0	0	0	0	0	0	0	0	0	0	0	0	0	0	0	0	0	52.40595751	0	0	k__Bacteria;p__Verrucomicrobia;c__[Pedosphaerae];o__[Pedosphaerales];g__Unclassified;g__Unclassified;s__Unclassified
19c56f2f4cabcc7ae250044a2ec37dc5	0	0	0	0	0	0	0	0	0	0	0	0	0	0	0	0	0	0	0	0	0	0	0	0	92.55586408	378.1480828	0	0	0	0	k__Bacteria;p__Proteobacteria;c__Alphaproteobacteria;o__Rhizobiales;g__Unclassified;g__Unclassified;s__Unclassified
19cabc542b5954a4e5f5004e04736fe2	0	0	0	0	0	0	0	0	0	0	0	0	0	0	0	0	0	0	0	0	0	0	0	0	0	0	0	31.44357451	0	0	k__Bacteria;p__Proteobacteria;c__Alphaproteobacteria;o__Rhodospirillales;g__Rhodospirillaceae;g__Unclassified;s__Unclassified
19d1dfab6a1a92cb4c32f275ac74ff59	0	0	0	0	0	0	0	0	0	0	0	0	0	0	0	0	0	0	0	0	0	0	0	0	0	0	0	0	0	35.88516746	k__Bacteria;p__Chloroflexi;c__Ktedonobacteria;o__Unclassified;g__Unclassified;g__Unclassified;s__Unclassified
19f261a6021156e25675171a426e6b3d	4003.865801	169.4149537	0	5566.998176	0	4755.608138	358.9970176	0	0	2620.087336	0	0	2851.439977	0	0	0	0	0	0	0	0	0	0	0	0	0	0	0	0	0	k__Bacteria;p__Proteobacteria;c__Alphaproteobacteria;o__Sphingomonadales;g__Sphingomonadaceae;g__Novosphingobium;s__Unclassified
19f74bdc0c4406cdca00c2ad6aa4c44c	0	0	0	0	0	0	0	0	0	0	0	0	0	0	0	0	0	0	0	358.2864948	0	0	0	0	0	0	0	869.9388947	133.3674161	0	k__Bacteria;p__AD3;c__ABS-6;o__Unclassified;g__Unclassified;g__Unclassified;s__Unclassified
1a0b622f9cd9abacff59f8e778a6eddf	0	0	0	0	0	0	0	0	0	0	0	0	0	0	0	0	0	0	0	0	0	0	0	0	0	0	0	0	122.2534648	0	k__Bacteria;p__Proteobacteria;c__Unclassified;o__Unclassified;g__Unclassified;g__Unclassified;s__Unclassified
1a138f0650dc5c278244034cb58ba3f0	0	0	0	0	0	0	0	0	0	0	0	0	0	0	0	0	0	0	0	0	0	0	0	0	0	75.62961656	0	0	0	0	k__Bacteria;p__Chloroflexi;c__C0119;o__Unclassified;g__Unclassified;g__Unclassified;s__Unclassified
1a2c21675e2afdf2aa266428d12ddb4e	0	0	0	0	0	0	0	0	0	0	0	0	0	0	0	0	0	0	0	0	0	0	0	0	198.3339944	365.5431467	0	0	0	0	k__Bacteria;p__Chloroflexi;c__Anaerolineae;o__SBR1031;g__A4b;g__Unclassified;s__Unclassified
1a2c542ce2ad58d2d75ea75c9ba14365	0	0	0	0	0	0	0	0	0	0	0	0	0	0	0	0	0	0	0	0	0	0	0	37.28630288	0	0	0	0	0	0	k__Bacteria;p__Chloroflexi;c__Chloroflexi;o__AKIW781;g__Unclassified;g__Unclassified;s__Unclassified
1a3a7acf8eef0fe77b6fc67443d88b0d	0	0	0	0	0	0	0	0	0	0	0	0	0	0	0	0	0	0	0	0	0	0	0	0	0	252.0987219	0	0	0	0	k__Bacteria;p__Bacteroidetes;c__At12OctB3;o__Unclassified;g__Unclassified;g__Unclassified;s__Unclassified
1a3dbf33bd401a6547959e4e49a9eb05	0	0	0	0	0	0	0	0	0	0	0	0	0	0	2399.520096	0	0	0	0	0	0	0	0	0	0	0	0	0	0	0	k__Bacteria;p__Firmicutes;c__Clostridia;o__Clostridiales;g__Lachnospiraceae;g__Unclassified;s__Unclassified
1a4c3303eb35b1abc6e5231c284422e7	0	0	0	0	609.8180709	0	0	0	0	0	0	0	0	0	0	0	0	0	0	0	0	0	0	0	0	0	0	0	0	0	k__Bacteria;p__Actinobacteria;c__Actinobacteria;o__Actinomycetales;g__Pseudonocardiaceae;g__Pseudonocardia;s__Unclassified
1a54418b2f57ee75ea742a0f54013765	0	0	0	0	0	0	0	0	0	0	0	0	0	0	0	0	0	0	0	0	0	0	0	0	2684.120058	365.5431467	4129.205728	398.2852771	0	0	k__Bacteria;p__Proteobacteria;c__Betaproteobacteria;o__MND1;g__Unclassified;g__Unclassified;s__Unclassified
1a56c7454dfd5549722f9bdaf31eb642	0	0	0	0	0	0	0	0	0	0	0	0	0	0	0	0	0	0	0	0	0	0	0	0	0	0	96.02804019	0	0	0	k__Bacteria;p__Bacteroidetes;c__Flavobacteriia;o__Flavobacteriales;g__Cryomorphaceae;g__Fluviicola;s__Unclassified
1a5edab91a89e629c3801472809b8427	0	0	0	0	0	0	0	0	0	0	0	0	0	0	0	0	0	0	0	0	0	0	0	0	0	1058.814632	0	0	0	0	k__Bacteria;p__Proteobacteria;c__Deltaproteobacteria;o__Myxococcales;g__Haliangiaceae;g__Unclassified;s__Unclassified
1a5f2ec6d62e5df87f0e567fb6ca5ff9	0	0	0	0	0	0	0	0	0	0	0	0	0	0	0	0	0	0	0	0	0	0	0	0	0	0	0	94.33072352	0	203.3492823	k__Bacteria;p__Proteobacteria;c__Gammaproteobacteria;o__Legionellales;g__Coxiellaceae;g__Unclassified;s__Unclassified
1a6bd8273d419e8ca938fa15d28b875a	0	0	0	0	0	0	0	0	0	0	0	0	0	0	0	0	0	0	0	0	0	0	0	0	0	88.23455265	0	0	0	0	k__Bacteria;p__Chloroflexi;c__Chloroflexi;o__[Roseiflexales];g__[Kouleothrixaceae];g__Unclassified;s__Unclassified
1a83ef4760b9a634d2eca8ac04838714	0	0	0	0	0	0	0	0	0	0	0	0	0	0	0	0	0	0	0	0	0	0	0	0	0	100.8394887	0	0	0	0	k__Bacteria;p__OP3;c__koll11;o__Unclassified;g__Unclassified;g__Unclassified;s__Unclassified
1a8b7ebacdcc909705d698cc212bd443	0	0	0	0	0	0	0	0	0	0	0	0	0	0	0	0	0	0	0	0	0	0	0	0	0	50.41974437	0	0	0	0	k__Bacteria;p__Proteobacteria;c__Deltaproteobacteria;o__Unclassified;g__Unclassified;g__Unclassified;s__Unclassified
1a8f58f5fe939836e0a816b71466ceba	0	0	0	0	0	0	0	0	0	0	0	0	0	0	0	0	0	0	0	0	0	0	0	0	0	0	264.0771105	0	0	0	k__Bacteria;p__Bacteroidetes;c__Cytophagia;o__Cytophagales;g__Cytophagaceae;g__Unclassified;s__Unclassified
1a95bf58150b53d5ca6de560578d72c8	0	0	0	0	0	0	0	0	0	0	0	0	0	0	0	0	0	0	0	0	0	0	0	0	661.1133148	0	492.143706	0	55.56975672	0	k__Bacteria;p__Acidobacteria;c__Solibacteres;o__Solibacterales;g__Unclassified;g__Unclassified;s__Unclassified
1aa93d20fb73481675c40f5dc1b8e080	0	0	0	0	0	0	0	0	0	0	0	0	0	0	0	0	0	0	0	0	0	0	0	0	0	0	0	0	22.22790269	0	k__Bacteria;p__Proteobacteria;c__Unclassified;o__Unclassified;g__Unclassified;g__Unclassified;s__Unclassified
1aabffcd63097f468b15af4f0ccba86f	0	0	0	0	0	0	0	0	0	0	0	0	0	0	0	0	0	0	0	0	0	0	0	0	277.6675922	0	0	0	0	0	k__Bacteria;p__Chloroflexi;c__TK10;o__AKYG885;g__5B-12;g__Unclassified;s__Unclassified
1aacc68794ccb82bebb0dd42390d14a3	0	0	0	0	0	0	0	0	0	0	0	0	0	0	0	0	0	0	0	0	0	0	0	0	185.1117282	189.0740414	264.0771105	0	0	0	k__Bacteria;p__Proteobacteria;c__Alphaproteobacteria;o__Rhizobiales;g__Unclassified;g__Unclassified;s__Unclassified
1ab3da68348c9e91491b33c64ae141aa	0	0	0	0	0	0	0	0	0	0	0	0	0	0	0	0	0	0	0	0	0	0	0	0	0	277.308594	0	0	0	0	k__Bacteria;p__Bacteroidetes;c__[Saprospirae];o__[Saprospirales];g__Chitinophagaceae;g__Unclassified;s__Unclassified
1ab74a130457940d5e314c3734a0f7c4	0	0	0	0	0	0	0	0	0	0	0	0	0	0	0	0	0	0	0	0	0	0	0	0	0	226.8888497	0	0	0	0	k__Bacteria;p__Proteobacteria;c__Deltaproteobacteria;o__Myxococcales;g__Unclassified;g__Unclassified;s__Unclassified
1ac37d9a29fbb1127ac8dc6a02ecc41d	0	0	0	0	0	0	0	0	0	0	0	0	0	0	0	0	0	0	0	0	0	0	0	0	132.222663	0	1800.525754	0	0	0	k__Bacteria;p__WS3;c__PRR-12;o__Sediment-1;g__Unclassified;g__Unclassified;s__Unclassified
1ad6789373307d10fc295ab0ac3fffdb	0	0	0	0	0	0	0	0	0	0	0	0	0	0	0	0	0	0	0	0	0	0	0	0	700.7801137	0	180.0525754	0	0	0	k__Bacteria;p__Acidobacteria;c__Solibacteres;o__Solibacterales;g__Unclassified;g__Unclassified;s__Unclassified
1addcbe470a0735e981efa65b51b754b	0	0	0	0	0	417.5655926	0	0	0	0	0	0	0	0	0	0	0	0	0	806.1446134	207.2861066	7239.59166	0	1137.232238	0	0	0	0	0	0	k__Bacteria;p__Bacteroidetes;c__[Saprospirae];o__[Saprospirales];g__Chitinophagaceae;g__Unclassified;s__Unclassified
1aeecffafd7dd1f5a0059e7ff9077dc5	0	0	0	0	0	0	0	0	0	0	0	0	0	0	0	0	0	0	0	0	0	0	0	0	0	0	0	146.736681	0	0	k__Bacteria;p__Gemmatimonadetes;c__Gemmatimonadetes;o__Ellin5290;g__Unclassified;g__Unclassified;s__Unclassified
1af01a4358884a323b5357025cc5bf1d	0	0	0	0	0	0	0	0	0	0	0	0	0	0	0	0	0	0	0	0	0	0	0	0	0	0	0	0	1389.243918	0	k__Bacteria;p__Proteobacteria;c__Gammaproteobacteria;o__Xanthomonadales;g__Xanthomonadaceae;g__Unclassified;s__Unclassified
1af6cafab3390b3a441f0bf70443a4a0	0	0	0	0	0	0	0	0	0	0	0	0	0	0	0	0	0	0	0	0	0	0	0	0	0	0	0	0	0	143.5406699	k__Bacteria;p__Proteobacteria;c__Deltaproteobacteria;o__Myxococcales;g__Unclassified;g__Unclassified;s__Unclassified
1afcfced4ab597f22794dc55d21de6fe	0	0	0	0	0	0	0	0	0	0	0	0	0	0	0	0	0	0	0	0	0	0	0	0	0	0	0	0	0	83.73205742	k__Bacteria;p__Proteobacteria;c__Deltaproteobacteria;o__Spirobacillales;g__Unclassified;g__Unclassified;s__Unclassified
1afd39a6c8791fedf67a5698c1da73a1	0	0	0	0	0	0	0	0	0	0	0	0	0	0	0	0	0	0	0	0	0	0	0	0	0	0	0	398.2852771	0	251.1961722	k__Bacteria;p__Actinobacteria;c__Thermoleophilia;o__Solirubrobacterales;g__Conexibacteraceae;g__Unclassified;s__Unclassified
1b0015f5fd8486a43e78293633535478	0	112.9433025	0	0	0	0	0	0	0	0	0	0	0	0	0	0	0	0	0	0	0	0	0	0	0	0	0	0	0	0	k__Bacteria;p__Proteobacteria;c__Alphaproteobacteria;o__Rhizobiales;g__Unclassified;g__Unclassified;s__Unclassified
1b0a56cfdab44ed395b0d8d2066595cf	0	0	0	0	0	0	0	0	0	0	0	0	0	0	0	0	0	0	0	0	0	0	0	0	0	0	0	0	0	35.88516746	k__Bacteria;p__Proteobacteria;c__Deltaproteobacteria;o__Spirobacillales;g__Unclassified;g__Unclassified;s__Unclassified
1b1ea9acdc0068fcd8f809de9ad41266	0	0	0	0	0	0	0	0	0	0	0	0	0	0	0	0	0	0	0	0	0	0	0	0	0	0	0	0	333.4185403	0	k__Bacteria;p__Proteobacteria;c__Alphaproteobacteria;o__Rhodospirillales;g__Rhodospirillaceae;g__Unclassified;s__Unclassified
1b20fab08e83df1d07b84a76347f7ed7	0	0	0	0	0	0	0	0	0	0	0	0	0	0	0	0	0	0	1366.001104	0	0	0	1876.172608	0	0	0	0	0	0	0	k__Bacteria;p__Actinobacteria;c__Actinobacteria;o__Actinomycetales;g__Actinosynnemataceae;g__Kibdelosporangium;s__Unclassified
1b382f2e23c8b720d4590428f6cad663	0	0	0	0	0	0	0	0	0	0	0	0	0	0	0	0	0	0	0	0	0	0	0	0	608.2242496	113.4444248	1632.476683	0	33.34185403	0	k__Bacteria;p__Proteobacteria;c__Alphaproteobacteria;o__Sphingomonadales;g__Sphingomonadaceae;g__Kaistobacter;s__Unclassified
1b4a8429cc49e6a0033348c4e63b373d	0	0	0	0	508.1817258	0	0	0	0	0	0	0	0	0	0	0	0	0	0	0	0	0	0	0	0	0	0	0	0	0	k__Bacteria;p__Firmicutes;c__Bacilli;o__Bacillales;g__Staphylococcaceae;g__Staphylococcus;s__Unclassified
1b502e998fe1bb69d082c32f4a629ad0	0	0	0	0	0	0	0	0	0	0	0	0	0	0	0	0	0	0	0	0	0	0	0	0	0	907.5553987	0	188.661447	0	0	k__Bacteria;p__Proteobacteria;c__Alphaproteobacteria;o__Rhodospirillales;g__Rhodospirillaceae;g__Unclassified;s__Unclassified
1b5681389e6a1dcedf2c6b7cfdcff9f7	0	0	0	0	0	0	0	0	0	0	0	0	0	0	0	0	0	0	0	0	0	0	0	0	0	0	204.0595854	0	0	0	k__Bacteria;p__Actinobacteria;c__Thermoleophilia;o__Gaiellales;g__Gaiellaceae;g__Unclassified;s__Unclassified
1b5736a0818477680be1f3a17954a0cb	0	0	0	0	0	0	0	0	0	0	0	0	0	0	0	0	0	0	0	0	0	0	0	0	476.0015867	0	0	0	0	0	k__Bacteria;p__Chloroflexi;c__Chloroflexi;o__[Roseiflexales];g__[Kouleothrixaceae];g__Unclassified;s__Unclassified
1b69235fe0e70f73333fcfdfc731d6c7	0	0	0	0	0	0	0	0	0	0	0	0	0	0	0	0	0	0	0	0	0	0	0	0	0	151.2592331	0	0	0	0	k__Bacteria;p__Verrucomicrobia;c__[Pedosphaerae];o__[Pedosphaerales];g__Ellin517;g__Unclassified;s__Unclassified
1b88b1dde48ed6ce789f0a2a9110ab1a	0	790.6031172	0	0	0	0	0	0	0	0	0	0	0	0	0	0	0	0	0	0	0	0	0	0	0	0	0	0	0	0	k__Bacteria;p__Proteobacteria;c__Gammaproteobacteria;o__Pseudomonadales;g__Pseudomonadaceae;g__Unclassified;s__Unclassified
1b88e0c1d51eced8b6da7d570f95bb67	0	0	0	0	0	0	0	0	0	0	0	0	0	0	0	0	0	0	0	0	0	0	0	0	0	0	0	188.661447	0	0	k__Bacteria;p__Proteobacteria;c__Deltaproteobacteria;o__Myxococcales;g__Unclassified;g__Unclassified;s__Unclassified
1b8bf2660c28a965816a95da463d7252	0	0	0	0	0	0	0	0	0	0	0	0	0	0	0	0	0	0	0	0	0	0	0	0	1242.893032	0	0	0	0	0	k__Bacteria;p__Actinobacteria;c__MB-A2-108;o__0319-7L14;g__Unclassified;g__Unclassified;s__Unclassified
1b97414df45f986e192a288f4bdce5e8	0	0	0	0	0	0	0	0	0	0	79.235117	0	0	0	0	0	0	0	0	0	0	0	0	0	0	0	0	0	0	0	k__Bacteria;p__Actinobacteria;c__Actinobacteria;o__Actinomycetales;g__Corynebacteriaceae;g__Corynebacterium;s__Unclassified
1b9acfb9a32a2618c8eece81d147eab3	0	0	0	0	0	0	110.4606208	0	0	0	211.2936453	0	0	0	0	0	0	0	0	0	0	0	0	0	0	0	0	0	0	0	k__Bacteria;p__Actinobacteria;c__Actinobacteria;o__Actinomycetales;g__Nocardioidaceae;g__Friedmanniella;s__Unclassified
1ba3d0e07b5aa7924dddcf5c131c8eca	0	0	0	0	0	0	0	0	0	0	0	0	0	0	0	0	0	0	0	0	0	0	0	0	0	0	444.1296859	0	0	0	k__Bacteria;p__Proteobacteria;c__Betaproteobacteria;o__Unclassified;g__Unclassified;g__Unclassified;s__Unclassified
1bb70fcf54f4e3dcaaafb1cd6409d823	0	0	0	0	0	0	0	0	0	0	0	0	0	0	0	0	0	0	0	0	0	0	0	0	132.222663	151.2592331	0	0	0	0	k__Bacteria;p__Actinobacteria;c__Acidimicrobiia;o__Acidimicrobiales;g__Unclassified;g__Unclassified;s__Unclassified
1bb821aa85ae2f1a5953214e8e0e7741	0	0	0	0	0	0	0	0	0	0	0	0	0	0	0	0	0	0	0	0	0	0	0	0	0	163.8641692	0	0	0	0	k__Bacteria;p__Proteobacteria;c__Betaproteobacteria;o__SC-I-84;g__Unclassified;g__Unclassified;s__Unclassified
1bc78d6d109c26bc691f6cddb05ded63	0	0	0	0	0	0	0	0	0	0	0	0	0	0	0	0	0	0	0	0	0	0	0	0	0	0	0	0	0	382.7751196	k__Bacteria;p__Chloroflexi;c__Ktedonobacteria;o__JG30-KF-AS9;g__Unclassified;g__Unclassified;s__Unclassified
1bc7c9ab8caf9f1ee054a691566ba250	172.5804225	1468.262932	0	0	0	0	0	0	0	0	0	0	6558.311948	0	0	0	0	0	0	515.0368363	0	0	0	0	0	0	0	0	0	0	k__Bacteria;p__Proteobacteria;c__Gammaproteobacteria;o__Enterobacteriales;g__Enterobacteriaceae;g__Serratia;s__marcescens
1bc855a85860b7720d151b3be9e96808	0	0	0	0	0	0	0	0	0	0	0	0	0	0	0	0	0	0	0	0	0	0	0	0	515.6683856	1449.567651	264.0771105	0	0	0	k__Bacteria;p__Verrucomicrobia;c__[Pedosphaerae];o__[Pedosphaerales];g__Unclassified;g__Unclassified;s__Unclassified
1bd39791507294f9f3b03da0f61a4e5e	0	0	0	0	0	0	0	0	0	0	0	0	0	0	0	0	0	0	0	0	0	0	0	0	0	138.654297	0	0	0	0	k__Bacteria;p__Verrucomicrobia;c__[Pedosphaerae];o__[Pedosphaerales];g__Unclassified;g__Unclassified;s__Unclassified
1bda56ab7477cb574a12339638b7a99d	0	0	0	0	0	0	0	0	0	0	0	0	0	0	0	0	0	0	0	0	0	0	0	0	0	0	0	0	77.7976594	0	k__Bacteria;p__Acidobacteria;c__Acidobacteriia;o__Acidobacteriales;g__Koribacteraceae;g__Unclassified;s__Unclassified
1beb737ddce56be1a9ed07c107397f83	0	0	0	0	0	0	0	0	0	0	0	0	0	0	0	0	0	0	0	0	0	0	0	0	621.4465159	0	648.1892713	0	0	0	k__Bacteria;p__Proteobacteria;c__Deltaproteobacteria;o__Myxococcales;g__Unclassified;g__Unclassified;s__Unclassified
1bf51eeb1854f60a0f772225647dbf2d	0	0	0	0	0	0	0	0	0	0	0	0	0	0	0	0	0	0	0	0	0	0	0	0	0	0	72.02103014	0	0	0	k__Bacteria;p__Acidobacteria;c__DA052;o__Ellin6513;g__Unclassified;g__Unclassified;s__Unclassified
1c03e4131a65d357b48bae8510cc466b	0	0	0	0	0	0	0	0	0	0	0	0	0	0	0	0	0	0	0	0	0	0	0	0	0	37.81480828	0	0	0	0	k__Bacteria;p__Bacteroidetes;c__Cytophagia;o__Cytophagales;g__Cyclobacteriaceae;g__Unclassified;s__Unclassified
1c03eff8d0bc5be907d7c26bd78a3064	0	0	0	0	0	371.1694156	0	0	0	0	0	0	0	0	0	0	0	0	2412.299823	1545.110509	342.022076	8609.861374	6097.560976	969.4438748	251.2230596	176.4691053	588.1717461	94.33072352	0	59.80861244	k__Bacteria;p__Actinobacteria;c__Thermoleophilia;o__Solirubrobacterales;g__Conexibacteraceae;g__Unclassified;s__Unclassified
1c08bc7e8257d1a148aee2896ee47b23	0	0	0	0	0	0	0	0	0	0	0	0	0	0	0	0	0	0	0	0	0	0	0	0	0	0	84.02453516	31.44357451	0	0	k__Bacteria;p__Proteobacteria;c__Deltaproteobacteria;o__Spirobacillales;g__Unclassified;g__Unclassified;s__Unclassified
1c17c431d96a239dec38a55f65d3a5c6	0	0	0	82.38686518	0	0	0	0	0	0	0	0	0	0	0	0	0	0	0	0	0	0	0	0	0	0	0	0	0	0	k__Bacteria;p__Firmicutes;c__Bacilli;o__Bacillales;g__Bacillaceae;g__Natronobacillus;s__Unclassified
1c2b38179829a864c1bcd68c61ca7e71	0	0	0	0	0	0	0	0	0	0	0	0	0	0	0	0	0	0	0	0	0	0	0	0	0	0	0	157.2178725	0	0	k__Bacteria;p__Elusimicrobia;c__Elusimicrobia;o__FAC88;g__Unclassified;g__Unclassified;s__Unclassified
1c31895472aa512bf3780a8425edfea7	23332.87312	18353.28665	10307.67798	12475.7253	0	8838.47171	6489.561471	3661.300633	0	0	0	1930.501931	0	0	0	0	0	0	0	0	0	456.7565716	0	0	0	0	0	0	0	0	k__Bacteria;p__Proteobacteria;c__Alphaproteobacteria;o__Sphingomonadales;g__Sphingomonadaceae;g__Sphingomonas;s__Unclassified
1c404ddbb395a14dc408027b55ac8f7c	0	0	0	0	0	0	0	0	0	0	0	0	1425.719989	0	0	0	0	0	0	0	0	0	0	0	0	0	0	0	0	0	k__Bacteria;p__Firmicutes;c__Bacilli;o__Bacillales;g__Bacillaceae;g__Anoxybacillus;s__kestanbolensis
1c4701fed532ba8ebbb70bbe0e196c6d	0	0	0	0	0	0	0	0	0	0	0	0	0	0	0	0	0	0	0	0	0	0	0	0	0	189.0740414	0	0	0	0	k__Bacteria;p__Bacteroidetes;c__Flavobacteriia;o__Flavobacteriales;g__Cryomorphaceae;g__Unclassified;s__Unclassified
1c5966e77fc2019b60152bd3ccbc7649	0	0	0	0	0	0	0	0	0	0	0	0	0	0	0	0	0	0	0	0	0	0	0	0	0	0	0	0	277.8487836	0	k__Bacteria;p__Proteobacteria;c__Alphaproteobacteria;o__Rhodospirillales;g__Rhodospirillaceae;g__Unclassified;s__Unclassified
1c5c6f8390aa26d0dca9146318653cfc	9353.858898	0	0	0	0	0	0	0	0	0	0	0	0	0	0	0	0	0	0	0	0	0	0	0	0	0	0	0	0	0	k__Bacteria;p__Proteobacteria;c__Gammaproteobacteria;o__Enterobacteriales;g__Enterobacteriaceae;g__Erwinia;s__Unclassified
1c72c3b7c50b7c01f02a10dd0be56656	0	0	0	0	0	0	0	0	0	0	0	0	0	11541.63232	0	0	0	0	0	0	0	0	0	0	0	289.9135301	300.0876256	0	1144.736988	0	k__Bacteria;p__TM7;c__TM7-3;o__Unclassified;g__Unclassified;g__Unclassified;s__Unclassified
1c7bf19ba46ba560a038a69b762f3ac4	0	0	0	0	0	0	0	0	0	0	0	0	0	0	0	0	0	0	0	0	0	0	0	0	0	0	0	0	0	203.3492823	k__Bacteria;p__Bacteroidetes;c__Cytophagia;o__Cytophagales;g__Cytophagaceae;g__Unclassified;s__Unclassified
1c7d8f3c0f6bc7cdb39b4be10a5309f7	0	0	0	0	0	0	0	0	0	0	0	0	0	0	0	0	0	0	0	0	932.7874799	0	0	0	0	0	0	1551.216342	2211.676317	442.5837321	k__Bacteria;p__Proteobacteria;c__Alphaproteobacteria;o__Rhizobiales;g__Bradyrhizobiaceae;g__Bradyrhizobium;s__Unclassified
1c81c4c0fa84b7ddda95f3a1209f8a65	0	0	0	0	0	0	0	0	0	0	0	0	0	0	0	0	0	0	0	0	0	0	0	0	0	163.8641692	72.02103014	0	0	0	k__Bacteria;p__Bacteroidetes;c__Cytophagia;o__Cytophagales;g__Cytophagaceae;g__Unclassified;s__Unclassified
1c854801b09e7faafcda280e4a43812e	0	0	0	0	0	0	0	0	0	0	0	0	0	0	0	0	0	0	0	0	0	0	0	0	0	0	480.1402009	0	0	0	k__Bacteria;p__Proteobacteria;c__Betaproteobacteria;o__Unclassified;g__Unclassified;g__Unclassified;s__Unclassified
1c8da4130cbed546469279d0b61d53c4	0	0	0	0	0	0	0	0	0	0	0	0	0	0	0	0	0	0	0	0	0	0	0	0	0	50.41974437	0	0	0	0	k__Bacteria;p__Proteobacteria;c__Betaproteobacteria;o__A21b;g__UD5;g__Unclassified;s__Unclassified
1c953ab30e7655e40b1a58ed2cfbbd99	0	0	0	0	0	0	0	0	0	0	0	0	0	0	0	0	0	0	0	0	0	0	0	0	0	189.0740414	0	0	0	0	k__Bacteria;p__Acidobacteria;c__EC1113;o__Unclassified;g__Unclassified;g__Unclassified;s__Unclassified
1c9753d4501897df4516e4cdb88052fa	0	0	0	0	0	0	0	0	0	0	0	0	0	0	0	0	0	0	0	0	0	0	0	0	885.8918419	0	276.0806155	0	0	0	k__Bacteria;p__Actinobacteria;c__Rubrobacteria;o__Rubrobacterales;g__Rubrobacteraceae;g__Unclassified;s__Unclassified
1c97817eca115ca11073cce2940076a6	0	0	0	0	0	0	0	0	0	0	0	0	0	0	0	0	0	0	0	0	0	0	0	0	0	0	0	0	155.5953188	0	k__Bacteria;p__Chloroflexi;c__Ktedonobacteria;o__JG30-KF-AS9;g__Unclassified;g__Unclassified;s__Unclassified
1ca70dbd616cb8981b17f769c53c241d	0	0	0	0	0	0	0	0	0	0	0	0	0	0	0	0	0	0	0	0	0	0	0	0	0	0	0	0	0	693.7799043	k__Bacteria;p__Proteobacteria;c__Alphaproteobacteria;o__Rhizobiales;g__Hyphomicrobiaceae;g__Rhodoplanes;s__Unclassified
1caa591e0965387e04c4169a2a912734	0	0	0	0	0	0	0	0	0	0	0	0	0	0	0	0	2695.41779	0	0	0	0	0	0	0	0	50.41974437	0	0	188.9371728	0	k__Bacteria;p__Proteobacteria;c__Alphaproteobacteria;o__Rhodospirillales;g__Acetobacteraceae;g__Unclassified;s__Unclassified
1caeb4131cc04a2892c010d9ca206e81	0	0	0	0	0	0	0	0	0	0	0	0	0	0	0	0	0	0	0	0	0	0	0	0	0	0	0	0	222.2790269	0	k__Bacteria;p__Proteobacteria;c__Gammaproteobacteria;o__Xanthomonadales;g__Sinobacteraceae;g__Unclassified;s__Unclassified
1cb499e12438f8f3067b3c45f32d1c46	0	0	0	0	0	0	0	0	0	0	0	0	0	0	0	0	0	0	0	0	0	0	0	0	171.8894619	0	0	0	0	0	k__Bacteria;p__Proteobacteria;c__Betaproteobacteria;o__Hydrogenophilales;g__Hydrogenophilaceae;g__Thiobacillus;s__Unclassified
1cbed0734581827a052670463c34b222	0	0	0	0	0	0	0	0	0	0	0	0	0	0	0	0	0	0	0	0	0	0	0	0	0	25.20987219	0	0	0	0	k__Bacteria;p__Actinobacteria;c__Actinobacteria;o__Actinomycetales;g__Actinosynnemataceae;g__Lentzea;s__Unclassified
1cc7576746eff4ee1c286bb1c857d91b	0	0	0	0	0	0	0	0	0	0	0	0	0	0	0	0	0	0	0	0	0	0	0	0	515.6683856	0	0	0	0	0	k__Bacteria;p__Actinobacteria;c__Actinobacteria;o__Actinomycetales;g__Unclassified;g__Unclassified;s__Unclassified
1ccc241f6d916d9164b6932146405ad2	0	0	0	0	0	0	0	0	0	0	0	0	0	0	0	0	0	0	0	0	0	0	0	0	0	113.4444248	0	0	44.45580537	0	k__Bacteria;p__Chloroflexi;c__Chloroflexi;o__Chloroflexales;g__FFCH7168;g__Unclassified;s__Unclassified
1cd392292ccd8d011290a52e9b3f8ec9	0	0	0	0	0	0	0	0	0	0	0	0	0	0	0	0	0	0	0	0	0	0	0	0	0	0	48.01402009	0	0	0	k__Bacteria;p__Bacteroidetes;c__Unclassified;o__Unclassified;g__Unclassified;g__Unclassified;s__Unclassified
1ce69bf73da46d20b93d05e1f11be9cc	0	0	0	94.15641735	0	0	0	0	0	0	0	0	0	0	0	0	0	0	0	0	0	0	0	0	0	0	0	0	0	0	k__Bacteria;p__Proteobacteria;c__Betaproteobacteria;o__Burkholderiales;g__Comamonadaceae;g__Unclassified;s__Unclassified
1ce73bca93a4355ad24c3ddecb59bcad	0	0	0	0	0	0	0	0	0	0	0	0	0	0	0	0	0	0	0	0	0	0	0	0	806.5582441	1449.567651	480.1402009	0	0	0	k__Bacteria;p__Actinobacteria;c__Actinobacteria;o__Actinomycetales;g__Micromonosporaceae;g__Catellatospora;s__Unclassified
1ce8f88d74c0ff28e254dbadf5fe44d9	0	0	0	0	0	0	0	0	0	0	0	0	0	0	0	0	0	0	0	0	0	0	0	0	0	0	144.0420603	0	0	0	k__Bacteria;p__Acidobacteria;c__Solibacteres;o__Solibacterales;g__Unclassified;g__Unclassified;s__Unclassified
1cf718643cb9fe4d561af990821b3b4c	0	0	0	0	0	0	0	0	0	0	0	0	0	0	0	0	0	0	0	0	0	0	0	0	185.1117282	163.8641692	0	0	0	0	k__Bacteria;p__Proteobacteria;c__Deltaproteobacteria;o__Myxococcales;g__Unclassified;g__Unclassified;s__Unclassified
1cfd658b999005bee0acfebe2cab539d	0	0	0	0	0	0	0	0	0	0	0	0	0	0	0	0	0	0	0	0	0	0	0	0	0	0	0	0	22.22790269	0	k__Bacteria;p__Proteobacteria;c__Alphaproteobacteria;o__Unclassified;g__Unclassified;g__Unclassified;s__Unclassified
1cfe133967f10aaa7a4211d6eafd79f6	0	0	0	0	0	0	0	0	0	0	0	0	0	0	0	0	0	0	0	0	0	0	0	0	0	0	0	0	0	119.6172249	k__Bacteria;p__Proteobacteria;c__Alphaproteobacteria;o__Rhodospirillales;g__Rhodospirillaceae;g__Unclassified;s__Unclassified
1cff7ad600e3d478ca5cc63d78bf1eeb	0	0	0	0	0	0	828.4546559	0	0	0	0	0	0	0	0	0	0	0	0	0	0	0	0	0	0	0	0	0	0	0	k__Bacteria;p__Proteobacteria;c__Alphaproteobacteria;o__Rhizobiales;g__Methylobacteriaceae;g__Unclassified;s__Unclassified
1d023791f4495e1133e8c9b172a265c3	0	0	0	0	0	0	0	0	0	0	0	0	0	0	0	0	0	0	0	0	0	0	0	0	0	0	1380.403078	0	0	0	k__Bacteria;p__Chloroflexi;c__Chloroflexi;o__[Roseiflexales];g__[Kouleothrixaceae];g__Unclassified;s__Unclassified
1d02cc28e467570b88a5022cffcb49b1	0	0	0	0	0	0	0	0	0	0	0	0	0	0	0	0	0	0	0	0	0	0	0	0	0	0	48.01402009	0	0	0	k__Bacteria;p__Proteobacteria;c__Deltaproteobacteria;o__Myxococcales;g__Unclassified;g__Unclassified;s__Unclassified
1d040d295c510ed5bc4b62dd93901255	0	0	0	0	0	0	0	0	0	0	0	0	0	0	0	0	0	0	0	0	0	0	0	0	0	0	60.01752512	0	0	0	k__Bacteria;p__Bacteroidetes;c__[Saprospirae];o__[Saprospirales];g__Chitinophagaceae;g__Unclassified;s__Unclassified
1d07e70239ccdf6222b9ab1d59148c71	0	0	0	0	0	0	0	0	0	0	0	0	0	0	0	0	0	0	0	0	0	0	0	0	0	0	156.0455653	0	0	0	k__Bacteria;p__Acidobacteria;c__Acidobacteria-5;o__Unclassified;g__Unclassified;g__Unclassified;s__Unclassified
1d0ae5c8a5739e25807c5958eece88b4	0	0	0	0	0	0	0	0	0	0	0	0	0	0	0	0	0	0	0	0	0	0	0	0	0	0	0	0	311.1906376	0	k__Bacteria;p__Bacteroidetes;c__Flavobacteriia;o__Flavobacteriales;g__Flavobacteriaceae;g__Flavobacterium;s__Unclassified
1d0ffe48f85d69c940d54adbbd4474e7	0	0	0	0	0	0	0	0	0	0	0	0	0	0	0	0	0	0	0	0	0	0	0	55.92945431	0	0	0	0	0	0	k__Bacteria;p__Actinobacteria;c__Acidimicrobiia;o__Acidimicrobiales;g__Unclassified;g__Unclassified;s__Unclassified
1d104490921caac2db34b65f8d4e7233	0	0	0	0	0	0	0	0	0	0	0	0	0	0	0	0	0	0	0	0	0	0	0	0	0	2142.839136	0	230.586213	411.2161997	251.1961722	k__Bacteria;p__Bacteroidetes;c__[Saprospirae];o__[Saprospirales];g__Chitinophagaceae;g__Flavisolibacter;s__Unclassified
1d3c1238074584a26638e4c4b9469d9c	0	0	0	0	0	0	0	0	0	0	0	0	0	0	0	0	0	0	0	0	0	0	1563.477173	0	0	0	0	0	0	0	k__Bacteria;p__Verrucomicrobia;c__[Spartobacteria];o__[Chthoniobacterales];g__[Chthoniobacteraceae];g__Chthoniobacter;s__Unclassified
1d3f5a2a1a57e17027d93145f8b7f232	0	0	0	0	0	0	0	0	0	0	0	0	0	0	0	0	0	0	0	0	0	0	0	0	290.8898585	0	0	0	0	0	k__Bacteria;p__Proteobacteria;c__Gammaproteobacteria;o__Legionellales;g__Coxiellaceae;g__Unclassified;s__Unclassified
1d438b00b65ca312728bd054991f700d	0	0	0	306.0083564	0	0	0	0	0	0	0	0	0	0	0	0	0	0	0	0	0	0	0	0	0	0	0	0	0	0	k__Bacteria;p__Proteobacteria;c__Alphaproteobacteria;o__Rhizobiales;g__Rhizobiaceae;g__Agrobacterium;s__Unclassified
1d514a5254ea1226352a60c86361b24b	0	0	0	0	0	0	0	0	0	0	0	0	0	0	0	0	0	0	0	0	0	0	0	0	0	0	108.0315452	0	0	0	k__Bacteria;p__Proteobacteria;c__Deltaproteobacteria;o__Bdellovibrionales;g__Bdellovibrionaceae;g__Bdellovibrio;s__Unclassified
1d565b0108b7008e3ad727d31ab21d4e	0	0	0	0	0	0	0	0	0	0	0	0	0	0	0	0	0	0	0	0	0	0	0	0	0	0	0	73.36834051	55.56975672	155.5023923	k__Bacteria;p__Chloroflexi;c__Ktedonobacteria;o__Thermogemmatisporales;g__Thermogemmatisporaceae;g__Unclassified;s__Unclassified
1d5b1b7a8b1723d6ed3c411c7c34d2df	0	0	0	0	0	0	0	0	0	0	0	0	0	0	0	0	0	0	0	0	0	0	0	0	79.33359778	0	336.0981407	0	0	0	k__Bacteria;p__Proteobacteria;c__Betaproteobacteria;o__Unclassified;g__Unclassified;g__Unclassified;s__Unclassified
1d5d0ea12fea145cb27a67b297a8fb5b	0	0	0	0	0	0	0	0	0	0	0	0	0	0	0	0	0	0	0	0	0	0	1719.824891	0	0	0	0	0	0	0	k__Bacteria;p__Planctomycetes;c__Planctomycetia;o__Gemmatales;g__Isosphaeraceae;g__Unclassified;s__Unclassified
1d5efdd6e8638c8667482e66e57976a4	0	0	0	0	0	0	0	0	0	0	0	0	0	0	0	0	0	0	0	0	0	0	0	0	0	390.7530189	0	0	66.68370806	0	k__Bacteria;p__Bacteroidetes;c__[Saprospirae];o__[Saprospirales];g__Chitinophagaceae;g__Unclassified;s__Unclassified
1d6163c380ead4100364484f7333bf71	0	0	0	0	0	0	0	0	0	0	0	0	0	0	0	0	2994.908655	0	0	0	0	0	0	0	0	0	0	0	0	0	k__Bacteria;p__Proteobacteria;c__Gammaproteobacteria;o__Enterobacteriales;g__Enterobacteriaceae;g__Pantoea;s__agglomerans
1d6617723cea22a37f28d278b10a52c7	0	0	0	0	0	0	0	0	0	0	0	0	0	0	0	0	0	0	0	0	0	0	0	0	0	0	0	597.4279156	0	0	k__Bacteria;p__Actinobacteria;c__Acidimicrobiia;o__Acidimicrobiales;g__Unclassified;g__Unclassified;s__Unclassified
1d7e8d3341a622161eec02c03ff42c8e	0	0	0	0	0	0	0	0	0	0	0	0	0	0	0	0	0	0	0	0	0	0	0	0	0	0	48.01402009	0	0	0	k__Bacteria;p__Firmicutes;c__Clostridia;o__Clostridiales;g__Symbiobacteriaceae;g__Symbiobacterium;s__Unclassified
1d8f325d77365cd0d4b9c9aa32d8df15	0	0	0	0	0	0	0	0	0	0	0	0	0	0	0	0	0	0	0	0	0	0	0	0	0	0	0	1310.148938	0	0	k__Bacteria;p__Chlamydiae;c__Chlamydiia;o__Chlamydiales;g__Rhabdochlamydiaceae;g__Candidatus Rhabdochlamydia;s__Unclassified
1d9e9f77e9bb6cf3be6a5f6fc7a87928	0	0	0	0	0	0	0	0	0	0	0	0	0	0	0	0	0	0	0	0	0	0	0	0	0	0	0	0	0	155.5023923	k__Bacteria;p__Chloroflexi;c__TK10;o__B07_WMSP1;g__Unclassified;g__Unclassified;s__Unclassified
1da47e96e55d866ef1a70bbd04c5c2cb	0	0	0	0	0	0	0	0	0	0	0	0	0	0	0	0	0	0	0	0	0	0	0	0	317.3343911	25.20987219	888.2593717	125.774298	11.11395134	0	k__Bacteria;p__Verrucomicrobia;c__[Pedosphaerae];o__[Pedosphaerales];g__Unclassified;g__Unclassified;s__Unclassified
1da81d6682ed4cacc40b3c92276888bd	0	0	0	435.4734302	0	556.7541235	0	0	0	0	0	0	0	0	0	0	0	0	0	0	0	0	0	0	0	252.0987219	0	199.1426385	744.63474	418.6602871	k__Bacteria;p__Bacteroidetes;c__Sphingobacteriia;o__Sphingobacteriales;g__Sphingobacteriaceae;g__Unclassified;s__Unclassified
1dacb145920f92dd27d873b58fee607b	0	0	0	0	0	0	0	0	0	0	0	0	0	0	0	0	0	0	0	0	0	0	0	0	0	0	180.0525754	0	0	0	k__Bacteria;p__Proteobacteria;c__Gammaproteobacteria;o__Thiotrichales;g__Piscirickettsiaceae;g__Unclassified;s__Unclassified
1daf3eec0405552a3c51b552b2841c24	0	0	0	0	0	0	0	0	0	0	0	0	0	0	0	0	0	0	0	0	0	0	0	0	0	0	144.0420603	0	0	0	k__Bacteria;p__Chlamydiae;c__Chlamydiia;o__Chlamydiales;g__Parachlamydiaceae;g__Unclassified;s__Unclassified
1db4169824060e7b8e1b5598d6f31212	0	0	0	0	0	0	0	0	0	0	0	0	0	0	0	0	0	0	0	0	0	0	0	0	0	0	0	0	0	275.1196172	k__Bacteria;p__Chloroflexi;c__Ktedonobacteria;o__JG30-KF-AS9;g__Unclassified;g__Unclassified;s__Unclassified
1dbfeda4e308c2bf4e0d7cbbf14ea4db	0	0	0	0	0	0	0	0	0	0	0	0	0	0	0	0	0	0	0	0	0	0	0	0	0	0	0	41.92476601	0	0	k__Bacteria;p__Chlorobi;c__OPB56;o__Unclassified;g__Unclassified;g__Unclassified;s__Unclassified
1dd0b380c9a2013691fa39cc1e75caf4	0	0	3477.288957	0	0	0	0	406.8111815	0	0	0	747.2910699	0	0	0	0	0	0	0	0	0	0	0	0	0	0	0	0	0	0	k__Bacteria;p__Bacteroidetes;c__Flavobacteriia;o__Flavobacteriales;g__[Weeksellaceae];g__Chryseobacterium;s__Unclassified
1dd8cc2811d7c7085557484dbfde11c5	0	0	0	0	0	0	0	0	0	0	0	0	0	0	0	0	0	0	0	0	0	0	0	0	0	0	0	0	300.0766863	0	k__Bacteria;p__Proteobacteria;c__Betaproteobacteria;o__Burkholderiales;g__Oxalobacteraceae;g__Unclassified;s__Unclassified
1ddb0b6ee5bb2cdd15fcead7dc126610	0	0	0	0	0	0	0	0	0	0	0	0	0	0	0	0	0	0	0	0	0	0	0	0	0	0	0	0	0	131.5789474	k__Bacteria;p__Chloroflexi;c__Ktedonobacteria;o__JG30-KF-AS9;g__Unclassified;g__Unclassified;s__Unclassified
1de16465aa461224e0ed56f47a8479fd	0	0	0	0	0	0	0	0	0	0	0	0	0	0	0	1937.984496	2994.908655	0	0	0	0	0	0	0	0	0	0	83.84953201	333.4185403	215.3110048	k__Bacteria;p__Proteobacteria;c__Alphaproteobacteria;o__BD7-3;g__Unclassified;g__Unclassified;s__Unclassified
1de4cfb2412e9fa4561bd9dbd0f9f9b9	0	0	0	0	0	0	0	0	0	0	0	0	0	0	0	0	0	0	0	0	0	0	0	0	0	0	0	0	244.5069295	0	k__Bacteria;p__Chlamydiae;c__Chlamydiia;o__Chlamydiales;g__Rhabdochlamydiaceae;g__Candidatus Rhabdochlamydia;s__Unclassified
1de925cbe3ba16bf36d00b44677fa7e9	0	0	0	0	0	0	0	0	0	0	0	0	0	0	0	0	0	0	0	0	0	1324.594058	0	1081.302783	0	0	0	0	0	0	k__Bacteria;p__Proteobacteria;c__Betaproteobacteria;o__Burkholderiales;g__Oxalobacteraceae;g__Janthinobacterium;s__Unclassified
1decb1b55bbab0ea113330a16e2f0563	0	0	0	0	0	0	0	0	0	0	0	0	0	0	0	0	0	0	0	0	0	0	0	0	0	0	0	125.774298	0	0	k__Bacteria;p__Bacteroidetes;c__[Saprospirae];o__[Saprospirales];g__Chitinophagaceae;g__Unclassified;s__Unclassified
1dede541e9b89ba91a5d6e02b8e2ea43	0	0	0	0	0	0	0	0	0	0	0	0	0	0	0	0	0	0	0	0	0	0	0	0	859.4473093	0	1212.354007	0	0	0	k__Bacteria;p__Proteobacteria;c__Gammaproteobacteria;o__Thiotrichales;g__Piscirickettsiaceae;g__Unclassified;s__Unclassified
1df823b34c6f89c700367c99153ab3df	0	0	0	0	0	0	0	0	0	0	0	0	0	0	0	0	0	0	0	67.17871778	0	0	0	0	0	0	0	0	0	0	k__Bacteria;p__Firmicutes;c__Clostridia;o__Clostridiales;g__Caldicoprobacteraceae;g__Caldicoprobacter;s__Unclassified
1dfe2c9a6a12257d1b34f34b2d8e30b1	0	0	0	0	0	0	0	0	0	0	0	0	0	0	0	0	0	0	319.7023861	0	0	0	0	0	0	0	0	702.2398306	0	0	k__Bacteria;p__Bacteroidetes;c__[Saprospirae];o__[Saprospirales];g__Chitinophagaceae;g__Unclassified;s__Unclassified
1e03ee4a181d29f30b71fa88afad2efc	0	0	0	0	0	115.9904424	0	0	0	0	0	0	0	0	0	0	0	0	0	0	0	1621.485829	0	0	0	0	0	83.84953201	0	0	k__Bacteria;p__Actinobacteria;c__Actinobacteria;o__Actinomycetales;g__Unclassified;g__Unclassified;s__Unclassified
1e07ca0ee94314e36399a4d00074299b	0	0	0	0	0	0	0	0	0	0	0	0	0	0	0	0	0	0	0	0	0	0	0	0	0	214.2839136	0	0	0	0	k__Bacteria;p__Proteobacteria;c__Deltaproteobacteria;o__Syntrophobacterales;g__Syntrophobacteraceae;g__Unclassified;s__Unclassified
1e087e8c958b6a0cc9f137af062fb101	0	0	0	0	0	0	0	0	0	0	0	0	0	0	0	0	0	0	0	0	0	0	0	0	0	252.0987219	156.0455653	0	0	0	k__Bacteria;p__Proteobacteria;c__Alphaproteobacteria;o__Rhizobiales;g__Bradyrhizobiaceae;g__Unclassified;s__Unclassified
1e08fea53b55d6ff0c67ef0be4bca070	0	0	0	0	0	0	0	0	0	0	0	0	0	0	0	0	0	0	0	0	0	0	0	0	0	0	0	0	388.988297	191.3875598	k__Bacteria;p__Acidobacteria;c__DA052;o__Ellin6513;g__Unclassified;g__Unclassified;s__Unclassified
1e0ad085bd529c510c9e7eca771b2375	0	0	0	0	0	0	0	0	0	0	0	0	0	0	0	0	6289.308176	0	0	0	0	0	0	0	0	0	0	0	0	0	k__Bacteria;p__Firmicutes;c__Bacilli;o__Bacillales;g__Bacillaceae;g__Unclassified;s__Unclassified
1e193d04900ce8dc5b49e02ec5a8b9da	0	0	0	0	0	0	0	0	0	0	0	0	0	0	0	0	0	0	0	0	0	0	0	0	0	630.2468046	0	0	333.4185403	538.277512	k__Bacteria;p__Proteobacteria;c__Deltaproteobacteria;o__Myxococcales;g__Unclassified;g__Unclassified;s__Unclassified
1e1d8e530c74992e67b2dc2dbb9e7fe1	0	0	0	0	0	0	0	0	0	0	0	0	0	0	0	0	0	0	0	0	0	0	0	0	0	0	0	52.40595751	0	0	k__Bacteria;p__Firmicutes;c__Bacilli;o__Bacillales;g__Unclassified;g__Unclassified;s__Unclassified
1e269904ef2d0437ffeba0335f4803cf	103.5482535	0	0	0	0	0	0	0	0	0	0	0	0	0	0	0	0	0	0	0	0	0	0	0	0	0	0	0	0	0	k__Bacteria;p__Proteobacteria;c__Alphaproteobacteria;o__Rhizobiales;g__Unclassified;g__Unclassified;s__Unclassified
1e29fd4acf92bdd9902c5412bf0e8235	0	0	0	0	0	0	0	0	0	0	0	0	0	0	0	0	0	0	0	0	0	0	0	0	0	0	0	0	1122.509086	0	k__Bacteria;p__Proteobacteria;c__Gammaproteobacteria;o__Xanthomonadales;g__Sinobacteraceae;g__Unclassified;s__Unclassified
1e39fdc8d1ec3404f375ab16f9b50180	0	0	0	0	0	0	0	0	0	0	0	0	0	0	0	0	0	0	0	0	0	0	0	0	0	0	0	0	0	47.84688995	k__Bacteria;p__Chloroflexi;c__Ktedonobacteria;o__Unclassified;g__Unclassified;g__Unclassified;s__Unclassified
1e41e2e16ca488380dc25afbe375515e	0	0	0	0	0	0	0	0	0	0	0	0	0	0	0	0	0	0	0	0	0	0	0	0	0	0	0	1236.780597	88.91161074	0	k__Bacteria;p__AD3;c__ABS-6;o__Unclassified;g__Unclassified;g__Unclassified;s__Unclassified
1e46f41810bbfc486f6d67acedfb8344	0	0	0	0	0	0	0	0	0	0	0	0	0	0	0	0	0	0	0	0	0	0	0	0	0	0	0	0	0	227.2727273	k__Bacteria;p__Bacteroidetes;c__Cytophagia;o__Cytophagales;g__Cytophagaceae;g__Unclassified;s__Unclassified
1e5be8e1e959b255c9a2572bb3a4c1ae	0	0	0	0	0	0	0	0	0	0	0	0	0	0	0	0	0	0	0	0	0	0	0	0	357.00119	0	732.2138064	0	0	0	k__Bacteria;p__Proteobacteria;c__Deltaproteobacteria;o__Myxococcales;g__Haliangiaceae;g__Unclassified;s__Unclassified
1e65cecf21e388c4263c4da7253710b8	0	0	0	0	0	0	0	0	0	0	0	0	0	0	0	0	0	0	0	0	0	0	0	0	0	491.5925076	108.0315452	0	0	0	k__Bacteria;p__Proteobacteria;c__Alphaproteobacteria;o__Caulobacterales;g__Caulobacteraceae;g__Unclassified;s__Unclassified
1e67f00fc52474a14368883185549a45	0	0	0	0	0	0	0	0	0	0	0	0	0	0	0	0	0	0	2964.513035	0	715.1370679	0	2345.21576	1025.373329	0	0	0	0	188.9371728	0	k__Bacteria;p__Proteobacteria;c__Alphaproteobacteria;o__Rhizobiales;g__Methylocystaceae;g__Unclassified;s__Unclassified
1e6a2a830ed93cf3c2ef7c54ca517409	0	0	0	0	0	0	0	0	0	0	0	0	0	0	0	0	0	0	0	0	0	0	0	0	145.4449293	0	132.0385553	0	0	0	k__Bacteria;p__Proteobacteria;c__Alphaproteobacteria;o__Rhizobiales;g__Hyphomicrobiaceae;g__Rhodoplanes;s__Unclassified
1e6cda37b4a761f4935b2ad4448c4d21	0	0	0	0	0	0	0	0	0	0	0	0	0	0	0	0	0	0	0	0	0	0	0	0	0	0	636.1857662	0	0	0	k__Bacteria;p__Proteobacteria;c__Deltaproteobacteria;o__Myxococcales;g__Myxococcaceae;g__Unclassified;s__Unclassified
1e719ba81493fd09133d606db8be0352	0	0	0	0	0	0	0	0	0	0	0	0	0	0	0	0	0	0	0	0	0	0	0	0	0	0	192.0560804	0	0	0	k__Bacteria;p__Proteobacteria;c__Gammaproteobacteria;o__Legionellales;g__Coxiellaceae;g__Aquicella;s__Unclassified
1e728c499fa7be5c1fbad58b1f3fa3ef	0	0	0	0	0	0	0	0	0	0	0	0	0	0	0	0	0	0	0	0	0	0	0	0	0	151.2592331	0	0	0	0	k__Bacteria;p__Chloroflexi;c__Ktedonobacteria;o__JG30-KF-AS9;g__Unclassified;g__Unclassified;s__Unclassified
1e74142c77ab0c19a8e79faaa34ab3dc	0	0	0	0	0	0	0	0	0	0	0	0	0	0	0	0	0	0	0	0	0	0	0	0	0	0	168.0490703	0	0	0	k__Bacteria;p__Actinobacteria;c__Actinobacteria;o__Actinomycetales;g__Micromonosporaceae;g__Catellatospora;s__Unclassified
1e782aca02b6cc5b035d6ba21aecffc8	0	0	0	0	0	0	0	0	0	0	0	0	0	0	0	0	0	0	0	0	0	0	0	205.0746658	8501.917229	4197.443719	8270.414961	0	0	275.1196172	k__Bacteria;p__Proteobacteria;c__Alphaproteobacteria;o__Rhizobiales;g__Hyphomicrobiaceae;g__Rhodoplanes;s__Unclassified
1e82b87d70d57acb4a15b0d21bb9af02	0	0	0	0	0	0	0	0	0	0	0	0	0	0	0	0	0	0	0	0	0	0	0	0	0	176.4691053	0	0	0	0	k__Bacteria;p__FCPU426;c__Unclassified;o__Unclassified;g__Unclassified;g__Unclassified;s__Unclassified
1e93e8d5dbda672e7945cc5d304ff7a2	0	0	0	0	0	0	0	0	0	0	0	0	0	0	0	0	0	0	0	0	0	0	0	0	66.11133148	0	0	0	0	0	k__Bacteria;p__Proteobacteria;c__Alphaproteobacteria;o__Rhizobiales;g__Unclassified;g__Unclassified;s__Unclassified
1e95b52ffc5234e4efee3f31b358d312	0	0	0	0	0	0	0	0	0	0	0	0	0	0	0	0	0	0	0	0	0	0	0	0	1322.22663	1739.481181	1776.518743	0	466.7859564	0	k__Bacteria;p__Proteobacteria;c__Betaproteobacteria;o__MND1;g__Unclassified;g__Unclassified;s__Unclassified
1e9a4cfe0115d47451a922154f520274	0	0	0	0	0	0	0	0	0	0	0	0	0	0	0	0	0	0	0	0	0	0	0	0	79.33359778	0	0	0	0	0	k__Bacteria;p__Elusimicrobia;c__Endomicrobia;o__Unclassified;g__Unclassified;g__Unclassified;s__Unclassified
1eae697e7c2720d472ed38b9541100bf	0	0	0	0	0	0	497.0727935	0	1036.077706	0	1056.468227	788.8072404	0	0	0	0	0	0	0	0	0	0	0	0	0	0	0	0	0	0	k__Bacteria;p__Actinobacteria;c__Actinobacteria;o__Actinomycetales;g__Microbacteriaceae;g__Microbacterium;s__chocolatum
1ebf1536521f4917520d1b880794e090	0	0	0	0	0	0	0	0	0	0	0	0	0	0	0	0	0	0	0	0	0	0	0	0	0	0	0	0	400.1022484	0	k__Bacteria;p__Proteobacteria;c__Deltaproteobacteria;o__Myxococcales;g__Unclassified;g__Unclassified;s__Unclassified
1ec09fba5e98b995a418f6f66e433fb4	0	0	0	0	0	0	0	0	0	0	0	0	0	0	0	0	0	0	0	0	0	0	0	0	238.0007933	0	348.1016457	0	0	0	k__Bacteria;p__Acidobacteria;c__Solibacteres;o__Solibacterales;g__Unclassified;g__Unclassified;s__Unclassified
1ec667b6e268f0b0546a986835b0e8b5	0	0	0	0	0	0	0	0	0	0	0	0	0	0	0	0	0	0	0	0	0	0	0	0	0	0	0	0	88.91161074	0	k__Bacteria;p__Proteobacteria;c__Gammaproteobacteria;o__Xanthomonadales;g__Sinobacteraceae;g__Nevskia;s__Unclassified
1ed99b75d4da0f70947d1d999f4ddf48	0	0	0	0	0	0	0	0	0	0	0	0	0	0	0	0	0	0	0	0	0	0	0	0	66.11133148	0	0	0	0	0	k__Bacteria;p__Gemmatimonadetes;c__Gemmatimonadetes;o__KD8-87;g__Unclassified;g__Unclassified;s__Unclassified
1ee2b9820467eeb84a39b30088cfaff2	0	0	0	0	0	0	0	0	0	0	0	0	0	0	0	0	0	0	0	0	0	0	0	0	0	478.9875715	0	0	0	0	k__Bacteria;p__Proteobacteria;c__Betaproteobacteria;o__IS-44;g__Unclassified;g__Unclassified;s__Unclassified
1f0362129c68ac434314fc33dd5887ce	0	0	0	0	0	0	0	0	0	0	0	0	0	12366.03462	0	0	0	0	0	0	0	0	0	0	0	0	0	0	0	0	k__Bacteria;p__Firmicutes;c__Bacilli;o__Bacillales;g__Bacillaceae;g__Unclassified;s__Unclassified
1f095c665ac69e1b1386e5b3929f6e27	0	0	0	0	0	0	0	0	0	0	0	0	0	0	0	0	0	0	0	0	0	0	0	0	0	0	0	0	55.56975672	0	k__Bacteria;p__Proteobacteria;c__Alphaproteobacteria;o__Unclassified;g__Unclassified;g__Unclassified;s__Unclassified
1f17dbd2e47a12c328edb1e9593c3d87	0	0	0	0	0	0	0	0	0	0	0	0	0	0	0	0	0	0	0	0	0	0	0	0	0	88.23455265	0	0	0	0	k__Bacteria;p__Chloroflexi;c__Unclassified;o__Unclassified;g__Unclassified;g__Unclassified;s__Unclassified
1f2002a03fa746479813371a6c6bf824	0	0	0	0	0	0	0	0	0	0	0	0	0	0	0	0	2994.908655	0	0	0	0	0	0	0	0	0	0	0	0	0	k__Bacteria;p__Actinobacteria;c__Actinobacteria;o__Actinomycetales;g__Gordoniaceae;g__Gordonia;s__Unclassified
1f2b7ff4c6b1858755759ff32bac3cf2	0	0	0	0	0	0	0	0	0	0	0	0	0	0	0	0	0	0	0	0	0	0	0	0	0	0	0	0	777.976594	0	k__Bacteria;p__Elusimicrobia;c__Elusimicrobia;o__FAC88;g__Unclassified;g__Unclassified;s__Unclassified
1f32c05421b7538ccf20b4e44f6653a0	0	0	0	0	0	0	0	0	0	0	0	0	0	0	0	0	0	0	0	0	0	0	0	0	0	0	0	167.699064	255.6208809	0	k__Bacteria;p__Bacteroidetes;c__[Saprospirae];o__[Saprospirales];g__Chitinophagaceae;g__Unclassified;s__Unclassified
1f3a20264de044fe78a477a99fafba97	0	0	0	0	0	0	0	0	0	0	0	0	0	0	0	0	0	0	0	0	0	0	0	0	0	0	0	0	0	155.5023923	k__Bacteria;p__TM7;c__SC3;o__Unclassified;g__Unclassified;g__Unclassified;s__Unclassified
1f49d0870893c0ad08c8f7e294f66871	0	0	0	270.6996999	0	301.5751502	0	0	0	0	0	0	0	0	0	0	0	0	0	0	0	0	0	0	198.3339944	302.5184662	384.1121608	0	77.7976594	0	k__Bacteria;p__Actinobacteria;c__Actinobacteria;o__Actinomycetales;g__Nocardioidaceae;g__Unclassified;s__Unclassified
1f5089486abef6cb2c37d58d62763bcc	0	0	0	0	0	0	0	0	0	0	0	0	0	0	0	0	0	0	0	0	0	0	0	0	251.2230596	0	120.0350502	0	55.56975672	0	k__Bacteria;p__Proteobacteria;c__Alphaproteobacteria;o__Rhodospirillales;g__Acetobacteraceae;g__Unclassified;s__Unclassified
1f529c58e56bf71297904cd33b7a7e1c	0	0	0	0	406.5453806	0	220.9212416	0	0	0	3618.403677	0	0	0	0	0	0	0	0	0	0	0	0	0	0	0	0	0	0	0	k__Bacteria;p__Proteobacteria;c__Alphaproteobacteria;o__Rhizobiales;g__Methylobacteriaceae;g__Methylobacterium;s__hispanicum
1f550f290b29a1e2fc3d46b2d0975ba3	0	0	0	0	0	0	0	0	0	0	0	0	0	0	0	0	0	0	0	0	0	0	0	0	0	0	0	0	0	119.6172249	k__Bacteria;p__Proteobacteria;c__Unclassified;o__Unclassified;g__Unclassified;g__Unclassified;s__Unclassified
1f5c817badc11fcc7c63eceaec82ed80	4452.5749	6776.598148	2359.588935	1200.494321	3455.635735	2412.601202	31536.50724	21851.57203	43885.2914	41297.56706	18329.72373	19927.76186	0	0	2999.40012	10658.91473	10182.68943	6177.606178	784.7240387	313.500683	1285.173861	2238.107201	0	0	0	0	0	0	0	0	k__Bacteria;p__Actinobacteria;c__Actinobacteria;o__Actinomycetales;g__Microbacteriaceae;g__Curtobacterium;s__Unclassified
1f62db9a956dc0ad67546645d067d6bf	0	0	0	0	0	0	0	0	0	0	0	0	0	0	0	0	0	0	0	0	0	0	0	0	0	176.4691053	0	0	589.0394212	394.7368421	k__Bacteria;p__Acidobacteria;c__Acidobacteriia;o__Acidobacteriales;g__Acidobacteriaceae;g__Unclassified;s__Unclassified
1f644f23ba03427200ee78b36f9103c4	0	0	0	0	0	0	0	0	0	0	0	0	0	0	0	0	0	0	0	0	0	0	0	0	0	264.703658	0	0	0	0	k__Bacteria;p__Firmicutes;c__Bacilli;o__Bacillales;g__Paenibacillaceae;g__Ammoniphilus;s__Unclassified
1f6817da94dff8289f1b8ee173106c52	0	0	0	0	0	0	0	0	0	0	0	0	0	0	0	0	0	0	0	0	0	0	0	0	502.4461193	0	420.1226758	0	0	0	k__Bacteria;p__Actinobacteria;c__Actinobacteria;o__Actinomycetales;g__Sporichthyaceae;g__Sporichthya;s__Unclassified
1f76616cb4a6c9472dfe7b103eeb8e3f	0	0	0	0	0	533.556035	7649.39799	755.5064799	21313.59852	5988.771054	845.1745814	560.4683024	0	0	0	0	0	0	0	0	134.7359693	936.3509717	0	0	0	0	0	0	0	0	k__Bacteria;p__Proteobacteria;c__Alphaproteobacteria;o__Rhizobiales;g__Methylobacteriaceae;g__Methylobacterium;s__komagatae
1f7efb75029cb27cd2b088a9faecc84f	0	0	0	0	0	0	0	0	0	0	0	0	0	0	0	0	0	0	0	0	0	0	0	0	0	0	0	0	0	358.8516746	k__Bacteria;p__Proteobacteria;c__Alphaproteobacteria;o__Rhodospirillales;g__Rhodospirillaceae;g__Unclassified;s__Unclassified
1f8fd31846c49179ad3e58f3d960e8be	0	0	0	0	0	0	0	0	0	0	0	0	0	0	0	0	0	0	0	0	0	0	0	0	0	0	0	303.9545536	0	0	k__Bacteria;p__Proteobacteria;c__Alphaproteobacteria;o__Ellin329;g__Unclassified;g__Unclassified;s__Unclassified
1fa4079cc433101a5011be82bc05b4da	0	0	0	0	0	0	0	0	0	0	0	0	0	0	0	0	0	0	0	0	0	0	0	0	145.4449293	0	144.0420603	0	0	0	k__Bacteria;p__Chloroflexi;c__TK10;o__Unclassified;g__Unclassified;g__Unclassified;s__Unclassified
1fa70a5a734c156cf2990826956ee60a	0	0	0	0	0	0	0	0	0	0	0	0	0	0	0	0	0	0	0	0	0	0	0	0	145.4449293	340.3332745	0	0	0	0	k__Bacteria;p__Actinobacteria;c__Actinobacteria;o__Actinomycetales;g__Streptomycetaceae;g__Unclassified;s__Unclassified
1fac5338917736b514982a9c7e639fc3	0	0	0	0	22156.72324	0	0	0	0	0	0	0	0	0	0	0	0	0	0	0	0	0	0	0	0	0	0	0	0	0	k__Bacteria;p__Proteobacteria;c__Gammaproteobacteria;o__Pseudomonadales;g__Pseudomonadaceae;g__Pseudomonas;s__Unclassified
1fba4ad2b5ccf3079191792b09e698a3	0	0	0	0	0	0	0	0	0	0	0	0	0	0	0	0	0	0	0	0	0	0	0	0	171.8894619	0	0	0	0	0	k__Bacteria;p__Bacteroidetes;c__Sphingobacteriia;o__Sphingobacteriales;g__Unclassified;g__Unclassified;s__Unclassified
1fbc5a58f0d2b5a3baf7c54efc1b3606	0	0	0	0	0	0	0	0	0	0	0	0	0	0	0	0	0	0	0	0	0	0	0	0	0	264.703658	0	0	0	0	k__Bacteria;p__Proteobacteria;c__Gammaproteobacteria;o__Xanthomonadales;g__Sinobacteraceae;g__Unclassified;s__Unclassified
1fc42d7263fe81d948668a8088e7d9ce	0	0	0	0	0	0	0	0	0	0	0	0	0	0	0	0	0	0	0	0	0	0	0	0	0	0	0	0	200.0511242	0	k__Bacteria;p__Acidobacteria;c__TM1;o__Unclassified;g__Unclassified;g__Unclassified;s__Unclassified
1fc465fcb5b1e581862581284a507711	0	0	0	0	0	0	0	0	0	0	0	0	0	0	0	0	0	0	0	0	0	0	0	0	0	0	828.2418466	0	0	0	k__Bacteria;p__Chlamydiae;c__Chlamydiia;o__Chlamydiales;g__Unclassified;g__Unclassified;s__Unclassified
1fd31942f1b4f98876b87040f59dbdc9	0	0	0	0	0	0	0	0	0	0	0	0	0	0	0	0	0	0	0	0	0	0	0	0	0	592.4319964	0	0	0	0	k__Bacteria;p__Chloroflexi;c__Chloroflexi;o__Chloroflexales;g__FFCH7168;g__Unclassified;s__Unclassified
1fdbb2465df8aefcdd80e22c4fde477a	0	0	0	0	0	0	0	0	0	0	0	0	0	0	0	0	0	0	0	0	0	0	0	0	0	63.02468046	0	0	0	0	k__Bacteria;p__Unclassified;c__Unclassified;o__Unclassified;g__Unclassified;g__Unclassified;s__Unclassified
1fe15b55e712d31c068ceaa1b133787e	0	0	0	0	0	0	0	0	0	0	0	0	0	0	0	0	0	0	0	0	0	0	0	0	0	0	0	0	66.68370806	0	k__Bacteria;p__Proteobacteria;c__Betaproteobacteria;o__Rhodocyclales;g__Rhodocyclaceae;g__Uliginosibacterium;s__Unclassified
1fe6635077b4048aacfdc98d5941d772	0	0	0	0	0	0	0	0	0	0	0	0	0	0	0	0	0	0	0	0	0	0	0	0	0	0	0	41.92476601	0	0	k__Bacteria;p__Proteobacteria;c__Alphaproteobacteria;o__Rhodospirillales;g__Acetobacteraceae;g__Unclassified;s__Unclassified
1ff4ae26da4916e52873aeac09f80df8	0	0	0	0	0	0	0	0	0	0	0	0	0	0	0	0	0	0	0	0	0	0	0	0	211.5562607	0	0	0	0	0	k__Bacteria;p__Proteobacteria;c__Deltaproteobacteria;o__MIZ46;g__Unclassified;g__Unclassified;s__Unclassified
1ff4b7a638b597182fa99000ca6c73cd	0	0	0	0	0	0	0	0	0	0	0	0	0	0	0	0	0	0	0	0	0	0	0	0	925.5586408	0	0	0	0	0	k__Bacteria;p__Proteobacteria;c__Deltaproteobacteria;o__Myxococcales;g__Haliangiaceae;g__Unclassified;s__Unclassified
1ffb06f3c6848798efd939a09154e96a	0	0	0	0	0	0	0	0	0	0	0	0	0	0	0	0	0	0	0	0	0	0	0	0	449.5570541	0	648.1892713	0	0	0	k__Bacteria;p__Verrucomicrobia;c__[Pedosphaerae];o__[Pedosphaerales];g__Unclassified;g__Unclassified;s__Unclassified
1ffdc5d8b0c28176b333d815c5722281	0	0	0	0	0	0	110.4606208	0	0	0	0	0	0	0	0	0	0	0	930.0433051	0	0	0	938.0863039	0	0	0	444.1296859	0	0	155.5023923	k__Bacteria;p__Proteobacteria;c__Alphaproteobacteria;o__Rhizobiales;g__Unclassified;g__Unclassified;s__Unclassified
2001f54a5d945758803d028092c6b252	0	0	0	0	0	0	0	0	0	0	0	0	0	0	0	0	0	0	0	0	0	0	0	0	0	0	0	0	122.2534648	0	k__Bacteria;p__Gemmatimonadetes;c__Gemmatimonadetes;o__N1423WL;g__Unclassified;g__Unclassified;s__Unclassified
200224bc9e1becbb0076928054460feb	0	0	0	0	0	0	0	0	0	0	0	0	0	0	0	0	0	0	0	0	0	0	0	0	0	365.5431467	0	0	0	0	k__Bacteria;p__Chloroflexi;c__Chloroflexi;o__[Roseiflexales];g__[Kouleothrixaceae];g__Unclassified;s__Unclassified
20121e8015a55a30a3ab56f7eaedc1d2	0	0	0	0	0	0	0	0	0	0	0	0	0	0	0	0	0	0	0	0	0	0	0	0	119.0003967	415.9628911	0	0	77.7976594	0	k__Bacteria;p__Proteobacteria;c__Betaproteobacteria;o__Burkholderiales;g__Comamonadaceae;g__Methylibium;s__Unclassified
2016f5643b125ebc955f9ac67cc2dca1	0	0	0	0	0	0	0	0	0	0	0	0	0	0	0	0	0	0	0	0	0	0	0	74.57260575	0	0	0	0	0	0	k__Bacteria;p__Actinobacteria;c__Thermoleophilia;o__Solirubrobacterales;g__Unclassified;g__Unclassified;s__Unclassified
20257076bd9863d9490d5e6169082b27	0	0	0	0	0	0	0	0	0	0	132.0585283	0	0	0	0	0	0	0	0	0	0	0	0	0	0	0	0	0	0	0	k__Bacteria;p__TM7;c__TM7-3;o__CW040;g__Unclassified;g__Unclassified;s__Unclassified
202afe661e8250bb8888a1ac1bb117c7	0	0	0	0	0	0	0	0	0	0	0	0	0	0	0	0	2994.908655	0	0	0	0	0	0	0	0	0	0	0	0	0	k__Bacteria;p__Bacteroidetes;c__Bacteroidia;o__Bacteroidales;g__Porphyromonadaceae;g__Unclassified;s__Unclassified
2042630dd18536fa8a200fe7a7edebaf	0	0	0	0	0	0	0	0	0	0	0	0	0	0	0	0	0	0	0	0	0	0	0	0	0	0	204.0595854	0	0	0	k__Bacteria;p__TM7;c__Unclassified;o__Unclassified;g__Unclassified;g__Unclassified;s__Unclassified
204b3e62b0ce701f34add862662ae63c	2640.480464	7567.201265	2452.730603	1671.276408	4675.271877	579.9522119	966.5304319	929.8541291	555.0416281	998.128509	660.2926417	207.5808527	13972.05589	13190.43693	0	5813.953488	0	0	377.8300927	1209.21692	0	274.053943	0	1789.742538	0	0	0	0	0	0	k__Bacteria;p__Actinobacteria;c__Actinobacteria;o__Actinomycetales;g__Propionibacteriaceae;g__Propionibacterium;s__acnes
205d958a541f486ef6a679b4ab287e9e	0	0	0	0	0	0	0	0	0	0	0	0	0	0	0	0	0	0	0	0	0	0	0	0	0	0	0	597.4279156	0	0	k__Bacteria;p__Proteobacteria;c__Betaproteobacteria;o__MND1;g__Unclassified;g__Unclassified;s__Unclassified
2061cce323ec907280b69d04d19bbc92	0	0	0	0	0	0	0	0	0	0	0	0	0	0	0	0	0	0	0	0	0	0	0	0	185.1117282	0	0	0	0	0	k__Bacteria;p__Chlorobi;c__OPB56;o__Unclassified;g__Unclassified;g__Unclassified;s__Unclassified
206258598b5654487913b6d64347028a	0	0	0	0	0	0	0	0	0	0	0	0	0	0	0	0	0	0	0	0	0	0	0	0	661.1133148	0	0	0	0	0	k__Bacteria;p__Proteobacteria;c__Deltaproteobacteria;o__Myxococcales;g__Unclassified;g__Unclassified;s__Unclassified
206cab9dbece63d69d8546dfeef82c12	0	0	0	0	0	0	0	0	0	0	0	0	0	0	0	0	0	0	0	0	0	0	0	205.0746658	1031.336771	0	804.2348366	0	0	0	k__Bacteria;p__Proteobacteria;c__Deltaproteobacteria;o__Syntrophobacterales;g__Syntrophobacteraceae;g__Unclassified;s__Unclassified
206e88414237d6861bf2e25799020ace	0	0	0	0	0	0	0	0	0	0	0	0	4562.303964	0	0	0	0	0	0	0	0	0	0	0	0	0	0	0	0	0	k__Bacteria;p__[Thermi];c__Deinococci;o__Deinococcales;g__Deinococcaceae;g__Deinococcus;s__Unclassified
206f5bfb1ca0250768a86285e3c708b3	0	0	0	0	0	0	82.84546559	0	0	0	0	0	0	0	0	0	0	0	0	0	0	0	0	0	0	0	0	0	0	0	k__Bacteria;p__Proteobacteria;c__Alphaproteobacteria;o__Rickettsiales;g__mitochondria;g__Unclassified;s__Unclassified
2073a08ed44473f100a3d5d7a36b754f	0	0	0	0	0	0	0	0	0	0	0	0	0	0	0	0	0	0	0	0	0	0	0	0	0	252.0987219	0	0	0	0	k__Bacteria;p__Bacteroidetes;c__[Saprospirae];o__[Saprospirales];g__Chitinophagaceae;g__Unclassified;s__Unclassified
207537f05f97e48b309f4ff77ee6ee31	0	0	0	35.30865651	0	0	966.5304319	0	555.0416281	0	0	0	0	0	0	0	0	0	0	0	0	0	0	0	0	0	0	0	0	0	k__Bacteria;p__Proteobacteria;c__Alphaproteobacteria;o__Rhodospirillales;g__Acetobacteraceae;g__Unclassified;s__Unclassified
208d41be9a7d5d29026034eb5165d71c	0	0	0	0	0	0	0	0	0	0	52.82341134	0	0	0	0	0	0	0	0	0	0	0	0	0	0	0	0	0	0	0	k__Bacteria;p__Proteobacteria;c__Alphaproteobacteria;o__Rickettsiales;g__Unclassified;g__Unclassified;s__Unclassified
2098cb9ca46652673b79369b9e4efb0d	0	0	0	0	0	0	0	0	0	0	0	0	0	0	0	0	0	0	0	0	0	0	0	0	0	0	156.0455653	0	0	0	k__Bacteria;p__Chloroflexi;c__Chloroflexi;o__[Roseiflexales];g__[Kouleothrixaceae];g__Unclassified;s__Unclassified
209b8114f59e79beba46ae4f44e9a3f5	0	0	0	0	0	0	0	0	0	0	0	0	0	0	0	0	0	0	0	0	0	0	0	0	0	0	2616.764095	0	0	0	k__Bacteria;p__Proteobacteria;c__Betaproteobacteria;o__MND1;g__Unclassified;g__Unclassified;s__Unclassified
20a87ff3384ceab1b006387136cf94ba	0	0	0	0	0	0	0	0	0	0	0	0	0	0	0	0	0	0	0	0	0	0	0	0	0	441.1727633	144.0420603	0	266.7348322	1315.789474	k__Bacteria;p__Verrucomicrobia;c__[Pedosphaerae];o__[Pedosphaerales];g__Unclassified;g__Unclassified;s__Unclassified
20ae1056d220820377f62f29aa389a15	0	0	0	0	0	0	0	0	0	0	0	0	0	0	0	0	0	0	0	0	445.6651293	0	0	0	0	0	0	157.2178725	333.4185403	275.1196172	k__Bacteria;p__Proteobacteria;c__Gammaproteobacteria;o__Xanthomonadales;g__Sinobacteraceae;g__Unclassified;s__Unclassified
20badd58ffcfbe70320f65cbeff3d677	0	0	0	0	0	0	0	0	0	0	0	0	0	0	0	0	0	0	0	0	0	0	0	0	568.5574507	0	0	0	0	0	k__Bacteria;p__Verrucomicrobia;c__[Pedosphaerae];o__[Pedosphaerales];g__OPB35;g__Unclassified;s__Unclassified
20c49b4fc3f2af8124b2a345615be3bd	0	0	0	0	0	0	0	0	0	0	0	0	0	0	0	0	0	0	0	0	0	0	0	0	0	352.9382106	0	0	0	0	k__Bacteria;p__Proteobacteria;c__Alphaproteobacteria;o__Rhodospirillales;g__Rhodospirillaceae;g__Unclassified;s__Unclassified
20daeabc960ca9a7ed0ba2f172d16df3	0	0	0	0	0	0	0	0	0	0	0	0	0	0	0	0	0	0	0	0	0	0	0	0	0	365.5431467	0	0	0	0	k__Bacteria;p__Proteobacteria;c__Deltaproteobacteria;o__Myxococcales;g__Unclassified;g__Unclassified;s__Unclassified
20dd37731f471c8b86c9e5cd3f030bd9	0	225.8866049	0	0	0	0	0	0	0	0	0	0	0	0	0	0	0	0	0	0	0	0	0	0	0	0	0	0	0	0	k__Bacteria;p__Firmicutes;c__Bacilli;o__Bacillales;g__Planococcaceae;g__Unclassified;s__Unclassified
20e585aba5d9f3b18bb7bdac2796aad3	0	0	0	0	0	0	0	0	0	0	0	0	0	0	0	0	0	0	0	0	0	0	0	0	52.88906519	0	0	0	0	0	k__Bacteria;p__Chloroflexi;c__Chloroflexi;o__[Roseiflexales];g__[Roseiflexaceae];g__Unclassified;s__Unclassified
2107711f6c26279054a7c5268d6f775b	0	0	0	0	0	0	0	0	0	0	0	0	0	0	0	0	0	0	0	0	0	0	0	0	0	100.8394887	0	0	0	0	k__Bacteria;p__Proteobacteria;c__Deltaproteobacteria;o__MIZ46;g__Unclassified;g__Unclassified;s__Unclassified
210ad92031e6abb78dcc8dbb459fcd86	0	0	0	0	0	0	0	0	0	0	0	0	0	0	0	0	0	0	0	0	0	0	0	0	238.0007933	0	0	0	0	0	k__Bacteria;p__Bacteroidetes;c__Flavobacteriia;o__Flavobacteriales;g__Cryomorphaceae;g__Crocinitomix;s__Unclassified
21155fdc1f8aecc6e6b8b19f501908ce	0	0	0	0	0	0	0	0	0	0	0	0	0	0	0	0	0	0	0	0	0	0	0	0	0	0	0	0	0	71.77033493	k__Bacteria;p__Bacteroidetes;c__Flavobacteriia;o__Flavobacteriales;g__Flavobacteriaceae;g__Flavobacterium;s__Unclassified
211d4ae891c594c89f8d989b07507969	0	0	0	0	0	0	0	0	0	0	0	0	0	0	0	0	0	0	0	0	0	0	0	0	0	491.5925076	0	293.4733621	322.304589	215.3110048	k__Bacteria;p__Acidobacteria;c__Solibacteres;o__Solibacterales;g__Unclassified;g__Unclassified;s__Unclassified
2129db09a6b0ff804ced098fdce83db5	0	0	0	0	0	0	0	0	0	0	0	0	0	0	0	0	0	0	0	0	0	0	0	0	0	0	0	31.44357451	0	0	k__Bacteria;p__Acidobacteria;c__Solibacteres;o__Solibacterales;g__Unclassified;g__Unclassified;s__Unclassified
21356f5300f4237e8a3174e1fa2f39ce	0	0	0	0	0	0	0	0	0	0	0	0	0	0	0	0	0	0	0	0	0	5298.37623	0	0	0	0	0	2232.49379	1155.85094	0	k__Bacteria;p__Proteobacteria;c__Gammaproteobacteria;o__Xanthomonadales;g__Sinobacteraceae;g__Unclassified;s__Unclassified
213c6edc4946074261a0769d7c21857a	0	1016.489722	0	0	0	0	0	0	0	0	0	0	0	0	0	0	0	0	0	0	0	0	0	0	0	0	0	0	0	0	k__Bacteria;p__Proteobacteria;c__Gammaproteobacteria;o__Pseudomonadales;g__Moraxellaceae;g__Enhydrobacter;s__Unclassified
214d0cbe6b0c6caa39960cd0211412d0	0	0	0	0	0	0	0	0	0	0	0	0	0	0	0	0	0	0	0	0	0	0	0	93.21575719	0	63.02468046	0	83.84953201	0	299.0430622	k__Bacteria;p__Proteobacteria;c__Alphaproteobacteria;o__Rhodospirillales;g__Unclassified;g__Unclassified;s__Unclassified
216178ea71c1b97a33d8b76d9b8e82b5	0	0	0	0	0	0	0	0	0	0	0	0	0	0	0	0	0	0	0	0	0	0	0	0	0	0	84.02453516	0	0	0	k__Bacteria;p__Acidobacteria;c__EC1113;o__Unclassified;g__Unclassified;g__Unclassified;s__Unclassified
2174885af701401d47f9ce12c56d9561	0	0	0	0	0	0	0	0	0	0	0	0	0	0	0	0	0	0	0	0	0	0	0	0	277.6675922	0	0	0	0	0	k__Bacteria;p__Proteobacteria;c__Betaproteobacteria;o__Burkholderiales;g__Comamonadaceae;g__Aquabacterium;s__Unclassified
2185dcaafd8ddce0340e40dcd202b744	0	0	0	0	0	0	0	0	0	0	0	0	0	0	0	0	0	0	0	0	0	0	0	0	0	0	0	0	22.22790269	0	k__Bacteria;p__Verrucomicrobia;c__[Pedosphaerae];o__[Pedosphaerales];g__[Pedosphaeraceae];g__Pedosphaera;s__Unclassified
21907b073bb37e4a9f1b5d6ab5075d29	0	0	0	0	0	0	0	0	0	0	0	0	0	0	0	0	0	0	0	0	0	0	0	0	0	75.62961656	0	62.88714901	0	0	k__Bacteria;p__Chloroflexi;c__Unclassified;o__Unclassified;g__Unclassified;g__Unclassified;s__Unclassified
2196ad2804c4a237858bea82eaa7517b	0	0	0	0	0	0	0	0	0	0	0	0	0	0	0	0	0	0	0	0	0	0	0	0	0	0	0	0	122.2534648	107.6555024	k__Bacteria;p__Proteobacteria;c__Alphaproteobacteria;o__Ellin329;g__Unclassified;g__Unclassified;s__Unclassified
2198b9d2aa7c523000a37070b6786293	1915.642689	0	0	0	0	0	0	0	0	0	0	0	0	0	0	0	0	0	0	0	0	0	0	0	0	0	0	0	0	0	k__Bacteria;p__Proteobacteria;c__Deltaproteobacteria;o__Myxococcales;g__Cystobacteraceae;g__Cystobacter;s__Unclassified
21996e7f72f2e3f7011edd232897f9d8	0	0	0	0	0	0	0	0	0	0	0	0	0	0	0	0	0	0	0	0	0	0	0	0	0	264.703658	0	0	0	0	k__Bacteria;p__Proteobacteria;c__Deltaproteobacteria;o__Myxococcales;g__Haliangiaceae;g__Unclassified;s__Unclassified
21a837beeaf65a52d6a6251291e5dfd5	0	0	0	0	0	0	0	0	0	0	0	0	0	0	0	0	0	0	0	0	0	0	0	0	0	151.2592331	0	0	0	0	k__Bacteria;p__Actinobacteria;c__Actinobacteria;o__Actinomycetales;g__Streptosporangiaceae;g__Unclassified;s__Unclassified
21b10a85fd78c4e45e23db5b94020c07	0	0	0	0	0	0	0	0	0	0	0	0	0	0	0	0	0	0	0	0	0	0	0	0	145.4449293	0	0	0	0	0	k__Bacteria;p__Actinobacteria;c__Acidimicrobiia;o__Acidimicrobiales;g__Unclassified;g__Unclassified;s__Unclassified
21b7aeba2b117463da5256c0ff0f86dc	0	0	0	0	0	0	0	0	0	0	0	0	0	0	0	0	0	0	0	0	0	0	0	0	423.1125215	0	396.1156658	0	0	0	k__Bacteria;p__Proteobacteria;c__Gammaproteobacteria;o__Thiotrichales;g__Piscirickettsiaceae;g__Unclassified;s__Unclassified
21c1b6209cee2c5ec49f94c8b0ed4b06	0	0	0	0	0	0	0	0	0	0	0	0	0	0	0	0	0	0	0	0	0	0	0	0	0	0	0	0	0	873.2057416	k__Bacteria;p__Proteobacteria;c__Alphaproteobacteria;o__Ellin329;g__Unclassified;g__Unclassified;s__Unclassified
21ca1f7d8a9bfc23a7efe62bf84639ab	0	0	0	0	0	0	0	0	0	0	0	0	0	0	0	0	0	0	0	0	0	0	0	0	0	37.81480828	0	0	0	0	k__Bacteria;p__Proteobacteria;c__Gammaproteobacteria;o__Xanthomonadales;g__Xanthomonadaceae;g__Unclassified;s__Unclassified
21d8e44ed5d9af849733fa92da3b9a20	0	0	0	0	0	0	0	0	0	0	0	0	0	0	0	0	0	0	0	0	0	0	0	0	0	0	0	0	55.56975672	0	k__Bacteria;p__Proteobacteria;c__Deltaproteobacteria;o__Unclassified;g__Unclassified;g__Unclassified;s__Unclassified
21deaed310e74d7f3855911b3704db85	0	0	0	0	0	0	0	0	0	0	0	0	0	0	0	0	0	0	0	0	0	0	0	0	0	0	0	0	0	167.4641148	k__Bacteria;p__Proteobacteria;c__Alphaproteobacteria;o__Ellin329;g__Unclassified;g__Unclassified;s__Unclassified
21e45ec9a13e8f36c32cd758eb1dd402	0	0	0	0	0	0	0	0	0	0	0	0	0	0	0	0	0	0	0	0	0	0	0	0	0	0	0	0	0	95.6937799	k__Bacteria;p__Bacteroidetes;c__[Saprospirae];o__[Saprospirales];g__Chitinophagaceae;g__Unclassified;s__Unclassified
21ecde570db104e625ea7c0c79a9129c	0	0	0	0	0	0	0	0	0	0	0	0	0	0	0	0	0	0	0	0	0	0	0	0	0	0	0	0	144.4813675	0	k__Bacteria;p__Proteobacteria;c__Alphaproteobacteria;o__Rhodospirillales;g__Rhodospirillaceae;g__Unclassified;s__Unclassified
21f9f8aded1d07049058d59899762d75	0	0	0	0	0	0	0	0	0	0	0	0	0	0	0	0	0	0	0	0	0	0	0	0	0	0	0	775.6081711	0	0	k__Bacteria;p__Elusimicrobia;c__Elusimicrobia;o__FAC88;g__Unclassified;g__Unclassified;s__Unclassified
22048312387cad1ded05ea1a515a5fe1	0	0	0	0	0	0	0	0	0	0	0	0	0	0	0	0	0	0	0	0	0	0	0	0	0	163.8641692	0	0	0	0	k__Bacteria;p__Actinobacteria;c__Thermoleophilia;o__Gaiellales;g__Gaiellaceae;g__Unclassified;s__Unclassified
2207ec01166fdee8d440085ee26cd87e	0	0	0	0	0	0	0	0	0	0	0	0	0	0	0	0	0	0	0	0	0	0	0	0	0	0	0	0	0	358.8516746	k__Bacteria;p__Acidobacteria;c__Acidobacteriia;o__Acidobacteriales;g__Koribacteraceae;g__Candidatus Koribacter;s__Unclassified
220ce1a62eb268f59f0a83622136d506	0	0	0	0	0	0	0	0	0	0	0	0	0	0	0	0	0	0	0	0	0	0	0	0	0	113.4444248	0	0	0	0	k__Bacteria;p__Chloroflexi;c__Ktedonobacteria;o__JG30-KF-AS9;g__Unclassified;g__Unclassified;s__Unclassified
2217cc6f096f11c3f091087188cf3496	0	0	0	0	0	0	0	0	0	0	0	0	0	0	0	0	0	0	0	0	0	0	0	0	1071.00357	2924.345174	0	586.9467241	511.2417618	143.5406699	k__Bacteria;p__Proteobacteria;c__Alphaproteobacteria;o__Rhizobiales;g__Hyphomicrobiaceae;g__Rhodoplanes;s__Unclassified
221ee37682dcea04a34b35c5811f0a07	0	0	0	0	0	0	0	0	0	0	0	0	0	0	0	0	0	0	0	0	0	0	0	0	0	37.81480828	0	0	0	0	k__Bacteria;p__Proteobacteria;c__Betaproteobacteria;o__Unclassified;g__Unclassified;g__Unclassified;s__Unclassified
221fd86990f3d2055843d16cff1ebf4e	0	0	0	0	0	0	0	0	0	0	0	0	0	0	0	0	0	0	0	0	0	0	0	205.0746658	264.4453259	0	1128.329472	0	55.56975672	0	k__Bacteria;p__Proteobacteria;c__Alphaproteobacteria;o__Rhizobiales;g__Rhizobiaceae;g__Ensifer;s__adhaerens
223e975014af4a655e37fbc187ebe6c8	0	0	0	0	0	0	0	0	0	0	0	0	0	0	0	0	0	0	0	0	0	0	0	0	0	0	0	0	833.5463507	0	k__Bacteria;p__Proteobacteria;c__Betaproteobacteria;o__Burkholderiales;g__Burkholderiaceae;g__Salinispora;s__Unclassified
2249b3781c73fb2a792e5b2f3779b863	0	0	0	0	0	0	0	0	0	0	0	0	0	0	0	0	0	0	0	0	0	0	0	0	0	1033.60476	0	241.0674045	122.2534648	837.3205742	k__Bacteria;p__Acidobacteria;c__Acidobacteriia;o__Acidobacteriales;g__Koribacteraceae;g__Candidatus Koribacter;s__Unclassified
224d1d399bfa7abdd1bca6ffdfc40453	0	0	0	0	0	0	0	0	0	0	0	0	0	0	0	0	0	0	0	0	0	0	0	0	0	0	624.1822612	0	0	0	k__Bacteria;p__Actinobacteria;c__Actinobacteria;o__Actinomycetales;g__Thermomonosporaceae;g__Actinomadura;s__vinacea
224d60609ce67e16e3bdfb58031560f9	0	0	0	0	0	0	0	0	0	0	0	0	0	0	0	0	0	0	0	0	0	0	0	0	383.4457226	352.9382106	348.1016457	0	0	0	k__Bacteria;p__Proteobacteria;c__Alphaproteobacteria;o__Rhodospirillales;g__Rhodospirillaceae;g__Unclassified;s__Unclassified
2271f500a2460045020efa6d0b64f6db	0	0	0	0	0	0	0	0	0	0	0	0	0	0	0	0	0	0	0	0	0	0	0	0	13182.5995	189.0740414	7898.306305	136.2554895	155.5953188	0	k__Bacteria;p__Acidobacteria;c__Unclassified;o__Unclassified;g__Unclassified;g__Unclassified;s__Unclassified
2282f6d21c5c53df035864d1d947a9f3	0	0	0	294.2388042	0	0	0	0	0	0	0	0	0	0	0	0	0	0	0	0	0	0	0	0	0	0	0	0	0	0	k__Bacteria;p__Proteobacteria;c__Alphaproteobacteria;o__Rhizobiales;g__Rhizobiaceae;g__Agrobacterium;s__Unclassified
22a8159f75c9c215c34a5c048d2cf409	0	0	0	0	0	0	0	0	0	0	0	0	0	0	0	0	0	0	0	0	0	0	0	0	0	542.012252	0	0	200.0511242	0	k__Bacteria;p__Acidobacteria;c__Solibacteres;o__Solibacterales;g__Unclassified;g__Unclassified;s__Unclassified
22b10286b52c3c26df0d89e3dfe0c585	0	0	0	0	0	0	0	0	0	0	0	0	0	0	0	0	0	0	0	0	0	0	0	0	0	75.62961656	0	0	0	0	k__Bacteria;p__Planctomycetes;c__Planctomycetia;o__Planctomycetales;g__Planctomycetaceae;g__Planctomyces;s__Unclassified
22b6eefd0bf12641281ddcab3943cf90	0	0	0	0	0	0	0	0	0	0	0	0	0	0	0	0	0	0	145.3192664	0	0	0	0	0	0	0	0	0	0	0	k__Bacteria;p__Verrucomicrobia;c__[Pedosphaerae];o__[Pedosphaerales];g__Unclassified;g__Unclassified;s__Unclassified
22c6961d21f73c02d0bc276e4a329593	0	0	0	0	0	0	0	0	0	0	0	0	0	0	0	0	0	0	0	0	0	0	0	0	119.0003967	0	0	314.4357451	0	0	k__Bacteria;p__Proteobacteria;c__Deltaproteobacteria;o__Myxococcales;g__Unclassified;g__Unclassified;s__Unclassified
22cf3d07762cefbdacc5551864fa7f19	0	0	0	0	0	0	0	0	0	0	0	0	0	0	0	0	0	0	0	0	0	0	0	0	0	352.9382106	0	0	0	0	k__Bacteria;p__Chloroflexi;c__Chloroflexi;o__[Roseiflexales];g__[Kouleothrixaceae];g__Unclassified;s__Unclassified
22d26b6ba988203a773c60e2aec9fb0f	0	0	0	0	0	0	0	0	0	0	0	0	0	0	1199.760048	0	0	0	0	0	0	0	0	0	0	0	0	0	0	0	k__Bacteria;p__Actinobacteria;c__Thermoleophilia;o__Solirubrobacterales;g__Unclassified;g__Unclassified;s__Unclassified
22df7f87d0f0c49ceb20fe9cb90bb8ef	0	0	0	0	0	0	0	0	0	0	0	0	0	0	0	0	0	0	0	0	0	0	0	0	0	75.62961656	0	0	0	0	k__Bacteria;p__Proteobacteria;c__Gammaproteobacteria;o__Xanthomonadales;g__Xanthomonadaceae;g__Arenimonas;s__Unclassified
22f1a23d37edcecc8d3ecf6390ea2867	0	0	0	0	0	0	0	2266.51944	0	0	0	0	0	0	0	0	0	0	0	0	0	0	0	0	0	0	0	0	0	0	k__Bacteria;p__Proteobacteria;c__Deltaproteobacteria;o__Myxococcales;g__Cystobacterineae;g__Unclassified;s__Unclassified
22f5cdaa32dbf1e7ca3381ec7fa1e2cf	0	0	0	0	0	0	0	0	0	0	0	0	0	0	0	0	0	3861.003861	0	0	0	0	0	0	0	151.2592331	0	0	0	0	k__Bacteria;p__Proteobacteria;c__Alphaproteobacteria;o__Rhizobiales;g__Hyphomicrobiaceae;g__Hyphomicrobium;s__Unclassified
2312eab2798d49f74aed11f533fa0bdc	0	0	0	0	0	0	193.3060864	0	0	0	0	0	0	0	0	0	0	0	0	0	0	0	0	0	0	0	0	0	0	0	k__Bacteria;p__Proteobacteria;c__Alphaproteobacteria;o__Rickettsiales;g__Rickettsiaceae;g__Rickettsia;s__Unclassified
23169fe85798539973aa574f9d158af3	0	0	186.283337	0	0	0	0	0	0	0	0	0	0	0	0	0	0	0	0	0	0	0	0	0	0	0	0	0	0	0	k__Bacteria;p__Actinobacteria;c__Actinobacteria;o__Actinomycetales;g__Micrococcaceae;g__Nesterenkonia;s__Unclassified
23245b3ad19c85c82d6e90bc2a4ddd2e	0	0	0	0	0	0	0	0	0	0	0	0	0	0	0	0	0	0	0	0	0	0	0	0	370.2234563	0	300.0876256	0	0	0	k__Bacteria;p__Actinobacteria;c__Thermoleophilia;o__Gaiellales;g__Gaiellaceae;g__Unclassified;s__Unclassified
2341c61fb22f150153d03b6e6c0ff07c	0	0	0	0	0	0	0	0	0	0	0	0	0	0	0	0	0	0	0	0	0	0	0	0	0	390.7530189	0	0	0	0	k__Bacteria;p__Acidobacteria;c__[Chloracidobacteria];o__44524;g__Unclassified;g__Unclassified;s__Unclassified
234354376f867b00f12f064f4caa1e35	0	0	0	0	0	0	0	0	0	0	0	0	0	0	0	0	0	0	0	0	0	0	0	0	1137.114901	718.4813573	732.2138064	0	0	0	k__Bacteria;p__Bacteroidetes;c__Sphingobacteriia;o__Sphingobacteriales;g__Unclassified;g__Unclassified;s__Unclassified
234f2f6681e34fe2e3a7532a6a17e85e	0	0	0	0	0	0	0	0	0	0	0	0	0	0	0	0	0	0	0	0	0	0	0	0	357.00119	0	144.0420603	0	0	0	k__Bacteria;p__Proteobacteria;c__Deltaproteobacteria;o__Syntrophobacterales;g__Syntrophobacteraceae;g__Unclassified;s__Unclassified
237aee4f56ad1f8cef75d96a47357e48	0	0	0	0	0	0	0	0	0	0	0	0	0	0	0	0	0	0	697.5324789	0	0	0	0	0	0	0	0	0	0	0	k__Bacteria;p__Bacteroidetes;c__Flavobacteriia;o__Flavobacteriales;g__Flavobacteriaceae;g__Flavobacterium;s__succinicans
2387e6ef5cd646c9d93a5260de261005	0	0	0	0	0	0	0	0	0	0	0	0	0	0	0	0	0	0	0	0	0	0	0	0	0	0	48.01402009	0	0	0	k__Bacteria;p__Gemmatimonadetes;c__Unclassified;o__Unclassified;g__Unclassified;g__Unclassified;s__Unclassified
238f594b6a66c8e0c83709e0623091c1	0	0	0	0	0	0	0	0	0	0	0	0	0	0	0	0	0	0	0	0	0	0	0	0	0	0	60.01752512	0	0	0	k__Bacteria;p__Chloroflexi;c__Anaerolineae;o__S0208;g__Unclassified;g__Unclassified;s__Unclassified
2393ec4b1767d98374daa33bd8133bf4	0	0	0	0	0	0	0	0	0	0	0	0	0	0	0	0	0	0	0	0	0	0	0	0	0	113.4444248	0	0	0	0	k__Bacteria;p__Bacteroidetes;c__Flavobacteriia;o__Flavobacteriales;g__[Weeksellaceae];g__Chryseobacterium;s__Unclassified
23a34dd8793c4386afa56f808f477e74	0	0	0	0	0	0	0	0	0	0	0	0	0	0	0	0	0	0	0	0	0	0	0	0	0	0	0	0	0	47.84688995	k__Bacteria;p__Gemmatimonadetes;c__Gemmatimonadetes;o__Ellin5290;g__Unclassified;g__Unclassified;s__Unclassified
23a936926aa0590f5ccbbe6565d12ab1	0	0	0	0	0	0	0	0	0	0	0	0	0	0	0	0	0	0	0	0	0	0	0	0	0	0	0	125.774298	144.4813675	0	k__Bacteria;p__Chloroflexi;c__C0119;o__Unclassified;g__Unclassified;g__Unclassified;s__Unclassified
23b1ffeca0ea1e97d69fec7c27397c9b	0	0	0	0	0	0	0	0	0	0	0	0	0	0	0	0	0	0	0	0	0	0	0	0	0	0	588.1717461	0	0	0	k__Bacteria;p__Proteobacteria;c__Betaproteobacteria;o__Unclassified;g__Unclassified;g__Unclassified;s__Unclassified
23beecda764d322fb97b27e7478bcee6	0	0	0	0	0	0	0	0	0	0	0	0	0	0	0	0	0	0	0	0	0	0	0	0	0	75.62961656	264.0771105	0	0	0	k__Bacteria;p__Chlorobi;c__Unclassified;o__Unclassified;g__Unclassified;g__Unclassified;s__Unclassified
23bfc68b722970ed4c8d00337812d595	0	0	0	0	0	0	0	0	0	0	0	0	0	0	0	0	0	0	0	0	0	0	0	0	0	0	0	0	100.0255621	0	k__Bacteria;p__Actinobacteria;c__Actinobacteria;o__Actinomycetales;g__Micrococcaceae;g__Sinomonas;s__Unclassified
23db19a14b939abad5952ad10d91b1c7	0	0	0	0	0	0	0	0	0	0	0	0	0	0	0	0	0	0	0	0	0	0	0	0	0	0	0	429.7288516	122.2534648	0	k__Bacteria;p__TM7;c__TM7-1;o__Unclassified;g__Unclassified;g__Unclassified;s__Unclassified
23e447990fb00a4443ff2df284de4fa5	0	0	0	0	0	0	0	0	0	0	0	0	0	0	0	0	0	0	0	0	0	0	0	0	0	126.0493609	0	0	0	0	k__Bacteria;p__Proteobacteria;c__Deltaproteobacteria;o__Bdellovibrionales;g__Bdellovibrionaceae;g__Bdellovibrio;s__Unclassified
23e6b260075534b81eacd30aa17434db	0	0	0	0	0	0	0	0	0	0	0	0	0	0	0	0	0	0	0	0	0	0	0	0	0	0	852.2488567	0	0	0	k__Bacteria;p__Proteobacteria;c__Betaproteobacteria;o__Unclassified;g__Unclassified;g__Unclassified;s__Unclassified
23e81b8bd2e1b12a3bf85f65ede9316f	0	0	0	0	0	0	0	0	0	0	0	0	0	0	0	0	0	0	0	0	0	0	0	0	0	0	0	0	22.22790269	0	k__Bacteria;p__Chlamydiae;c__Chlamydiia;o__Chlamydiales;g__Parachlamydiaceae;g__Candidatus Protochlamydia;s__Unclassified
23eaa09d23a4586f2ebe49343e7c401e	0	0	0	0	0	0	0	0	0	0	0	0	0	0	0	0	0	0	0	0	0	0	0	0	0	0	0	157.2178725	0	0	k__Bacteria;p__Bacteroidetes;c__Cytophagia;o__Cytophagales;g__Cytophagaceae;g__Unclassified;s__Unclassified
23eea105eaca2e4f2a971adeb3832a14	0	0	0	0	0	0	0	0	0	0	0	0	0	0	0	0	0	0	0	0	0	0	0	0	449.5570541	0	204.0595854	0	0	0	k__Bacteria;p__Chloroflexi;c__S085;o__Unclassified;g__Unclassified;g__Unclassified;s__Unclassified
23fa782f92cda267650af60756363106	0	0	0	0	0	0	0	0	0	0	0	0	0	0	0	0	0	0	0	0	0	0	0	0	0	0	0	199.1426385	0	0	k__Bacteria;p__Actinobacteria;c__Actinobacteria;o__Actinomycetales;g__Unclassified;g__Unclassified;s__Unclassified
23fe0a3698936655446dd2d1652620a6	0	0	0	0	0	0	0	0	0	0	0	0	0	0	0	0	0	0	0	0	0	0	0	0	158.6671956	0	0	0	0	0	k__Bacteria;p__Actinobacteria;c__Acidimicrobiia;o__Acidimicrobiales;g__Unclassified;g__Unclassified;s__Unclassified
23ff1df9be60b4eebe3406e0c4dd2739	0	0	0	0	0	0	0	0	0	0	0	0	0	0	0	0	0	0	0	0	0	0	0	0	0	0	0	0	0	3612.440191	k__Bacteria;p__Proteobacteria;c__Alphaproteobacteria;o__Rhodospirillales;g__Rhodospirillaceae;g__Unclassified;s__Unclassified
240cc1c7d1c053f4476d5eb7f9bbc20b	0	0	0	0	0	0	0	0	0	0	0	0	0	0	0	0	0	0	0	0	0	0	0	652.5103003	674.3355811	4915.925076	468.1366959	73693.25745	53558.13152	27248.80383	k__Bacteria;p__Acidobacteria;c__DA052;o__Ellin6513;g__Unclassified;g__Unclassified;s__Unclassified
240e334257c9b93763b9521da02572cf	0	0	0	0	0	0	0	0	0	0	0	0	0	0	0	0	0	0	0	0	0	0	0	0	0	340.3332745	0	0	0	0	k__Bacteria;p__Bacteroidetes;c__Sphingobacteriia;o__Sphingobacteriales;g__Unclassified;g__Unclassified;s__Unclassified
24199188b55ac14b4c84270cd9b0ed34	0	0	0	0	0	0	0	0	0	0	0	0	0	0	0	0	0	0	0	89.57162371	0	0	0	0	0	0	0	41.92476601	55.56975672	0	k__Bacteria;p__Verrucomicrobia;c__[Spartobacteria];o__[Chthoniobacterales];g__[Chthoniobacteraceae];g__Chthoniobacter;s__Unclassified
241ab49551e9b0032dc675aacaed697f	0	0	0	0	0	0	0	0	0	0	0	0	0	0	0	0	0	0	0	0	0	0	0	0	396.6679889	0	0	0	0	0	k__Bacteria;p__Proteobacteria;c__Alphaproteobacteria;o__Rhizobiales;g__Hyphomicrobiaceae;g__Hyphomicrobium;s__Unclassified
241c34776a984c7d8b5d9b9def4102a6	0	0	0	0	0	0	0	0	0	0	0	0	0	0	0	0	0	0	0	0	0	0	0	0	0	289.9135301	0	0	0	0	k__Bacteria;p__Proteobacteria;c__Gammaproteobacteria;o__Xanthomonadales;g__Xanthomonadaceae;g__Lysobacter;s__Unclassified
243010a4ef2248219e87cab1f2233aa8	0	0	0	0	0	0	0	0	0	0	0	0	0	0	0	0	0	0	0	0	0	0	0	0	0	0	0	0	0	59.80861244	k__Bacteria;p__Chloroflexi;c__Ktedonobacteria;o__JG30-KF-AS9;g__Unclassified;g__Unclassified;s__Unclassified
2434b248128cb34f083e0494771ede1a	0	0	0	0	0	0	0	0	0	0	0	0	0	0	0	0	0	0	0	0	0	0	0	0	0	37.81480828	0	0	0	0	k__Bacteria;p__Proteobacteria;c__Alphaproteobacteria;o__Sphingomonadales;g__Unclassified;g__Unclassified;s__Unclassified
243d1d28977f6f07d72179742710554e	172.5804225	0	0	0	0	115.9904424	0	0	0	0	0	0	0	0	0	0	0	0	0	13346.17193	93.27874799	1849.864115	0	12602.77037	0	75.62961656	0	52.40595751	0	0	k__Bacteria;p__Proteobacteria;c__Betaproteobacteria;o__Burkholderiales;g__Comamonadaceae;g__Delftia;s__Unclassified
244026e4d8182c4e0bb18ce6be0f6028	0	0	0	0	0	0	0	0	0	0	0	0	0	0	0	0	0	0	0	0	0	0	0	0	26.44453259	0	0	0	0	0	k__Bacteria;p__Acidobacteria;c__Solibacteres;o__Solibacterales;g__[Bryobacteraceae];g__Unclassified;s__Unclassified
2447ec3b95279bc9d9ed331f45a5cebd	34.5160845	0	0	0	0	0	0	0	0	0	0	0	0	0	0	0	0	0	0	0	0	0	0	0	0	0	0	0	0	0	k__Bacteria;p__Firmicutes;c__Bacilli;o__Lactobacillales;g__Lactobacillaceae;g__Lactobacillus;s__Unclassified
247fd2e7cd52a3e5fbdc8d4024196a8f	0	0	0	0	0	0	0	0	0	0	0	0	0	0	0	0	0	0	0	0	0	0	312.6954346	0	0	0	0	0	0	0	k__Bacteria;p__Proteobacteria;c__Unclassified;o__Unclassified;g__Unclassified;g__Unclassified;s__Unclassified
248755f0c01e7a586d4e2e7860d33166	0	0	0	0	0	0	0	0	0	0	0	0	0	0	0	0	0	0	0	0	0	0	0	0	0	0	288.0841206	0	0	0	k__Bacteria;p__Proteobacteria;c__Deltaproteobacteria;o__Myxococcales;g__Unclassified;g__Unclassified;s__Unclassified
2496a2083e8bf56ef1e6c3b5c3317da4	0	0	0	0	0	0	0	0	0	0	0	0	0	0	0	0	0	0	0	0	0	0	0	0	92.55586408	0	0	0	0	0	k__Bacteria;p__Bacteroidetes;c__[Saprospirae];o__[Saprospirales];g__Chitinophagaceae;g__Unclassified;s__Unclassified
249b4277f348e7db0d897c9e0f3cd276	0	0	0	0	0	0	0	0	0	0	0	0	0	0	0	0	0	0	988.1710117	0	269.4719386	0	1250.781739	0	0	0	0	0	133.3674161	0	k__Bacteria;p__Proteobacteria;c__Alphaproteobacteria;o__Caulobacterales;g__Caulobacteraceae;g__Asticcacaulis;s__Unclassified
24af483a05211e78396cab7c6ff720ff	0	0	0	0	0	0	0	0	0	0	0	0	2281.151982	0	0	0	0	0	0	0	0	0	0	0	0	0	0	0	0	0	k__Bacteria;p__Firmicutes;c__Bacilli;o__Bacillales;g__Bacillaceae;g__Unclassified;s__Unclassified
24b2e8104d557287ddc2e91e6fa453b7	0	0	0	0	0	0	0	0	0	0	0	0	0	0	0	0	0	0	0	0	0	0	0	0	0	37.81480828	0	0	0	0	k__Bacteria;p__Actinobacteria;c__MB-A2-108;o__0319-7L14;g__Unclassified;g__Unclassified;s__Unclassified
24badfe1cb70d9207541a48c9c73c881	0	0	0	0	0	0	0	0	0	0	0	0	0	0	0	0	0	0	0	0	0	0	0	0	0	0	84.02453516	0	0	0	k__Bacteria;p__Proteobacteria;c__Betaproteobacteria;o__Rhodocyclales;g__Rhodocyclaceae;g__Dechloromonas;s__Unclassified
24bee93795c545715432d18fe6970a76	0	0	0	0	0	0	0	0	0	0	0	0	0	0	0	0	5989.817311	0	0	0	0	0	0	0	0	0	0	0	0	0	k__Bacteria;p__Actinobacteria;c__Actinobacteria;o__Actinomycetales;g__Mycobacteriaceae;g__Mycobacterium;s__Unclassified
24c204a64ad7644696b5a0f9affea332	0	0	0	0	0	0	0	0	0	0	0	0	0	0	0	0	0	0	0	0	0	0	0	0	661.1133148	0	300.0876256	0	0	0	k__Bacteria;p__Proteobacteria;c__Alphaproteobacteria;o__Rhodospirillales;g__Rhodospirillaceae;g__Unclassified;s__Unclassified
24c20f1b00922bb9da1a74662f613455	0	0	0	0	0	0	0	0	0	0	0	0	0	0	0	0	0	0	0	0	0	0	0	0	542.1129182	0	0	0	0	0	k__Bacteria;p__Proteobacteria;c__Deltaproteobacteria;o__Myxococcales;g__Unclassified;g__Unclassified;s__Unclassified
24c90ae86ae9f081c18a9acc2d6328f5	0	0	0	0	0	0	0	0	0	0	0	0	0	0	0	0	0	0	0	0	0	0	0	0	0	0	0	0	0	203.3492823	k__Bacteria;p__Proteobacteria;c__Deltaproteobacteria;o__Myxococcales;g__Unclassified;g__Unclassified;s__Unclassified
24caae1843511687b46e2cc1d56b8eac	0	0	0	0	0	0	0	0	0	0	0	0	0	0	0	0	0	0	0	0	0	0	0	0	0	37.81480828	0	0	0	0	k__Bacteria;p__Proteobacteria;c__Alphaproteobacteria;o__Unclassified;g__Unclassified;g__Unclassified;s__Unclassified
24ce3113fd2309bf3f2871ece0900c7f	0	0	0	0	0	0	0	0	0	0	0	0	0	0	0	0	0	0	0	0	0	0	0	0	0	0	0	733.6834051	0	0	k__Bacteria;p__Actinobacteria;c__Actinobacteria;o__Actinomycetales;g__Mycobacteriaceae;g__Mycobacterium;s__Unclassified
24e3f714f442c3ba1559c668beb9d863	6799.668646	48735.03501	1614.455587	0	0	0	966.5304319	813.622363	1295.097132	499.0642545	845.1745814	996.3880932	0	0	0	0	0	0	0	0	0	0	0	0	0	0	0	0	0	0	k__Bacteria;p__Proteobacteria;c__Deltaproteobacteria;o__Myxococcales;g__Cystobacteraceae;g__Cystobacter;s__Unclassified
24f51493b3e4115d51e73c913513479a	0	0	0	0	0	0	0	0	0	0	0	0	0	0	0	0	0	0	0	0	0	0	0	0	119.0003967	0	0	0	0	0	k__Bacteria;p__Gemmatimonadetes;c__Gemmatimonadetes;o__C114;g__Unclassified;g__Unclassified;s__Unclassified
25150fc004b74e6d90ea747f3f2abc66	0	0	0	0	0	0	0	0	0	0	0	0	0	0	0	0	0	0	0	0	0	0	0	0	52.88906519	0	0	0	0	0	k__Bacteria;p__Proteobacteria;c__Deltaproteobacteria;o__Myxococcales;g__Unclassified;g__Unclassified;s__Unclassified
251623220b3c4fefeae124688159f60c	0	0	0	0	0	0	0	0	0	0	0	0	0	0	0	0	0	0	0	0	0	0	0	0	0	0	0	0	133.3674161	0	k__Bacteria;p__Chloroflexi;c__Unclassified;o__Unclassified;g__Unclassified;g__Unclassified;s__Unclassified
2523f7c17730ba48430212b553a71792	0	0	0	0	0	0	0	0	0	0	0	0	0	0	0	0	0	0	0	0	0	0	0	0	0	0	0	157.2178725	0	0	k__Bacteria;p__Armatimonadetes;c__Unclassified;o__Unclassified;g__Unclassified;g__Unclassified;s__Unclassified
252c50b2764696e2eb1670e2df0506e8	0	0	0	0	0	0	0	0	0	0	0	0	0	0	0	0	0	0	0	0	0	0	0	0	0	0	0	0	0	155.5023923	k__Bacteria;p__Chlamydiae;c__Chlamydiia;o__Chlamydiales;g__Rhabdochlamydiaceae;g__Candidatus Rhabdochlamydia;s__Unclassified
252f4c6aecf9717731584900f6ad84cb	0	0	0	0	0	0	0	0	0	0	0	0	0	0	0	0	0	0	0	0	0	0	0	0	0	1764.691053	0	0	0	0	k__Bacteria;p__Proteobacteria;c__Betaproteobacteria;o__SC-I-84;g__Unclassified;g__Unclassified;s__Unclassified
2534c6028ffb809ead9a20bec9679ff5	0	0	0	0	0	0	0	0	0	0	0	0	0	0	0	0	0	0	0	0	0	0	0	0	0	0	84.02453516	0	0	0	k__Bacteria;p__Proteobacteria;c__Deltaproteobacteria;o__Myxococcales;g__Unclassified;g__Unclassified;s__Unclassified
254e152192f8c8c41d3f11387e6101bd	0	0	0	0	0	0	0	0	0	0	0	0	0	0	0	0	0	0	0	0	0	0	0	0	0	0	0	0	0	263.1578947	k__Archaea;p__Crenarchaeota;c__MBGA;o__NRP-J;g__Unclassified;g__Unclassified;s__Unclassified
256031f7dbc1f6b7ef5805b48839ddef	0	0	0	0	0	0	0	0	0	0	0	0	0	0	0	0	0	0	0	0	0	0	0	0	0	138.654297	0	0	0	0	k__Bacteria;p__Chlamydiae;c__Chlamydiia;o__Chlamydiales;g__Unclassified;g__Unclassified;s__Unclassified
256cedb9f1a384f5165ee0195324bad8	0	0	0	0	0	0	0	0	0	0	0	0	0	0	0	0	0	0	0	0	0	0	0	0	0	0	0	0	211.1650755	394.7368421	k__Bacteria;p__Actinobacteria;c__Actinobacteria;o__Actinomycetales;g__Unclassified;g__Unclassified;s__Unclassified
2571240e8adb68d48af3f35e23e42d3f	0	0	0	0	0	0	0	0	0	0	0	0	0	0	0	0	0	0	0	0	0	0	0	0	0	252.0987219	180.0525754	1268.224172	355.646443	155.5023923	k__Bacteria;p__Proteobacteria;c__Betaproteobacteria;o__IS-44;g__Unclassified;g__Unclassified;s__Unclassified
25727fd0a006b0ceedfe7b74c869f2e3	0	0	0	0	0	0	0	0	0	0	0	0	0	0	0	0	0	0	0	0	0	0	0	0	0	0	0	157.2178725	0	0	k__Bacteria;p__Actinobacteria;c__Thermoleophilia;o__Solirubrobacterales;g__Patulibacteraceae;g__Unclassified;s__Unclassified
25870a2b98118dcde03f5d3824c03237	0	0	0	0	0	0	0	0	0	0	0	0	0	0	0	0	0	0	0	0	0	0	0	0	370.2234563	0	720.2103014	0	0	0	k__Bacteria;p__Proteobacteria;c__Betaproteobacteria;o__Unclassified;g__Unclassified;g__Unclassified;s__Unclassified
258ba37277c98124ad741240dce063bc	0	0	0	0	0	0	0	0	0	0	0	0	0	0	0	0	0	0	0	0	0	0	0	0	0	88.23455265	0	0	0	837.3205742	k__Bacteria;p__Chloroflexi;c__Ktedonobacteria;o__Thermogemmatisporales;g__Thermogemmatisporaceae;g__Unclassified;s__Unclassified
259ab0f3becd2288d654fa22c34e68df	0	0	0	0	0	0	0	1394.781194	0	0	2984.52274	892.5976668	0	0	0	0	0	0	0	0	0	0	0	0	0	0	0	0	0	0	k__Bacteria;p__Proteobacteria;c__Alphaproteobacteria;o__Rhizobiales;g__Aurantimonadaceae;g__Unclassified;s__Unclassified
25af128863545ec8424a5b833d6e2732	0	0	0	0	0	0	0	0	0	0	0	0	0	0	0	0	0	0	0	0	0	0	0	0	0	0	0	0	0	35.88516746	k__Bacteria;p__Actinobacteria;c__Thermoleophilia;o__Gaiellales;g__Unclassified;g__Unclassified;s__Unclassified
25bc972daf205738d991d560d6f3cf74	0	0	0	0	0	0	0	0	0	0	0	0	0	0	0	0	0	0	0	0	0	0	0	130.5020601	0	0	0	0	0	0	k__Bacteria;p__Proteobacteria;c__Gammaproteobacteria;o__Pseudomonadales;g__Moraxellaceae;g__Enhydrobacter;s__Unclassified
25c100429cee24ecb518267a4a8b726d	0	0	0	0	0	0	0	0	0	0	0	0	0	0	0	0	0	0	0	0	0	0	0	0	132.222663	0	0	0	0	0	k__Bacteria;p__Actinobacteria;c__Actinobacteria;o__Actinomycetales;g__Streptosporangiaceae;g__Nonomuraea;s__Unclassified
25cf1b9fbc3a5bd4c8658e562ae25dcc	0	0	0	0	0	0	0	0	0	0	0	0	0	0	0	0	0	0	0	0	0	0	0	0	0	0	0	0	144.4813675	0	k__Bacteria;p__Proteobacteria;c__Gammaproteobacteria;o__Legionellales;g__Legionellaceae;g__Unclassified;s__Unclassified
25db905e0ce3ea3a51af075511815e8a	0	0	0	0	0	0	0	0	0	0	0	0	0	0	0	0	0	0	0	0	0	0	0	0	0	0	0	62.88714901	0	71.77033493	k__Bacteria;p__Proteobacteria;c__Betaproteobacteria;o__Burkholderiales;g__Burkholderiaceae;g__Burkholderia;s__Unclassified
25e0377caf2976f9ca98836b6aa16e01	0	0	0	0	0	0	0	0	0	0	0	0	0	0	0	0	0	0	0	0	0	0	0	0	264.4453259	0	0	0	0	0	k__Bacteria;p__Proteobacteria;c__Alphaproteobacteria;o__Rickettsiales;g__Unclassified;g__Unclassified;s__Unclassified
25f6422e6f847ccab2345eede3722c42	0	0	0	0	0	0	0	0	0	0	0	0	0	0	0	0	0	0	0	0	0	0	0	0	0	37.81480828	0	0	0	0	k__Bacteria;p__Actinobacteria;c__Thermoleophilia;o__Solirubrobacterales;g__Solirubrobacteraceae;g__Solirubrobacter;s__Unclassified
25f96846833e30f11ec6fa1acb388b55	0	0	0	0	0	0	0	0	0	0	0	0	0	0	0	0	0	0	0	0	0	0	0	0	0	201.6789775	0	0	0	0	k__Bacteria;p__TM7;c__Unclassified;o__Unclassified;g__Unclassified;g__Unclassified;s__Unclassified
2608eec4d560235ea27f6ea98d6be3ca	0	0	0	0	0	0	0	0	0	0	0	0	0	0	0	0	0	0	0	0	0	0	0	0	0	0	0	115.2931065	0	0	k__Bacteria;p__Elusimicrobia;c__Elusimicrobia;o__FAC88;g__Unclassified;g__Unclassified;s__Unclassified
260977be2b8f80b68b22c1406185968a	0	0	0	0	0	0	0	0	0	0	0	0	0	0	0	0	0	0	0	0	0	0	0	0	0	0	0	0	77.7976594	0	k__Bacteria;p__Proteobacteria;c__Deltaproteobacteria;o__Myxococcales;g__Cystobacterineae;g__Unclassified;s__Unclassified
260aa4b73bdd14233ac81a8071f947c5	0	0	0	0	0	0	0	0	0	0	0	0	0	0	0	0	0	0	0	0	0	0	0	0	436.3347878	0	1152.336482	0	0	0	k__Bacteria;p__Verrucomicrobia;c__[Pedosphaerae];o__[Pedosphaerales];g__Ellin517;g__Unclassified;s__Unclassified
261f87c329b4ce282dd4f42bb883137c	0	0	0	0	0	0	0	0	0	0	0	0	0	0	0	0	0	0	0	0	0	0	0	0	343.7789237	1121.839312	0	932.8260437	622.3812752	2607.655502	k__Bacteria;p__Proteobacteria;c__Alphaproteobacteria;o__Ellin329;g__Unclassified;g__Unclassified;s__Unclassified
2628076737c9344ca9b29410df7e4ea8	0	0	0	0	0	0	0	0	0	0	0	0	0	0	0	0	0	0	0	0	0	0	0	0	1282.559831	0	648.1892713	0	122.2534648	0	k__Bacteria;p__Gemmatimonadetes;c__Gemm-5;o__Unclassified;g__Unclassified;g__Unclassified;s__Unclassified
2632dd48d0448044a7b2696fac20244a	0	0	0	0	0	0	0	0	0	0	0	0	0	0	0	0	0	0	0	0	0	0	0	0	409.8902552	0	0	0	0	0	k__Bacteria;p__Verrucomicrobia;c__[Pedosphaerae];o__[Pedosphaerales];g__Unclassified;g__Unclassified;s__Unclassified
26387cc0fde568e2c2798ef186b8c074	0	0	0	0	0	0	0	0	0	0	0	0	0	0	0	0	0	0	0	0	0	0	0	0	0	0	0	0	0	1016.746411	k__Bacteria;p__Acidobacteria;c__Acidobacteriia;o__Acidobacteriales;g__Koribacteraceae;g__Unclassified;s__Unclassified
264ec9b35cb6ceeb494f9ea083454317	0	0	0	0	0	0	0	0	0	0	0	0	0	0	0	0	0	0	0	0	0	0	0	0	0	100.8394887	0	73.36834051	0	0	k__Bacteria;p__Acidobacteria;c__[Chloracidobacteria];o__Unclassified;g__Unclassified;g__Unclassified;s__Unclassified
26642ccb81a6e4d0e6f6986864ed0668	0	0	0	0	406.5453806	0	0	0	0	0	0	0	0	0	0	0	0	0	0	0	0	0	0	0	0	0	0	0	0	0	k__Bacteria;p__Bacteroidetes;c__Cytophagia;o__Cytophagales;g__Cytophagaceae;g__Unclassified;s__Unclassified
2674091499a4a292eab070205f543c2a	189.8384647	0	0	129.4650739	0	0	193.3060864	0	0	0	211.2936453	0	0	0	0	0	1197.963462	0	0	0	0	0	0	0	1084.225836	327.7283384	528.154221	0	0	0	k__Bacteria;p__Actinobacteria;c__Actinobacteria;o__Actinomycetales;g__Actinosynnemataceae;g__Kibdelosporangium;s__Unclassified
267c755b9a04c4abd1fa817f91b928b4	0	0	0	0	0	0	0	0	0	0	0	0	0	0	0	0	0	0	0	0	0	0	0	0	0	831.9257821	0	0	0	0	k__Bacteria;p__Proteobacteria;c__Alphaproteobacteria;o__Rhizobiales;g__Hyphomicrobiaceae;g__Rhodoplanes;s__Unclassified
2686ce98b236f219b73d36b5633a9135	0	0	0	0	0	0	0	0	0	0	0	0	0	0	0	0	0	0	0	0	0	0	0	0	0	0	0	0	0	35.88516746	k__Bacteria;p__Proteobacteria;c__Alphaproteobacteria;o__Rhodospirillales;g__Rhodospirillaceae;g__Unclassified;s__Unclassified
2690303691a5d0741403e7d3f5b7956a	0	0	0	0	0	0	0	0	0	0	0	0	0	0	0	0	0	0	0	0	0	0	0	0	158.6671956	277.308594	0	0	0	0	k__Bacteria;p__Chloroflexi;c__TK10;o__Unclassified;g__Unclassified;g__Unclassified;s__Unclassified
26993ca993f35ef9d3d3b3f4180d93de	0	0	0	0	0	0	0	0	0	0	0	0	0	0	0	0	0	0	0	0	0	0	0	0	0	0	0	0	0	2057.416268	k__Bacteria;p__Verrucomicrobia;c__[Pedosphaerae];o__[Pedosphaerales];g__Unclassified;g__Unclassified;s__Unclassified
269d94be6ce0929be8dd7f2e9f2dd681	0	0	0	0	0	0	0	0	0	0	0	0	0	0	0	0	0	0	0	0	0	0	0	0	528.8906519	1008.394887	0	0	0	0	k__Bacteria;p__Actinobacteria;c__Thermoleophilia;o__Solirubrobacterales;g__Solirubrobacteraceae;g__Unclassified;s__Unclassified
26a6a80abc90a98e98448a95077e4e23	0	0	0	0	0	0	0	0	0	0	0	0	0	0	0	0	0	0	0	0	0	0	0	0	608.2242496	0	756.2208165	0	0	0	k__Bacteria;p__Proteobacteria;c__Deltaproteobacteria;o__NB1-j;g__Unclassified;g__Unclassified;s__Unclassified
26ac815db6c9a7322d4e60eabe42c5fa	0	0	0	0	0	0	0	0	0	0	0	0	0	0	0	0	0	0	0	0	0	0	0	0	0	0	0	0	88.91161074	0	k__Bacteria;p__Proteobacteria;c__Alphaproteobacteria;o__Rickettsiales;g__Unclassified;g__Unclassified;s__Unclassified
26b8485b2926d2051e0af1a18c1c9fac	0	0	0	0	0	0	0	0	0	0	0	0	0	0	0	0	0	0	610.340919	0	0	0	0	0	0	0	0	0	0	0	k__Bacteria;p__Bacteroidetes;c__[Saprospirae];o__[Saprospirales];g__Chitinophagaceae;g__Unclassified;s__Unclassified
26bb8541457b13b245c94282a96fba8a	0	0	0	117.6955217	0	0	0	0	0	0	0	0	0	0	0	0	0	0	0	0	0	0	0	0	0	0	0	0	0	0	k__Bacteria;p__Firmicutes;c__Bacilli;o__Bacillales;g__Staphylococcaceae;g__Staphylococcus;s__Unclassified
26c1dcfdc7625ed58aef384cc26501bc	0	0	0	0	0	0	0	0	0	0	0	0	0	0	0	0	0	0	0	0	0	0	0	0	1057.781304	75.62961656	1404.410088	0	0	0	k__Bacteria;p__Proteobacteria;c__Deltaproteobacteria;o__NB1-j;g__Unclassified;g__Unclassified;s__Unclassified
26c5af5f321a355d54da22ac6ae54487	0	0	0	0	0	0	0	0	0	0	0	0	0	0	0	0	0	0	0	0	0	0	0	0	0	88.23455265	0	0	0	0	k__Bacteria;p__Proteobacteria;c__Alphaproteobacteria;o__Caulobacterales;g__Caulobacteraceae;g__Unclassified;s__Unclassified
26c7d93b1f88e0ac31bedf48f0c8a2a7	0	0	0	0	0	0	0	0	0	0	0	0	0	0	0	0	0	0	0	0	0	0	0	0	515.6683856	189.0740414	0	0	0	0	k__Bacteria;p__Actinobacteria;c__Actinobacteria;o__Actinomycetales;g__Streptomycetaceae;g__Streptomyces;s__Unclassified
26d58457e463281c946057434c564e80	0	0	0	0	0	0	0	0	0	0	0	0	0	0	0	0	0	0	0	0	0	0	0	0	264.4453259	0	276.0806155	0	0	0	k__Bacteria;p__Proteobacteria;c__Betaproteobacteria;o__Unclassified;g__Unclassified;g__Unclassified;s__Unclassified
26e6675dd8c4cddf68e49af592d20d9d	0	0	0	0	0	0	0	0	0	0	0	0	0	0	0	0	0	0	0	0	0	0	0	0	952.0031733	0	0	0	0	0	k__Bacteria;p__Proteobacteria;c__Gammaproteobacteria;o__Xanthomonadales;g__Sinobacteraceae;g__Steroidobacter;s__Unclassified
26e897d4f85d1ac999697ae380272676	0	0	0	0	0	0	0	0	0	0	0	0	0	0	0	0	0	0	0	0	0	0	0	0	0	0	0	0	0	47.84688995	k__Bacteria;p__Acidobacteria;c__Unclassified;o__Unclassified;g__Unclassified;g__Unclassified;s__Unclassified
26fa90a9225435b2ac5d0951713d5464	0	0	0	0	0	0	0	0	0	0	0	0	0	0	0	0	0	0	0	0	0	0	0	0	0	75.62961656	0	0	0	0	k__Bacteria;p__Bacteroidetes;c__Cytophagia;o__Cytophagales;g__Cytophagaceae;g__Unclassified;s__Unclassified
27010e0e63bfa3ea879427a65beba12c	0	0	0	0	0	0	82.84546559	0	0	0	0	0	0	0	0	0	0	0	0	0	0	0	0	0	0	0	0	0	0	0	k__Bacteria;p__FBP;c__Unclassified;o__Unclassified;g__Unclassified;g__Unclassified;s__Unclassified
27011106aaab22bce11e908322e638f0	0	0	0	0	0	0	0	0	0	0	0	0	0	0	0	0	0	0	0	0	0	0	0	0	251.2230596	0	0	0	0	0	k__Bacteria;p__Bacteroidetes;c__Cytophagia;o__Cytophagales;g__Cytophagaceae;g__Unclassified;s__Unclassified
270204c95864048ac401855a91027e80	0	0	0	0	0	0	0	0	0	0	0	0	0	0	0	0	0	0	0	0	0	0	0	0	0	75.62961656	0	0	0	0	k__Bacteria;p__Bacteroidetes;c__Sphingobacteriia;o__Sphingobacteriales;g__Unclassified;g__Unclassified;s__Unclassified
270863808a264e18b5f564d13c0db0c8	0	0	0	0	0	0	0	0	0	0	0	0	0	0	0	0	0	0	0	0	0	0	0	0	0	0	0	241.0674045	0	0	k__Bacteria;p__Proteobacteria;c__Betaproteobacteria;o__Burkholderiales;g__Burkholderiaceae;g__Burkholderia;s__Unclassified
270cc7df08d36ae2f9eb26cbd6d870bd	0	0	0	0	0	0	0	0	0	0	0	0	0	0	0	0	0	0	0	0	0	0	0	0	0	0	0	1446.404427	155.5953188	0	k__Bacteria;p__Elusimicrobia;c__Elusimicrobia;o__FAC88;g__Unclassified;g__Unclassified;s__Unclassified
27161ac501a735f792f75a58996137ce	0	0	0	0	0	0	0	0	0	0	0	0	0	0	0	0	0	0	0	0	0	0	0	0	0	0	0	0	100.0255621	0	k__Bacteria;p__Armatimonadetes;c__Armatimonadia;o__FW68;g__Unclassified;g__Unclassified;s__Unclassified
272660b7bda6d6296fc29158f079fa12	0	0	0	0	0	0	0	0	0	0	0	0	0	0	0	0	0	0	0	0	0	0	0	0	158.6671956	0	684.1997863	0	0	0	k__Bacteria;p__Chlamydiae;c__Chlamydiia;o__Chlamydiales;g__Rhabdochlamydiaceae;g__Candidatus Rhabdochlamydia;s__Unclassified
27435d9c83cee239bdb4c0f0780d3c14	0	0	0	0	0	0	0	0	0	0	0	0	0	0	0	0	0	0	0	0	0	0	0	0	224.778527	113.4444248	0	0	0	0	k__Bacteria;p__Firmicutes;c__Bacilli;o__Bacillales;g__Paenibacillaceae;g__Paenibacillus;s__barengoltzii
275043178b8aa9a3f1886dfaf59b8870	0	0	0	0	0	0	0	0	0	0	0	0	0	0	0	0	0	0	0	0	0	0	0	0	0	0	0	0	0	191.3875598	k__Bacteria;p__Actinobacteria;c__Thermoleophilia;o__Solirubrobacterales;g__Conexibacteraceae;g__Conexibacter;s__Unclassified
27531471085c8c0fa375221d2b03578a	0	0	0	0	0	0	0	0	0	0	0	0	0	0	0	0	0	0	0	0	0	0	0	0	0	0	264.0771105	0	0	0	k__Bacteria;p__Proteobacteria;c__Alphaproteobacteria;o__Rhodospirillales;g__Rhodospirillaceae;g__Unclassified;s__Unclassified
27782de0fd57332cb380b27d04b7ade0	0	0	0	0	0	0	0	0	0	0	0	0	0	0	0	0	0	0	0	0	0	0	0	0	0	0	96.02804019	0	0	0	k__Bacteria;p__Proteobacteria;c__Alphaproteobacteria;o__Rhizobiales;g__Hyphomicrobiaceae;g__Rhodoplanes;s__Unclassified
277b2654f20be2442a582cea6b97ba29	0	0	0	0	0	0	0	0	0	0	0	0	0	0	0	0	0	0	0	0	0	0	0	0	105.7781304	0	144.0420603	0	0	0	k__Bacteria;p__Proteobacteria;c__Gammaproteobacteria;o__Alteromonadales;g__125ds10;g__Unclassified;s__Unclassified
277c5430135acf2dc6b1e0a449d670f4	0	0	0	0	0	0	0	0	0	0	0	0	0	0	0	0	0	0	0	0	0	0	0	0	0	441.1727633	0	0	0	0	k__Bacteria;p__Verrucomicrobia;c__[Pedosphaerae];o__[Pedosphaerales];g__Ellin515;g__Unclassified;s__Unclassified
27884ce26f300a8327e45ba32f3846d0	0	0	0	0	0	0	0	0	0	0	0	0	0	0	0	0	0	0	0	0	0	0	0	0	0	0	36.01051507	0	0	0	k__Bacteria;p__Actinobacteria;c__Thermoleophilia;o__Solirubrobacterales;g__Unclassified;g__Unclassified;s__Unclassified
2788af920f88d8a801cda50787cb0d53	1466.933591	3275.355771	2266.447266	1435.885365	8029.271267	1345.489132	2347.288192	5753.472424	3478.26087	8359.326263	2561.93545	2677.793	20815.51183	48639.73619	32993.40132	51356.58915	19466.90626	54054.05405	3109.832302	2933.470676	21018.81121	3060.26903	0	2367.680233	2168.451673	2558.802027	1908.557299	1865.652087	2067.19495	2021.5311	k__Bacteria;p__Tenericutes;c__Mollicutes;o__Acholeplasmatales;g__Acholeplasmataceae;g__Candidatus Phytoplasma;s__solani
279ff98b40aa02de51d769dbb0e2c793	0	0	0	0	0	0	0	0	0	0	0	0	0	0	0	0	0	0	0	0	0	0	0	0	0	0	0	628.8714901	0	0	k__Bacteria;p__Proteobacteria;c__Gammaproteobacteria;o__Xanthomonadales;g__Sinobacteraceae;g__Unclassified;s__Unclassified
27a167bc320d12094c06136b340384ef	0	0	0	0	0	0	0	0	0	0	0	0	0	0	0	0	0	0	0	0	0	0	0	0	158.6671956	0	0	0	0	0	k__Bacteria;p__Proteobacteria;c__Alphaproteobacteria;o__Rickettsiales;g__Unclassified;g__Unclassified;s__Unclassified
27b06fda8d9f3010479c507c3d92406c	0	0	0	0	0	0	0	0	0	0	0	0	0	0	0	0	0	0	0	0	0	0	0	0	238.0007933	0	132.0385553	0	0	0	k__Bacteria;p__Chloroflexi;c__Chloroflexi;o__[Roseiflexales];g__Unclassified;g__Unclassified;s__Unclassified
27b152bff5c3700020de7d50eba6d797	0	0	0	0	0	0	0	0	0	0	0	0	0	0	0	0	0	0	0	0	0	0	0	0	0	189.0740414	0	0	0	0	k__Bacteria;p__Proteobacteria;c__Gammaproteobacteria;o__Legionellales;g__Coxiellaceae;g__Aquicella;s__Unclassified
27b1e25e12f8f92e719a805f34ea3ce2	0	0	0	0	0	0	0	0	0	0	0	0	0	0	0	0	0	0	0	0	0	0	0	0	0	0	0	0	0	107.6555024	k__Bacteria;p__Chlamydiae;c__Chlamydiia;o__Chlamydiales;g__Unclassified;g__Unclassified;s__Unclassified
27c7a074124afe1962d9d8591ef58c55	0	0	0	0	0	0	0	0	0	0	0	0	0	0	0	0	0	0	0	0	0	0	0	0	0	466.3826354	0	0	166.7092701	0	k__Bacteria;p__Acidobacteria;c__Solibacteres;o__Solibacterales;g__Solibacteraceae;g__Candidatus Solibacter;s__Unclassified
27d68022843ad8eedf5b314e9e14cf87	0	0	0	0	0	0	0	0	0	0	0	0	0	0	0	0	0	0	0	0	0	0	0	0	0	0	0	94.33072352	0	0	k__Bacteria;p__TM6;c__SJA-4;o__Unclassified;g__Unclassified;g__Unclassified;s__Unclassified
27deeaa773660c30d90e3b467e6455bc	0	0	0	0	0	0	0	0	0	0	343.3521737	0	0	0	0	0	0	0	0	0	0	0	0	0	0	0	0	0	0	0	k__Bacteria;p__Actinobacteria;c__Actinobacteria;o__Actinomycetales;g__Micrococcaceae;g__Nesterenkonia;s__Unclassified
27e1dc11d9dc3775535ef7cb23b3e5ba	0	0	0	0	0	0	0	0	0	0	0	0	0	0	0	0	0	0	0	0	0	0	0	0	766.8914452	0	156.0455653	0	0	0	k__Bacteria;p__Proteobacteria;c__Deltaproteobacteria;o__Myxococcales;g__Haliangiaceae;g__Unclassified;s__Unclassified
2800348b6c9454b93557b561bf5ab284	0	0	0	0	0	0	0	0	0	0	0	0	0	0	0	0	0	0	0	0	0	0	0	0	66.11133148	0	0	0	0	0	k__Bacteria;p__Proteobacteria;c__Gammaproteobacteria;o__Legionellales;g__Coxiellaceae;g__Aquicella;s__Unclassified
2810e80dbb37534b7b3c0c0db9225d9b	0	0	0	0	0	0	0	0	0	0	0	0	0	0	0	0	0	0	0	0	0	0	0	0	568.5574507	0	816.2383416	0	0	0	k__Bacteria;p__Proteobacteria;c__Alphaproteobacteria;o__Rhodospirillales;g__Rhodospirillaceae;g__Unclassified;s__Unclassified
281966c4caaccae464b8dac9c5746997	0	0	0	0	0	0	0	0	0	0	0	0	0	0	0	0	0	0	0	0	0	0	0	0	0	100.8394887	0	0	0	0	k__Bacteria;p__Proteobacteria;c__Betaproteobacteria;o__Burkholderiales;g__Alcaligenaceae;g__Unclassified;s__Unclassified
281a47d5d8c4ee354659d7c81537c5c8	0	0	0	0	0	0	0	0	0	0	0	0	0	0	0	0	0	0	0	0	0	0	0	0	0	0	0	419.2476601	0	0	k__Bacteria;p__Acidobacteria;c__Solibacteres;o__Solibacterales;g__Solibacteraceae;g__Candidatus Solibacter;s__Unclassified
2827f11e4ad23db0f9043ac61d9a880c	0	0	0	0	0	0	0	0	0	0	0	0	0	0	0	0	0	0	0	0	0	0	0	0	0	0	0	0	244.5069295	0	k__Bacteria;p__AD3;c__ABS-6;o__Unclassified;g__Unclassified;g__Unclassified;s__Unclassified
2838ce3c28e04beb34fdd78b4f2b05ba	0	0	0	0	0	0	0	0	0	0	0	0	0	0	0	0	0	0	0	0	0	0	0	0	0	0	0	0	0	346.8899522	k__Bacteria;p__Proteobacteria;c__Alphaproteobacteria;o__Rhodospirillales;g__Unclassified;g__Unclassified;s__Unclassified
284263da003b49be8f33e9892dd59940	0	0	0	0	0	0	0	0	0	0	0	0	0	0	0	0	0	0	0	0	0	0	0	0	0	655.4566768	0	786.0893626	0	334.9282297	k__Bacteria;p__Actinobacteria;c__Acidimicrobiia;o__Acidimicrobiales;g__Unclassified;g__Unclassified;s__Unclassified
284450bd763d41046d16ff0ef63e0e3e	0	0	0	0	0	0	0	0	0	0	0	0	0	0	0	0	0	0	0	0	0	0	0	0	185.1117282	0	0	0	0	0	k__Bacteria;p__Proteobacteria;c__Deltaproteobacteria;o__Myxococcales;g__Polyangiaceae;g__Unclassified;s__Unclassified
2844b7bab80991f969fbf7dc28493602	0	0	0	0	0	0	0	0	0	0	0	0	0	0	0	0	0	0	0	0	0	0	0	0	0	1348.728162	0	345.8793196	822.4323994	1531.100478	k__Bacteria;p__Actinobacteria;c__Actinobacteria;o__Actinomycetales;g__Unclassified;g__Unclassified;s__Unclassified
28512225087b7b5666a3cc80e11733ff	0	0	0	0	0	0	0	0	0	0	0	0	0	0	0	0	0	0	0	0	0	0	0	0	0	126.0493609	96.02804019	0	0	0	k__Bacteria;p__Firmicutes;c__Clostridia;o__Clostridiales;g__Clostridiaceae;g__Clostridium;s__tyrobutyricum
28528434adea16085b7fbe5bc0fabd7c	0	0	0	0	0	0	0	0	0	0	0	0	0	0	0	0	0	0	0	0	51.82152666	0	0	0	806.5582441	693.2714851	0	251.548596	0	3301.435407	k__Bacteria;p__Gemmatimonadetes;c__Gemmatimonadetes;o__N1423WL;g__Unclassified;g__Unclassified;s__Unclassified
285f1657bd797ca6033f3b8278d0052d	0	0	0	0	0	0	0	0	0	0	0	0	0	0	0	0	0	0	0	0	0	0	0	0	0	0	288.0841206	0	0	0	k__Bacteria;p__Proteobacteria;c__Alphaproteobacteria;o__Rhizobiales;g__Hyphomicrobiaceae;g__Rhodoplanes;s__Unclassified
2860df8bf0cdb98ad3c1b60f8e5bb9a6	0	0	0	0	0	0	0	0	0	0	0	0	0	0	0	0	0	0	0	0	0	0	0	0	92.55586408	0	0	0	0	0	k__Bacteria;p__AD3;c__ABS-6;o__Unclassified;g__Unclassified;g__Unclassified;s__Unclassified
28613d63f842a165532a8e6fa546cfa4	0	0	0	0	0	0	0	0	0	0	0	0	0	0	0	0	0	0	0	0	0	0	0	0	0	0	300.0876256	0	0	0	k__Bacteria;p__Proteobacteria;c__Alphaproteobacteria;o__Rhizobiales;g__Hyphomicrobiaceae;g__Unclassified;s__Unclassified
287810e38deb0489fc3db08b07f0e783	0	0	0	0	0	0	0	0	0	0	0	0	0	0	0	0	0	0	0	0	0	0	0	0	0	0	0	146.736681	0	0	k__Bacteria;p__Chloroflexi;c__Unclassified;o__Unclassified;g__Unclassified;g__Unclassified;s__Unclassified
288b345f6db1fe4166003bd98bc9b359	0	0	0	0	0	0	0	0	0	0	0	0	0	0	0	0	0	0	0	0	41.45722133	0	0	0	0	0	0	0	55.56975672	0	k__Bacteria;p__Proteobacteria;c__Alphaproteobacteria;o__Rhizobiales;g__Hyphomicrobiaceae;g__Devosia;s__Unclassified
2898050a24ad1450ca64e0810f775030	0	0	0	0	0	0	0	0	0	0	0	0	0	0	0	0	0	0	0	0	0	0	0	0	0	100.8394887	0	0	0	0	k__Bacteria;p__Proteobacteria;c__Deltaproteobacteria;o__Spirobacillales;g__Unclassified;g__Unclassified;s__Unclassified
28a212167d0c42d67f3a2193b5dd1c35	0	0	0	0	0	0	0	0	0	0	0	0	0	0	0	0	0	0	0	0	0	0	0	0	872.6695756	2205.863816	0	0	811.318448	0	k__Bacteria;p__Proteobacteria;c__Betaproteobacteria;o__SC-I-84;g__Unclassified;g__Unclassified;s__Unclassified
28a331f1c8c1da3b37729db47605736d	0	0	0	0	0	0	0	0	0	0	0	0	0	0	0	0	0	0	0	0	0	0	0	0	0	0	0	0	66.68370806	0	k__Bacteria;p__TM7;c__TM7-1;o__Unclassified;g__Unclassified;g__Unclassified;s__Unclassified
28a5a06a8e68d5519912f87a2d475acf	0	0	0	0	0	0	0	0	0	0	0	0	0	0	0	0	0	0	0	0	0	0	0	0	0	0	0	0	33.34185403	0	k__Bacteria;p__Proteobacteria;c__Gammaproteobacteria;o__Legionellales;g__Coxiellaceae;g__Unclassified;s__Unclassified
28a8ea3fdf106255b728890e91df46bd	0	0	0	0	0	0	0	0	0	0	0	0	0	0	0	0	0	0	0	0	0	0	0	93.21575719	0	226.8888497	0	0	0	0	k__Bacteria;p__Chloroflexi;c__Ktedonobacteria;o__JG30-KF-AS9;g__Unclassified;g__Unclassified;s__Unclassified
28a933d5c8648b04c6e8a25d6dbb65cb	0	0	0	0	0	0	0	0	0	0	0	0	0	0	0	0	0	0	0	0	0	0	0	0	0	403.357955	0	0	0	0	k__Bacteria;p__Proteobacteria;c__Betaproteobacteria;o__Burkholderiales;g__Comamonadaceae;g__Methylibium;s__Unclassified
28a93ea7f2fdddd8217c7b40a56c3d7a	0	0	0	0	0	0	0	0	0	0	0	0	0	0	0	0	0	0	0	0	0	0	0	0	0	0	0	0	144.4813675	0	k__Bacteria;p__Chlamydiae;c__Chlamydiia;o__Chlamydiales;g__Rhabdochlamydiaceae;g__Candidatus Rhabdochlamydia;s__Unclassified
28ae958e9fcb518df4d78c14fc82b8e2	0	0	0	0	0	0	0	0	0	0	0	0	0	0	0	0	0	0	0	0	0	0	0	0	0	0	312.0911306	0	0	0	k__Bacteria;p__Bacteroidetes;c__[Saprospirae];o__[Saprospirales];g__Chitinophagaceae;g__Unclassified;s__Unclassified
28b22fff768fd50701eaed88aa4e75e0	0	0	0	0	0	0	0	0	0	0	0	0	0	0	24595.08098	0	4192.872117	0	0	0	0	0	0	0	0	0	0	0	0	0	k__Bacteria;p__Proteobacteria;c__Gammaproteobacteria;o__Enterobacteriales;g__Enterobacteriaceae;g__Erwinia;s__soli
28d651c2510daf36aac22b8617a6659a	0	0	0	0	0	0	0	0	0	0	0	0	0	0	0	0	0	0	0	0	0	0	0	0	0	0	0	0	0	287.0813397	k__Bacteria;p__TM7;c__TM7-1;o__Unclassified;g__Unclassified;g__Unclassified;s__Unclassified
28df2f9e6a2eca0b540a96b5663fb65c	0	0	0	0	0	0	0	0	0	0	0	0	0	0	0	0	0	0	0	0	0	0	0	0	198.3339944	0	0	0	0	0	k__Bacteria;p__Actinobacteria;c__Actinobacteria;o__Actinomycetales;g__Nocardioidaceae;g__Unclassified;s__Unclassified
28e2cba5dc8530fa068685c95c2b7947	0	0	0	0	0	0	0	0	0	0	0	0	0	0	0	0	0	0	0	0	0	0	0	0	158.6671956	0	144.0420603	0	0	0	k__Bacteria;p__Verrucomicrobia;c__[Pedosphaerae];o__[Pedosphaerales];g__Ellin517;g__Unclassified;s__Unclassified
28ee42551bc744dff5318bc0246ced31	0	0	0	0	0	0	0	0	0	0	0	0	0	0	0	0	0	0	0	0	0	0	0	0	0	466.3826354	0	2358.268088	122.2534648	550.2392344	k__Bacteria;p__Nitrospirae;c__Nitrospira;o__Nitrospirales;g__Nitrospiraceae;g__Unclassified;s__Unclassified
28f1ded9c93d19c0ca3ba9d02f5d3d18	0	0	0	0	0	0	0	0	0	0	0	0	0	0	0	0	0	0	0	0	0	0	0	0	277.6675922	0	0	0	0	0	k__Bacteria;p__Proteobacteria;c__Betaproteobacteria;o__Burkholderiales;g__Comamonadaceae;g__Variovorax;s__paradoxus
29169a28fcf4c725f3ff11c2dd336e2b	0	0	0	0	0	0	0	0	0	0	0	0	0	0	0	0	0	0	0	0	0	0	0	0	0	0	0	471.6536176	0	0	k__Bacteria;p__Bacteroidetes;c__[Saprospirae];o__[Saprospirales];g__Chitinophagaceae;g__Unclassified;s__Unclassified
29181fb33b88b01f4a0eae82c5520534	0	0	0	0	0	0	0	0	0	0	0	0	0	0	0	0	0	0	0	0	0	0	0	0	0	189.0740414	0	377.3228941	366.7603943	0	k__Bacteria;p__Proteobacteria;c__Alphaproteobacteria;o__Rhizobiales;g__Hyphomicrobiaceae;g__Rhodoplanes;s__Unclassified
29278a2b8a576d2872c72587ada143ce	0	0	0	0	0	0	0	0	0	0	0	0	0	0	0	0	0	0	0	0	0	0	0	0	145.4449293	0	204.0595854	73.36834051	0	0	k__Bacteria;p__Gemmatimonadetes;c__Gemmatimonadetes;o__C114;g__Unclassified;g__Unclassified;s__Unclassified
293ea4dedd003841fd82085926953c20	0	0	0	0	0	0	0	0	0	0	0	0	0	0	0	0	0	0	0	0	0	0	0	0	0	226.8888497	0	0	0	0	k__Bacteria;p__Verrucomicrobia;c__[Pedosphaerae];o__[Pedosphaerales];g__Unclassified;g__Unclassified;s__Unclassified
294b3880279bbab2f9479093100422f7	0	0	558.8500109	0	0	0	0	0	0	0	0	0	0	0	0	0	0	0	0	0	0	0	0	0	0	0	0	0	0	0	k__Bacteria;p__Proteobacteria;c__Alphaproteobacteria;o__Rickettsiales;g__mitochondria;g__Unclassified;s__Unclassified
29559db4afec22aa90bc3ff9039b5309	0	0	0	0	0	0	0	0	0	0	0	0	0	0	0	0	0	0	0	0	0	0	0	0	0	0	228.0665954	0	0	0	k__Bacteria;p__Verrucomicrobia;c__[Pedosphaerae];o__[Pedosphaerales];g__OPB35;g__Unclassified;s__Unclassified
295a38de650e27382ef58f294e618054	0	0	0	0	0	0	0	0	0	0	0	0	0	0	0	0	0	0	0	0	0	0	0	0	0	100.8394887	0	0	0	0	k__Bacteria;p__Proteobacteria;c__Alphaproteobacteria;o__Unclassified;g__Unclassified;g__Unclassified;s__Unclassified
295b08f64e1e3c2cdba633c70b0adf13	0	0	0	0	0	0	0	0	0	0	0	0	0	0	0	0	0	0	0	0	0	0	0	0	39.66679889	0	0	0	0	0	k__Bacteria;p__Proteobacteria;c__Betaproteobacteria;o__Unclassified;g__Unclassified;g__Unclassified;s__Unclassified
29652a411929d3ba6242150db7fbb40b	0	0	0	0	0	0	0	0	0	0	0	0	0	0	0	0	0	0	0	0	0	0	0	0	0	0	540.1577261	0	0	0	k__Bacteria;p__Bacteroidetes;c__[Saprospirae];o__[Saprospirales];g__Chitinophagaceae;g__Unclassified;s__Unclassified
2968fbc447ba78952b72d66effa4b233	0	0	0	0	0	0	0	0	0	0	0	0	0	0	0	0	0	0	0	0	0	0	0	74.57260575	0	0	0	0	77.7976594	0	k__Bacteria;p__Bacteroidetes;c__Flavobacteriia;o__Flavobacteriales;g__Flavobacteriaceae;g__Flavobacterium;s__Unclassified
296e8d94c6c423341d47674541c27d73	0	0	0	0	0	0	0	0	0	0	0	0	0	0	0	0	0	0	0	0	0	0	0	0	330.5566574	0	0	0	0	0	k__Bacteria;p__Proteobacteria;c__Gammaproteobacteria;o__Xanthomonadales;g__Sinobacteraceae;g__Unclassified;s__Unclassified
297e4fb1520628c167f798c8030f208d	0	0	0	0	0	0	0	0	0	0	0	0	0	0	0	0	0	0	0	0	0	0	0	0	0	0	0	41.92476601	0	0	k__Bacteria;p__Proteobacteria;c__Deltaproteobacteria;o__Desulfuromonadales;g__Geobacteraceae;g__Geobacter;s__Unclassified
297e9ddf847ce49fc07c75b44b138a25	0	0	0	0	0	0	0	0	0	0	0	0	0	0	0	0	0	0	0	0	0	0	0	0	647.8910485	2394.937858	0	0	566.8115185	0	k__Bacteria;p__Verrucomicrobia;c__[Pedosphaerae];o__[Pedosphaerales];g__Ellin515;g__Unclassified;s__Unclassified
29806a096e77ab474a636b973b60be5d	0	0	0	0	0	0	0	0	0	0	0	0	0	0	0	0	0	0	0	0	0	0	0	0	145.4449293	0	0	0	0	0	k__Bacteria;p__Proteobacteria;c__Gammaproteobacteria;o__Legionellales;g__Coxiellaceae;g__Unclassified;s__Unclassified
29953b650f5667fb6add1cfd20926830	0	0	0	0	0	0	0	0	0	0	0	0	0	0	0	0	0	0	0	0	0	0	0	0	0	0	48.01402009	0	0	0	k__Bacteria;p__Proteobacteria;c__Deltaproteobacteria;o__Unclassified;g__Unclassified;g__Unclassified;s__Unclassified
299ff165885625f9840cfbf2c01cdde4	0	0	0	0	0	0	0	0	0	0	0	0	0	0	0	0	0	0	0	0	0	0	0	0	0	0	0	0	266.7348322	143.5406699	k__Bacteria;p__Verrucomicrobia;c__[Pedosphaerae];o__[Pedosphaerales];g__Unclassified;g__Unclassified;s__Unclassified
29a7ab88ccd530bb7e97f538cab74603	0	0	0	0	0	0	0	0	0	0	0	0	0	0	0	0	0	0	0	0	0	0	0	0	357.00119	0	480.1402009	0	0	0	k__Bacteria;p__Acidobacteria;c__Unclassified;o__Unclassified;g__Unclassified;g__Unclassified;s__Unclassified
29a90d42e5797128e0a1ec2767e27f6a	0	0	0	0	0	0	0	0	0	0	0	0	0	0	0	0	0	0	0	0	0	0	0	0	0	0	0	0	77.7976594	0	k__Bacteria;p__Chloroflexi;c__Ktedonobacteria;o__JG30-KF-AS9;g__Unclassified;g__Unclassified;s__Unclassified
29aa2d245a1b1d2104ae9977d727cfa2	0	0	0	0	0	0	0	0	0	0	0	0	0	0	0	0	0	0	0	0	0	0	0	0	0	252.0987219	0	0	0	143.5406699	k__Bacteria;p__Proteobacteria;c__Gammaproteobacteria;o__Xanthomonadales;g__Xanthomonadaceae;g__Unclassified;s__Unclassified
29ad87f13788e7d9c3c9caf86ab5da25	0	0	0	0	0	0	0	0	0	0	0	0	0	0	0	0	0	0	0	0	0	0	0	0	2988.232183	1084.024504	1944.567814	0	633.4952266	526.3157895	k__Bacteria;p__Proteobacteria;c__Gammaproteobacteria;o__Xanthomonadales;g__Sinobacteraceae;g__Unclassified;s__Unclassified
29c5a3aa2c1439963e3e7ebb7bcb3b37	0	0	0	0	0	0	0	0	0	0	0	0	0	0	0	0	0	0	0	0	0	0	0	0	0	0	0	3102.432685	0	0	k__Bacteria;p__Acidobacteria;c__DA052;o__Ellin6513;g__Unclassified;g__Unclassified;s__Unclassified
29ce018d64c46c4076d114c7c40e1749	0	0	0	0	0	0	0	0	0	0	0	0	0	0	0	0	0	0	0	0	0	0	0	0	0	378.1480828	0	0	0	0	k__Bacteria;p__Proteobacteria;c__Gammaproteobacteria;o__Xanthomonadales;g__Sinobacteraceae;g__Unclassified;s__Unclassified
29d80e7058586a9c534c2f652fe0bad4	0	0	0	0	0	0	0	0	0	0	0	0	0	0	0	0	0	0	0	0	0	0	0	0	119.0003967	0	0	0	0	0	k__Bacteria;p__Proteobacteria;c__Deltaproteobacteria;o__Myxococcales;g__Unclassified;g__Unclassified;s__Unclassified
29db4b6273fa140872710870d81fdeb3	0	0	0	0	0	0	0	0	0	0	0	0	0	0	0	0	0	0	0	0	0	0	0	0	0	415.9628911	0	0	0	0	k__Bacteria;p__Verrucomicrobia;c__[Pedosphaerae];o__[Pedosphaerales];g__Ellin515;g__Unclassified;s__Unclassified
29dfd328994f4043ea91e085d37f2333	0	0	0	0	0	0	0	0	0	0	0	0	0	0	0	0	0	0	0	0	0	0	0	0	39.66679889	0	0	0	0	0	k__Bacteria;p__Chloroflexi;c__Ktedonobacteria;o__Thermogemmatisporales;g__Unclassified;g__Unclassified;s__Unclassified
29e88a1acb91b2f08e731c9a7d3e3228	0	0	0	0	0	0	0	0	0	0	0	0	0	0	0	0	0	0	0	0	0	0	0	0	396.6679889	0	156.0455653	0	0	0	k__Bacteria;p__Proteobacteria;c__Alphaproteobacteria;o__Rhizobiales;g__Bradyrhizobiaceae;g__Bosea;s__genosp.
29eb7dd1f191c9beb1f88da9b7e6ee25	0	0	0	0	0	0	0	0	0	0	0	0	0	0	0	0	0	0	435.9577993	0	12540.80945	0	0	0	2975.009917	3504.172234	540.1577261	2022.86996	1166.964891	944.9760766	k__Bacteria;p__Proteobacteria;c__Gammaproteobacteria;o__Xanthomonadales;g__Xanthomonadaceae;g__Luteibacter;s__rhizovicinus
29f4fbc92f6c245947b843dd544bf5ed	0	0	0	0	0	0	0	0	0	0	0	0	0	0	0	0	0	0	0	0	0	0	0	0	581.779717	1827.715733	0	0	0	0	k__Bacteria;p__Chloroflexi;c__TK10;o__Unclassified;g__Unclassified;g__Unclassified;s__Unclassified
29f7639f63db86727b316bf68dc7071b	0	0	0	0	0	0	0	0	0	0	0	0	0	0	0	0	0	0	0	0	0	0	0	0	0	0	0	0	0	95.6937799	k__Bacteria;p__Chloroflexi;c__Ktedonobacteria;o__Unclassified;g__Unclassified;g__Unclassified;s__Unclassified
2a03e5c371f815b0bcabc001a6ba5456	0	0	0	0	0	0	0	0	0	0	0	0	0	0	0	0	0	0	0	0	0	0	0	0	251.2230596	0	0	0	0	0	k__Bacteria;p__Proteobacteria;c__Deltaproteobacteria;o__Myxococcales;g__Unclassified;g__Unclassified;s__Unclassified
2a0617e46f7e9dd1001bfdd01518b07d	0	0	0	0	0	0	0	0	0	0	0	0	0	0	0	0	0	0	0	0	0	0	0	0	0	2054.604583	0	1090.043916	878.0021561	717.7033493	k__Bacteria;p__Acidobacteria;c__Solibacteres;o__Solibacterales;g__Unclassified;g__Unclassified;s__Unclassified
2a089220f5533b87ab666ba076348c9a	0	0	0	0	0	0	0	0	0	0	0	0	0	0	0	0	0	0	0	0	0	0	0	0	0	264.703658	324.0946356	104.811915	0	0	k__Bacteria;p__Proteobacteria;c__Deltaproteobacteria;o__Myxococcales;g__Unclassified;g__Unclassified;s__Unclassified
2a0c8254238622590f24b72e0e6d5586	0	0	0	0	0	0	0	0	0	0	0	0	0	0	0	0	0	0	0	0	0	0	0	0	211.5562607	1575.617012	0	0	0	0	k__Bacteria;p__Proteobacteria;c__Alphaproteobacteria;o__Rhodospirillales;g__Rhodospirillaceae;g__Unclassified;s__Unclassified
2a1d859419d72e6d459477fdb4ab772c	0	0	0	129.4650739	0	0	0	0	0	0	0	0	0	0	0	0	0	0	0	0	0	0	0	0	0	0	0	0	0	0	k__Bacteria;p__Bacteroidetes;c__[Saprospirae];o__[Saprospirales];g__Chitinophagaceae;g__Flavisolibacter;s__Unclassified
2a34acf0eb1c89aa15495e1a237ff7bd	1052.740577	2032.979444	3694.619516	0	0	0	635.1485695	0	0	0	765.9394644	0	0	0	0	0	6888.289907	0	1656.639637	0	0	0	2970.606629	0	0	0	0	0	0	0	k__Bacteria;p__Proteobacteria;c__Betaproteobacteria;o__Burkholderiales;g__Oxalobacteraceae;g__Unclassified;s__Unclassified
2a45fe1ac5824c28cdfb776caf262f88	0	0	0	0	0	0	0	0	0	0	0	0	0	0	0	0	0	0	0	0	0	0	0	0	171.8894619	0	0	0	0	0	k__Bacteria;p__Chloroflexi;c__S085;o__Unclassified;g__Unclassified;g__Unclassified;s__Unclassified
2a4c4c78a698598ac4a58f3cb6f7fecc	0	0	0	0	0	0	0	0	0	0	0	0	0	0	0	0	0	0	0	0	0	0	0	0	0	63.02468046	0	0	0	0	k__Bacteria;p__Actinobacteria;c__Actinobacteria;o__Actinomycetales;g__Unclassified;g__Unclassified;s__Unclassified
2a4e02f910d776a75cc9917ba5c55751	0	0	0	0	0	0	441.8424832	0	0	0	0	0	0	0	0	0	0	0	0	0	0	0	0	0	0	0	0	0	0	0	k__Bacteria;p__Proteobacteria;c__Betaproteobacteria;o__Burkholderiales;g__Comamonadaceae;g__Variovorax;s__Unclassified
2a4eeff9993bf1c52f2c1f6e665aff0f	0	0	0	0	0	0	138.075776	0	0	0	0	0	0	0	0	0	0	0	0	0	0	0	0	0	0	0	0	0	0	0	k__Bacteria;p__Proteobacteria;c__Alphaproteobacteria;o__Rickettsiales;g__Rickettsiaceae;g__Unclassified;s__Unclassified
2a59b21c16c860495393c67338ee8eb0	0	0	0	0	0	0	0	0	0	0	0	0	0	0	0	0	0	0	0	0	0	0	0	0	0	37.81480828	0	0	0	0	k__Bacteria;p__Proteobacteria;c__Deltaproteobacteria;o__Myxococcales;g__Cystobacterineae;g__Unclassified;s__Unclassified
2a5d0aaaaa7e51c8bd50fc12a1562b34	0	0	0	0	0	0	0	0	0	0	0	0	0	0	0	0	0	0	0	0	0	0	0	0	0	0	0	0	0	119.6172249	k__Bacteria;p__Bacteroidetes;c__[Saprospirae];o__[Saprospirales];g__Saprospiraceae;g__Unclassified;s__Unclassified
2a64fcdd1c93a87a194d50a99e583060	0	0	0	0	0	0	0	0	0	0	0	0	0	0	0	0	0	0	0	0	0	0	0	0	621.4465159	0	1020.297927	0	0	0	k__Bacteria;p__Proteobacteria;c__Alphaproteobacteria;o__Sphingomonadales;g__Sphingomonadaceae;g__Kaistobacter;s__Unclassified
2a6c2299c2ed5e075b6ec79484ebb9a4	0	0	0	0	0	0	0	0	0	0	0	0	0	0	0	0	0	0	0	0	0	0	0	0	0	0	48.01402009	0	0	0	k__Bacteria;p__Proteobacteria;c__Deltaproteobacteria;o__Syntrophobacterales;g__Syntrophobacteraceae;g__Unclassified;s__Unclassified
2a6e88310f996edc7c15ee44cdeb2b42	0	0	0	0	0	0	0	0	0	0	0	0	0	0	0	0	0	0	0	0	0	0	0	0	0	0	0	0	0	59.80861244	k__Bacteria;p__Acidobacteria;c__EC1113;o__Unclassified;g__Unclassified;g__Unclassified;s__Unclassified
2a70da79b766853a76cb2bfbee43e6c2	0	0	0	0	0	0	0	0	0	0	0	0	0	0	0	0	0	0	0	0	0	0	0	0	0	88.23455265	0	0	0	0	k__Bacteria;p__Chloroflexi;c__Chloroflexi;o__Chloroflexales;g__Chloroflexaceae;g__Chloronema;s__Unclassified
2a9680e71a08aaf6cbad19e8c09675a3	0	0	0	0	0	0	0	0	0	0	0	0	0	0	0	0	0	0	0	0	0	0	0	0	0	289.9135301	0	1603.6223	1489.26948	418.6602871	k__Bacteria;p__Acidobacteria;c__Solibacteres;o__Solibacterales;g__Unclassified;g__Unclassified;s__Unclassified
2a970a3fa1fe8f9d456ac2b5880753f2	0	0	0	0	0	0	0	0	0	0	0	0	0	0	0	0	0	0	0	0	0	0	0	0	0	0	0	0	0	155.5023923	k__Bacteria;p__Proteobacteria;c__Alphaproteobacteria;o__Rhizobiales;g__Hyphomicrobiaceae;g__Rhodoplanes;s__Unclassified
2a9f7b6beb6e8bf432d4a16801984c38	0	0	0	0	0	0	0	0	0	0	0	0	0	0	0	0	0	0	0	0	0	0	0	0	0	0	180.0525754	0	0	0	k__Bacteria;p__Firmicutes;c__Clostridia;o__Clostridiales;g__Clostridiaceae;g__Clostridium;s__Unclassified
2aaa94593c80d58656dfeea8d6302c3f	0	0	0	0	0	0	0	0	0	0	0	0	0	0	0	0	0	0	0	0	0	0	0	0	0	0	1464.427613	0	0	0	k__Bacteria;p__Nitrospirae;c__Nitrospira;o__Nitrospirales;g__Nitrospiraceae;g__Nitrospira;s__Unclassified
2ab16d2adacc4d3c313a0d4e7f9e3943	0	0	0	0	0	0	0	0	0	0	0	0	0	0	0	0	0	0	0	111.9645296	0	0	0	0	0	0	0	0	0	0	k__Bacteria;p__Chloroflexi;c__Chloroflexi;o__[Roseiflexales];g__[Kouleothrixaceae];g__Unclassified;s__Unclassified
2ab275b60d245c5af0430a001d2298b5	0	0	0	0	0	0	0	0	0	0	0	0	0	0	0	0	1796.945193	0	0	0	0	0	0	0	0	0	0	0	0	0	k__Bacteria;p__Proteobacteria;c__Alphaproteobacteria;o__Rhodospirillales;g__Rhodospirillaceae;g__Elstera;s__litoralis
2ab300b03334932e63ff5febac20f868	0	0	0	0	0	0	0	0	0	0	0	0	0	0	0	0	0	0	0	0	0	0	0	0	79.33359778	0	0	0	0	0	k__Bacteria;p__Chloroflexi;c__Anaerolineae;o__S0208;g__Unclassified;g__Unclassified;s__Unclassified
2abd03792fde9fbd51618c45706fc9da	0	0	0	0	0	0	0	0	0	0	0	0	0	0	0	0	0	0	0	0	0	0	0	0	0	37.81480828	0	0	0	0	k__Bacteria;p__Gemmatimonadetes;c__Gemmatimonadetes;o__Gemmatimonadales;g__Gemmatimonadaceae;g__Gemmatimonas;s__Unclassified
2ac2f584dab7a3658a1697d332226320	0	0	0	0	0	0	0	0	0	0	0	0	0	0	0	0	0	0	0	0	0	0	0	0	0	1575.617012	0	0	0	0	k__Bacteria;p__Bacteroidetes;c__[Saprospirae];o__[Saprospirales];g__Chitinophagaceae;g__Flavisolibacter;s__Unclassified
2af38f8e92f4115f80b394c29e0b75c2	0	0	0	0	0	0	0	0	0	0	0	0	0	0	0	0	0	0	0	0	0	0	0	0	0	0	0	0	0	23.92344498	k__Bacteria;p__Actinobacteria;c__Actinobacteria;o__Actinomycetales;g__Micromonosporaceae;g__Pilimelia;s__Unclassified
2afe8d80f1f50b040f231487a5783618	0	0	0	0	0	0	0	0	0	0	0	0	0	0	0	0	0	0	0	0	259.1076333	0	0	0	0	0	0	324.9169366	1144.736988	574.1626794	k__Bacteria;p__Proteobacteria;c__Alphaproteobacteria;o__Rhodospirillales;g__Rhodospirillaceae;g__Unclassified;s__Unclassified
2b0bceaf339d528c2a374f25a696ac47	0	0	0	0	0	0	0	0	0	0	0	0	0	0	0	0	0	0	0	0	0	0	0	0	0	0	0	41.92476601	0	0	k__Bacteria;p__Proteobacteria;c__Gammaproteobacteria;o__Legionellales;g__Unclassified;g__Unclassified;s__Unclassified
2b1e18724f84ad308ee89a0f4c6d753a	0	0	0	0	0	0	0	0	0	0	0	0	0	0	0	0	0	0	0	0	0	0	0	0	462.7793204	0	0	0	0	0	k__Bacteria;p__Gemmatimonadetes;c__Gemm-2;o__Unclassified;g__Unclassified;g__Unclassified;s__Unclassified
2b3694d76aedf56f5889148cc9b338bd	0	0	0	0	0	0	0	0	0	0	0	0	0	0	0	0	0	0	0	0	0	0	0	0	0	0	0	335.3981281	0	203.3492823	k__Bacteria;p__Acidobacteria;c__DA052;o__Ellin6513;g__Unclassified;g__Unclassified;s__Unclassified
2b37d8eaa3245d403c6bcd79bfcd23ff	0	0	0	0	0	0	0	0	0	0	0	0	0	0	0	0	0	0	0	0	0	0	0	0	0	0	0	230.586213	0	191.3875598	k__Bacteria;p__Actinobacteria;c__Acidimicrobiia;o__Acidimicrobiales;g__Unclassified;g__Unclassified;s__Unclassified
2b3bdb6d7d51dbc3db7fbc412eeea723	0	0	0	0	0	0	0	0	0	0	0	0	0	0	0	0	0	0	0	0	0	0	0	0	0	340.3332745	0	0	0	0	k__Bacteria;p__Acidobacteria;c__Sva0725;o__Sva0725;g__Unclassified;g__Unclassified;s__Unclassified
2b3d12b56aa7824ce41068bc884cbbf4	0	0	0	0	0	0	0	0	0	0	0	0	0	0	0	0	0	0	0	0	0	0	0	0	0	189.0740414	0	0	0	0	k__Bacteria;p__Actinobacteria;c__Acidimicrobiia;o__Acidimicrobiales;g__EB1017;g__Unclassified;s__Unclassified
2b3d2088617c8f6508046b476dd24741	0	0	16579.21699	0	0	0	414.227328	1917.824141	0	0	1637.525751	0	0	0	0	0	6888.289907	0	871.9155986	0	0	0	0	0	0	0	0	0	0	0	k__Bacteria;p__Proteobacteria;c__Betaproteobacteria;o__Burkholderiales;g__Oxalobacteraceae;g__Unclassified;s__Unclassified
2b4628edbd822de35e1ba9081088516d	0	0	0	0	406.5453806	1902.243255	0	0	0	0	0	0	0	0	0	0	0	0	0	0	9182.774525	2580.674629	0	186.4315144	0	0	0	230.586213	477.8999078	143.5406699	k__Bacteria;p__Proteobacteria;c__Alphaproteobacteria;o__Rhodospirillales;g__Rhodospirillaceae;g__Unclassified;s__Unclassified
2b4db01e8d84d7ccbbd1bf0f2ff1d8c7	0	0	0	0	0	0	0	0	0	0	0	0	0	0	0	0	0	0	0	0	0	0	0	0	0	302.5184662	0	0	0	0	k__Bacteria;p__Bacteroidetes;c__[Saprospirae];o__[Saprospirales];g__Chitinophagaceae;g__Flavisolibacter;s__Unclassified
2b6637352e8c82a6fd064c97f9e5d588	0	0	0	0	0	0	0	0	0	0	0	0	0	0	0	0	0	0	0	0	0	182.7026286	0	0	0	0	0	0	0	0	k__Bacteria;p__Proteobacteria;c__Gammaproteobacteria;o__Legionellales;g__Coxiellaceae;g__Unclassified;s__Unclassified
2b67de2562829ee5919d82b78811ace5	0	0	0	0	1117.999797	0	0	0	0	0	0	0	0	0	0	0	0	0	0	0	0	0	0	0	0	0	0	0	0	0	k__Bacteria;p__Chloroflexi;c__Chloroflexi;o__Chloroflexales;g__FFCH7168;g__Unclassified;s__Unclassified
2b68002088b524772b7e559b39c28a26	0	0	0	0	0	0	0	0	0	0	0	0	0	0	0	0	0	0	0	0	0	0	0	0	0	0	0	0	0	47.84688995	k__Bacteria;p__Actinobacteria;c__Actinobacteria;o__Actinomycetales;g__Actinospicaceae;g__Unclassified;s__Unclassified
2b75d41645903414dce9b2da0018191b	0	0	0	0	0	0	0	0	0	0	0	0	0	0	0	0	0	0	0	0	0	0	0	0	0	63.02468046	0	0	0	0	k__Bacteria;p__TM7;c__SC3;o__Unclassified;g__Unclassified;g__Unclassified;s__Unclassified
2b7ac0d5171457d334957b664e513cbb	0	0	0	0	0	0	0	0	0	0	0	0	0	0	0	0	0	0	0	0	0	0	0	0	158.6671956	378.1480828	1044.304937	4391.619239	722.4068373	0	k__Bacteria;p__Proteobacteria;c__Betaproteobacteria;o__IS-44;g__Unclassified;g__Unclassified;s__Unclassified
2b7d971318b3b28fc44b62b8532dfb29	0	0	0	0	0	0	0	0	0	0	0	0	0	0	0	0	0	0	0	0	0	0	0	0	0	0	0	0	0	334.9282297	k__Bacteria;p__AD3;c__ABS-6;o__Unclassified;g__Unclassified;g__Unclassified;s__Unclassified
2b8171c2121dafaba17a52a328752a3c	0	0	0	0	0	0	0	0	0	0	0	0	0	0	0	0	0	0	0	0	0	0	0	0	185.1117282	0	0	0	0	0	k__Bacteria;p__Gemmatimonadetes;c__Gemm-1;o__Unclassified;g__Unclassified;g__Unclassified;s__Unclassified
2b9092eb72a973a30cabf43851527262	0	0	0	0	0	0	0	0	0	0	0	0	0	0	0	0	0	0	0	0	0	0	0	0	0	0	0	702.2398306	88.91161074	0	k__Bacteria;p__AD3;c__ABS-6;o__Unclassified;g__Unclassified;g__Unclassified;s__Unclassified
2b937e9859beff28ecdfbfce3ab22d1c	0	0	0	0	0	0	0	116.2317661	0	0	0	0	0	0	0	0	0	0	0	0	0	0	0	0	0	0	0	0	0	0	k__Bacteria;p__Bacteroidetes;c__Cytophagia;o__Cytophagales;g__Cytophagaceae;g__Unclassified;s__Unclassified
2b96a9d1d8c5fe9195ee7fd06074e5f1	0	0	0	0	0	0	0	0	0	0	0	0	0	0	0	0	0	0	0	0	0	0	0	0	0	176.4691053	0	0	0	0	k__Bacteria;p__TM7;c__TM7-1;o__Unclassified;g__Unclassified;g__Unclassified;s__Unclassified
2ba73b024afffdce652001317aca4090	0	0	0	0	0	0	0	0	0	0	0	0	0	0	0	0	0	0	0	0	0	0	0	0	238.0007933	63.02468046	3360.981407	0	0	71.77033493	k__Bacteria;p__GN04;c__MSB-5A5;o__Unclassified;g__Unclassified;g__Unclassified;s__Unclassified
2baf90324c8419c0cd3bc45675dc3d4c	0	0	0	0	0	0	0	0	0	0	0	0	0	0	0	0	2695.41779	0	930.0433051	268.7148711	0	1096.215772	0	130.5020601	0	0	0	125.774298	0	83.73205742	k__Bacteria;p__Proteobacteria;c__Alphaproteobacteria;o__Rhizobiales;g__Rhizobiaceae;g__Rhizobium;s__Unclassified
2bb0528f73941feac0213fa8844db919	0	0	0	0	0	0	0	0	0	0	0	0	0	0	0	0	0	0	0	0	0	0	0	0	0	126.0493609	0	0	0	0	k__Bacteria;p__Proteobacteria;c__Alphaproteobacteria;o__Rhodospirillales;g__Rhodospirillaceae;g__Unclassified;s__Unclassified
2bb4b269f1be7c58b72fb25748fe1e78	0	0	0	0	0	0	0	0	0	0	0	0	0	0	0	0	0	0	0	0	0	0	0	0	0	0	0	41.92476601	0	0	k__Bacteria;p__Bacteroidetes;c__Sphingobacteriia;o__Sphingobacteriales;g__Unclassified;g__Unclassified;s__Unclassified
2bb99974d2d5a08fe223cff36042fba7	0	0	0	0	0	0	0	0	0	0	0	0	0	0	0	0	0	0	0	0	0	0	0	0	3900.568557	163.8641692	2004.585339	157.2178725	0	0	k__Bacteria;p__Proteobacteria;c__Alphaproteobacteria;o__Rhizobiales;g__Hyphomicrobiaceae;g__Rhodoplanes;s__Unclassified
2bd59cb2a112dcc52efba2eb691c74c4	0	0	0	0	0	0	0	0	0	0	0	0	0	0	0	0	0	0	0	0	0	0	0	0	595.0019833	0	0	0	0	0	k__Bacteria;p__Proteobacteria;c__Deltaproteobacteria;o__Myxococcales;g__Unclassified;g__Unclassified;s__Unclassified
2bdc06380972fd6409f032cadce58f0d	0	0	0	0	0	0	0	0	0	0	0	0	0	0	0	0	2395.926924	0	0	0	0	0	0	0	0	0	0	0	0	0	k__Bacteria;p__Bacteroidetes;c__Cytophagia;o__Cytophagales;g__Cytophagaceae;g__Unclassified;s__Unclassified
2bfb462cfce64535d466c3fd4c94e0dc	0	0	0	0	0	0	0	0	0	0	0	0	0	0	0	0	0	0	0	0	0	0	0	0	39.66679889	277.308594	0	0	88.91161074	47.84688995	k__Bacteria;p__Bacteroidetes;c__Sphingobacteriia;o__Sphingobacteriales;g__Sphingobacteriaceae;g__Unclassified;s__Unclassified
2c184e66daa8a7b3afc62f69fd685a76	0	0	0	0	0	0	0	0	0	0	0	0	0	0	0	0	0	0	0	0	0	0	0	0	0	0	0	199.1426385	0	0	k__Bacteria;p__Actinobacteria;c__Actinobacteria;o__Actinomycetales;g__Micrococcaceae;g__Sinomonas;s__Unclassified
2c1a5c72bdac16e2e1534cb82e10cf1c	0	0	0	0	0	0	0	0	0	0	0	0	0	0	0	0	0	0	0	0	0	0	0	0	2631.230993	2420.14773	156.0455653	0	188.9371728	0	k__Bacteria;p__Actinobacteria;c__Actinobacteria;o__Actinomycetales;g__Micromonosporaceae;g__Unclassified;s__Unclassified
2c22057cc8c6852db12976a829e841c4	0	0	0	0	0	0	0	0	0	0	0	0	0	0	0	0	0	0	0	0	0	0	0	0	0	0	0	20.962383	0	0	k__Bacteria;p__Proteobacteria;c__Gammaproteobacteria;o__Unclassified;g__Unclassified;g__Unclassified;s__Unclassified
2c3558ddda4df215ab94ecb08a0de903	897.4181969	508.2448611	0	0	1117.999797	0	717.9940351	0	814.0610546	748.5963818	2693.993978	332.1293644	0	0	0	0	0	0	0	0	0	0	0	0	0	0	0	0	0	0	k__Bacteria;p__Actinobacteria;c__Actinobacteria;o__Actinomycetales;g__Microbacteriaceae;g__Microbacterium;s__chocolatum
2c4ad0a945adeecc4c5eed67ededb530	0	0	0	0	0	0	0	0	0	0	0	0	0	0	0	0	0	0	0	0	0	0	0	0	0	201.6789775	0	0	0	0	k__Bacteria;p__Chloroflexi;c__Chloroflexi;o__Chloroflexales;g__Chloroflexaceae;g__Unclassified;s__Unclassified
2c4da55383f7884eae6415274d56bc44	0	0	0	0	0	0	0	2731.446504	0	0	0	0	0	0	0	0	0	0	0	0	0	0	0	0	0	0	0	0	0	0	k__Bacteria;p__Proteobacteria;c__Alphaproteobacteria;o__Rhizobiales;g__Methylobacteriaceae;g__Unclassified;s__Unclassified
2c69d0bb7b0ee8d8da2cf68dbc976522	0	0	0	0	0	0	0	0	0	0	0	0	0	0	0	0	0	0	0	0	0	0	0	0	753.6691789	0	0	0	0	0	k__Bacteria;p__Actinobacteria;c__Acidimicrobiia;o__Acidimicrobiales;g__AKIW874;g__Unclassified;s__Unclassified
2c69db52661653ab0a35142444dde68f	0	0	3446.241734	0	0	0	0	0	0	0	0	0	0	0	0	0	0	0	0	0	0	0	0	0	0	0	0	0	0	0	k__Bacteria;p__Proteobacteria;c__Betaproteobacteria;o__Burkholderiales;g__Oxalobacteraceae;g__Unclassified;s__Unclassified
2c7784d236b0cb0d69ea93f7fdbd2dc6	0	0	0	0	0	0	0	0	0	0	0	0	0	0	0	0	0	0	0	0	0	0	0	0	0	390.7530189	0	0	0	1578.947368	k__Bacteria;p__Acidobacteria;c__Acidobacteriia;o__Acidobacteriales;g__Koribacteraceae;g__Candidatus Koribacter;s__Unclassified
2c818d5cd73d3ec867f6225f0e177fec	0	0	0	0	0	0	0	0	0	0	0	0	0	0	0	0	0	0	0	0	0	0	0	0	0	0	0	303.9545536	44.45580537	370.8133971	k__Bacteria;p__Actinobacteria;c__Actinobacteria;o__Actinomycetales;g__Unclassified;g__Unclassified;s__Unclassified
2c81b16039a6532872a292e600f14c0a	0	0	0	0	0	0	0	0	0	0	0	0	0	0	0	0	0	0	0	0	0	0	0	0	0	0	0	303.9545536	0	0	k__Bacteria;p__Chloroflexi;c__Ktedonobacteria;o__Thermogemmatisporales;g__Thermogemmatisporaceae;g__Unclassified;s__Unclassified
2c892bfe025aebacc8e1f45c123e05f4	0	0	0	0	0	0	0	0	0	0	0	0	0	0	0	0	0	0	0	0	0	0	0	0	0	0	156.0455653	0	0	0	k__Bacteria;p__Chlamydiae;c__Chlamydiia;o__Chlamydiales;g__Unclassified;g__Unclassified;s__Unclassified
2c8d3b1e51ee114479b86f4a0228c488	0	0	0	0	0	0	0	0	0	0	0	0	0	0	0	0	0	0	0	0	0	0	0	0	0	0	36.01051507	0	0	0	k__Bacteria;p__Proteobacteria;c__Betaproteobacteria;o__Unclassified;g__Unclassified;g__Unclassified;s__Unclassified
2ca02ca640cee6155d4690c4daf54bf0	0	0	0	0	0	0	0	0	0	0	0	0	0	0	0	0	0	0	0	0	0	0	0	0	0	0	84.02453516	0	0	0	k__Bacteria;p__Actinobacteria;c__Actinobacteria;o__Actinomycetales;g__Nocardiopsaceae;g__Unclassified;s__Unclassified
2ca3f22812afd691d1477b683160cfad	0	0	0	0	0	0	0	0	0	0	0	0	0	0	0	0	0	0	0	0	0	0	0	0	317.3343911	592.4319964	168.0490703	136.2554895	0	0	k__Bacteria;p__Proteobacteria;c__Betaproteobacteria;o__Ellin6067;g__Unclassified;g__Unclassified;s__Unclassified
2cb17cd613a3cdf10ac9ff2f65d1ec01	0	0	0	0	0	0	0	0	0	0	0	0	0	0	0	0	0	0	0	0	0	0	0	0	0	163.8641692	0	0	0	0	k__Bacteria;p__Proteobacteria;c__Alphaproteobacteria;o__Rhodobacterales;g__Rhodobacteraceae;g__Rhodobacter;s__Unclassified
2cb56610b2b1b90d88ac54d3beb03a1c	0	0	0	0	0	0	0	0	0	0	0	0	0	0	0	0	0	0	0	0	0	0	0	0	991.6699722	365.5431467	528.154221	0	0	0	k__Bacteria;p__Actinobacteria;c__Acidimicrobiia;o__Acidimicrobiales;g__EB1017;g__Unclassified;s__Unclassified
2cbcc4b04c2c25aa07119617ac52e8d8	0	0	0	0	0	0	0	0	0	0	0	0	0	0	0	0	0	5405.405405	0	0	0	0	0	0	0	0	0	0	0	0	k__Bacteria;p__Proteobacteria;c__Alphaproteobacteria;o__Rhizobiales;g__Rhizobiaceae;g__Agrobacterium;s__Unclassified
2cbe573706f37b395aa227e17aaa1e1b	0	0	0	0	0	0	0	0	0	0	0	0	0	0	0	0	0	0	0	0	0	0	0	0	780.1137115	0	660.1927763	0	0	0	k__Bacteria;p__Proteobacteria;c__Gammaproteobacteria;o__HTCC2188;g__HTCC2089;g__Unclassified;s__Unclassified
2cc24aa7524c56e79cf8d84abe51377d	0	0	0	0	0	0	0	0	0	0	0	0	0	0	0	0	0	0	0	0	0	0	0	0	0	0	0	0	100.0255621	0	k__Bacteria;p__Actinobacteria;c__Acidimicrobiia;o__Acidimicrobiales;g__Unclassified;g__Unclassified;s__Unclassified
2cc64b25a28d45e28227a4a04b95386c	0	0	0	0	0	0	0	0	0	0	0	0	0	0	0	0	0	0	0	0	0	0	0	0	0	0	0	0	55.56975672	0	k__Bacteria;p__Firmicutes;c__Clostridia;o__Clostridiales;g__Clostridiaceae;g__Clostridium;s__Unclassified
2cd30183cd67e8dd29750502239e491e	0	0	0	0	0	0	0	0	0	0	0	0	0	0	0	0	0	0	0	0	0	0	0	0	0	0	0	0	0	119.6172249	k__Bacteria;p__Chloroflexi;c__TK17;o__Unclassified;g__Unclassified;g__Unclassified;s__Unclassified
2cd3b808219e34c354df308dd3c67db1	0	0	0	0	0	0	0	0	0	0	0	0	0	0	0	0	0	0	0	0	0	0	0	0	0	0	36.01051507	0	0	0	k__Bacteria;p__Unclassified;c__Unclassified;o__Unclassified;g__Unclassified;g__Unclassified;s__Unclassified
2cd62096a48bc8865395f5ba27856cd7	0	0	0	0	0	0	0	0	0	1621.958827	2667.582272	5936.812388	0	0	0	0	0	0	0	0	0	0	0	0	0	0	0	0	0	0	k__Bacteria;p__Proteobacteria;c__Alphaproteobacteria;o__Rhizobiales;g__Methylobacteriaceae;g__Unclassified;s__Unclassified
2cd793d7ed157ac2b6e2475ce0b22c49	0	0	0	0	0	0	0	0	0	0	0	0	0	0	0	0	0	0	0	0	0	0	0	0	0	75.62961656	0	0	0	0	k__Bacteria;p__Proteobacteria;c__Gammaproteobacteria;o__Alteromonadales;g__Alteromonadaceae;g__Cellvibrio;s__Unclassified
2ce44ac9ea63afe21c037acac7a1372e	0	0	0	0	0	0	0	0	0	0	0	0	0	0	0	0	0	0	0	0	0	0	0	0	0	214.2839136	0	0	0	0	k__Bacteria;p__Proteobacteria;c__Alphaproteobacteria;o__Caulobacterales;g__Caulobacteraceae;g__Unclassified;s__Unclassified
2ceee580bfaee6ebaa5853a0abc16894	0	0	0	0	0	0	0	0	0	0	0	0	0	0	0	0	0	0	0	0	0	0	0	0	39.66679889	0	0	0	0	0	k__Bacteria;p__Unclassified;c__Unclassified;o__Unclassified;g__Unclassified;g__Unclassified;s__Unclassified
2cf2d795fdcee11534cee87a5b86ea47	0	0	0	0	0	0	0	0	0	0	0	0	0	0	0	0	0	0	0	0	0	0	0	0	0	0	168.0490703	0	0	0	k__Bacteria;p__Proteobacteria;c__Alphaproteobacteria;o__Rhodospirillales;g__Acetobacteraceae;g__Unclassified;s__Unclassified
2cfd4e7cf085557fb34232d38994978d	0	0	0	0	0	0	0	0	0	0	0	0	0	0	0	0	0	0	0	0	0	0	0	0	0	151.2592331	0	0	133.3674161	107.6555024	k__Bacteria;p__Verrucomicrobia;c__[Pedosphaerae];o__[Pedosphaerales];g__Ellin517;g__Unclassified;s__Unclassified
2d096505075c8d18113d792cfff329f5	1535.96576	0	0	23.53910434	3658.908426	162.3866193	441.8424832	2266.51944	555.0416281	623.8303182	290.5287623	166.0646822	0	0	0	0	0	0	0	0	0	0	0	0	0	0	0	0	0	0	k__Bacteria;p__Proteobacteria;c__Alphaproteobacteria;o__Sphingomonadales;g__Sphingomonadaceae;g__Sphingomonas;s__Unclassified
2d09f7564caca4655836952f78fd85ed	0	0	0	0	0	0	0	0	0	0	0	0	0	0	0	0	0	0	0	0	0	0	0	55.92945431	0	0	0	0	0	0	k__Bacteria;p__Unclassified;c__Unclassified;o__Unclassified;g__Unclassified;g__Unclassified;s__Unclassified
2d3cf00893cd183f0fe53abf9b2ec975	0	0	0	0	0	0	0	0	0	0	0	0	1710.863986	0	0	0	0	0	0	0	0	0	0	0	0	0	0	0	0	0	k__Bacteria;p__Proteobacteria;c__Gammaproteobacteria;o__Pseudomonadales;g__Moraxellaceae;g__Acinetobacter;s__Unclassified
2d3d7dd5c7a188fb463b9b88a962d506	0	0	0	0	0	0	0	0	0	0	0	0	0	0	0	0	0	0	0	0	0	0	0	0	0	0	0	0	477.8999078	418.6602871	k__Bacteria;p__Actinobacteria;c__Actinobacteria;o__Actinomycetales;g__Unclassified;g__Unclassified;s__Unclassified
2d46a660c479f1e1975b3ad4f1a24c0f	0	0	0	0	0	0	0	0	0	0	0	0	0	0	0	0	0	0	0	0	0	0	0	0	251.2230596	0	0	0	0	0	k__Bacteria;p__Actinobacteria;c__Actinobacteria;o__Actinomycetales;g__Nocardioidaceae;g__Unclassified;s__Unclassified
2d5c4096bdf52b5c59d9f9c520965638	0	0	0	0	0	0	0	0	0	0	0	0	0	0	0	0	0	0	0	0	0	0	0	0	132.222663	0	0	0	0	0	k__Bacteria;p__Bacteroidetes;c__Flavobacteriia;o__Flavobacteriales;g__Flavobacteriaceae;g__Flavobacterium;s__columnare
2d5dc8ca17b4265bad07d43697fbd753	258.8706337	1524.734583	0	0	0	0	0	0	0	0	0	0	0	0	0	0	0	0	0	0	0	0	0	0	0	0	0	0	0	0	k__Bacteria;p__Armatimonadetes;c__[Fimbriimonadia];o__[Fimbriimonadales];g__[Fimbriimonadaceae];g__Fimbriimonas;s__Unclassified
2d6da28a5cd1db2225366f8f55461b2b	0	0	0	0	0	0	0	0	0	0	0	0	0	0	0	0	0	0	0	0	0	0	0	0	211.5562607	0	0	0	0	0	k__Bacteria;p__Proteobacteria;c__Deltaproteobacteria;o__Myxococcales;g__Unclassified;g__Unclassified;s__Unclassified
2d7532882474d98e6a6ece4bd711d61c	0	0	0	0	0	0	0	0	0	0	0	0	0	0	0	0	0	0	0	0	0	0	0	0	211.5562607	0	0	0	0	0	k__Bacteria;p__Proteobacteria;c__Alphaproteobacteria;o__Rhodospirillales;g__Rhodospirillaceae;g__Unclassified;s__Unclassified
2d7e20ac3f87227bae75393e57b10464	0	0	0	0	0	0	0	0	0	0	0	0	0	0	0	0	0	0	0	0	0	0	0	0	0	0	0	104.811915	0	0	k__Bacteria;p__TM7;c__Unclassified;o__Unclassified;g__Unclassified;g__Unclassified;s__Unclassified
2d80866bf36388a7c04f248ad1229561	0	0	0	0	0	0	0	0	0	0	0	0	0	0	0	0	0	0	0	0	0	0	0	0	0	0	0	0	0	71.77033493	k__Bacteria;p__Actinobacteria;c__Actinobacteria;o__Actinomycetales;g__Sanguibacteraceae;g__Sanguibacter;s__Unclassified
2d8504954e34587dcf94e5dc810bdb6b	0	0	0	0	0	0	0	0	0	0	0	0	0	0	0	0	0	0	0	0	0	0	0	0	119.0003967	0	0	0	0	0	k__Bacteria;p__Acidobacteria;c__Solibacteres;o__Solibacterales;g__Solibacteraceae;g__Candidatus Solibacter;s__Unclassified
2d8736e54d6f128abef7f36538eff5bd	0	0	0	0	0	0	0	0	0	0	0	0	0	0	0	0	0	0	0	0	0	0	0	74.57260575	0	0	0	2064.794726	0	0	k__Bacteria;p__Acidobacteria;c__Solibacteres;o__Solibacterales;g__Solibacteraceae;g__Candidatus Solibacter;s__Unclassified
2d8f57449bf72188653b3f6df4aff557	0	0	0	0	0	440.7636811	0	0	0	0	0	0	0	0	0	0	0	0	0	0	0	0	0	0	0	0	0	0	0	0	k__Bacteria;p__Firmicutes;c__Bacilli;o__Bacillales;g__Staphylococcaceae;g__Staphylococcus;s__Unclassified
2d968dd1e889e17a1cc4a58b17245389	0	0	0	0	0	0	0	0	0	0	0	0	0	0	0	0	0	0	0	0	0	0	0	0	0	201.6789775	0	0	0	0	k__Bacteria;p__Actinobacteria;c__Actinobacteria;o__Actinomycetales;g__Unclassified;g__Unclassified;s__Unclassified
2da045836af903452afaf89823acd952	0	0	0	0	0	0	0	0	0	0	0	0	0	0	0	0	0	0	0	0	0	0	0	0	0	0	0	157.2178725	0	0	k__Bacteria;p__Proteobacteria;c__Alphaproteobacteria;o__Rhodospirillales;g__Acetobacteraceae;g__Unclassified;s__Unclassified
2da94fffbe0dcb57d5f1dac1be021cfa	0	0	0	0	0	0	0	0	0	0	0	0	0	0	0	0	0	0	0	0	0	0	0	0	0	0	0	0	0	83.73205742	k__Bacteria;p__Proteobacteria;c__Deltaproteobacteria;o__Myxococcales;g__0319-6G20;g__Unclassified;s__Unclassified
2db1dab80125847dd9e192c02afae751	0	0	0	0	0	0	0	0	0	0	0	0	0	0	0	0	0	0	0	0	0	0	0	0	105.7781304	0	0	0	0	0	k__Bacteria;p__Actinobacteria;c__MB-A2-108;o__Unclassified;g__Unclassified;g__Unclassified;s__Unclassified
2db3f1575165b3ab8b94554d3ee224ee	0	0	0	0	0	0	0	0	0	0	0	0	0	0	0	0	0	0	0	0	0	0	0	0	171.8894619	0	0	0	0	0	k__Bacteria;p__Chloroflexi;c__Chloroflexi;o__[Roseiflexales];g__Unclassified;g__Unclassified;s__Unclassified
2db8293167f1add30d12544dddb63c62	0	0	0	0	0	0	0	0	0	0	0	0	0	0	0	0	0	0	0	0	0	0	0	0	39.66679889	0	0	0	0	0	k__Bacteria;p__Nitrospirae;c__Nitrospira;o__Nitrospirales;g__Nitrospiraceae;g__Nitrospira;s__Unclassified
2dd11750433b02da86b14781faa10fa8	0	0	0	0	0	0	0	0	0	0	0	0	0	0	0	0	0	0	0	0	0	0	0	0	343.7789237	0	84.02453516	0	0	0	k__Bacteria;p__Proteobacteria;c__Alphaproteobacteria;o__Rhizobiales;g__Bradyrhizobiaceae;g__Balneimonas;s__Unclassified
2dd1e8a32f605762e6945b30428c51eb	0	0	0	0	0	0	0	0	0	0	0	0	0	0	0	0	0	0	0	0	0	0	0	0	79.33359778	176.4691053	0	0	0	0	k__Bacteria;p__Actinobacteria;c__Actinobacteria;o__Actinomycetales;g__Thermomonosporaceae;g__Actinocorallia;s__Unclassified
2dd327f764d67e12057018c3828e9008	0	0	0	0	0	0	0	0	0	0	0	0	0	0	0	0	0	0	0	0	0	0	0	0	0	0	60.01752512	0	0	0	k__Bacteria;p__Proteobacteria;c__Deltaproteobacteria;o__Desulfuromonadales;g__Geobacteraceae;g__Geobacter;s__Unclassified
2dd6fcf0c3931c871295c0c855e29c4d	0	0	0	0	0	0	0	0	0	0	0	352.8874497	0	0	0	0	0	0	13543.75563	0	176.1931907	0	25171.98249	149.1452115	198.3339944	0	312.0911306	146.736681	0	0	k__Bacteria;p__Actinobacteria;c__Actinobacteria;o__Actinomycetales;g__Pseudonocardiaceae;g__Pseudonocardia;s__Unclassified
2dea71372ee358c3fa11752ffad0494a	0	0	0	0	0	0	0	0	0	0	0	0	0	0	0	0	0	0	0	0	0	0	0	0	0	0	0	115.2931065	188.9371728	143.5406699	k__Bacteria;p__Proteobacteria;c__Alphaproteobacteria;o__Rhodospirillales;g__Acetobacteraceae;g__Unclassified;s__Unclassified
2def6fd849114610797bcd1fe5f742f3	0	0	0	0	0	0	0	0	0	0	0	0	0	0	0	0	0	0	0	0	0	0	0	93.21575719	0	0	0	0	0	0	k__Bacteria;p__Proteobacteria;c__Alphaproteobacteria;o__Rhizobiales;g__Phyllobacteriaceae;g__Unclassified;s__Unclassified
2df3027a3b847914f07085fbfb706165	0	0	0	0	0	0	0	0	0	0	0	0	0	0	0	0	0	0	0	0	0	0	0	0	0	0	72.02103014	0	0	0	k__Bacteria;p__Proteobacteria;c__Betaproteobacteria;o__Burkholderiales;g__Oxalobacteraceae;g__Unclassified;s__Unclassified
2dfc4c630ebd00fe12d95b2d2fb655a6	0	0	0	0	0	0	0	0	0	0	0	0	0	0	0	0	0	0	0	0	0	0	0	0	0	214.2839136	0	0	0	0	k__Bacteria;p__Actinobacteria;c__Thermoleophilia;o__Gaiellales;g__Gaiellaceae;g__Unclassified;s__Unclassified
2dff06c19a18461e7b17aef2aed9fc1b	0	0	0	0	0	0	0	0	0	0	0	0	0	0	0	0	0	0	0	0	0	0	0	0	0	0	144.0420603	0	0	0	k__Bacteria;p__TM7;c__SC3;o__Unclassified;g__Unclassified;g__Unclassified;s__Unclassified
2e04738d2619de0087ecc8b34df75798	0	0	0	0	0	0	0	0	0	0	0	0	0	0	0	0	0	0	0	0	0	0	0	0	0	0	48.01402009	0	0	0	k__Bacteria;p__Proteobacteria;c__Deltaproteobacteria;o__Unclassified;g__Unclassified;g__Unclassified;s__Unclassified
2e04e28391ffcc4b07dbc1b9acf2f71e	0	0	0	0	0	0	0	0	0	0	0	0	0	0	0	0	0	0	0	0	0	0	0	0	251.2230596	390.7530189	0	0	0	0	k__Bacteria;p__Proteobacteria;c__Deltaproteobacteria;o__Myxococcales;g__Unclassified;g__Unclassified;s__Unclassified
2e0f1506ef432105072b503877ae11d9	0	0	0	0	0	0	0	0	0	0	0	0	0	0	0	0	0	0	0	0	0	0	0	0	304.1121248	0	192.0560804	0	0	0	k__Bacteria;p__Proteobacteria;c__Betaproteobacteria;o__Burkholderiales;g__Comamonadaceae;g__Methylibium;s__Unclassified
2e1fc86619b7d5fb2b4181aee5ddbe8e	0	0	0	0	0	0	0	0	0	0	0	0	0	0	0	0	0	0	0	0	0	0	0	0	449.5570541	894.9504626	156.0455653	0	322.304589	1004.784689	k__Bacteria;p__Acidobacteria;c__Acidobacteriia;o__Acidobacteriales;g__Acidobacteriaceae;g__Terriglobus;s__Unclassified
2e2ac7fd6d2cb560a8b15799a66ab062	0	0	0	0	0	0	55.23031039	0	0	0	0	0	0	0	0	0	0	0	0	0	0	0	0	0	0	0	0	0	0	0	k__Bacteria;p__Proteobacteria;c__Alphaproteobacteria;o__Sphingomonadales;g__Sphingomonadaceae;g__Sphingomonas;s__Unclassified
2e3b0ac2bb3b69a773bb3b6ca7f9b2bd	0	0	0	0	0	0	0	0	0	0	0	0	0	0	0	0	0	0	0	0	0	0	0	0	0	0	108.0315452	0	0	0	k__Bacteria;p__Proteobacteria;c__Betaproteobacteria;o__Unclassified;g__Unclassified;g__Unclassified;s__Unclassified
2e3f78f6e2004edaa703368f14bddd6e	0	0	0	0	0	0	0	0	0	0	0	0	0	0	0	0	0	0	0	0	0	0	0	0	0	0	240.0701005	0	0	0	k__Bacteria;p__TM7;c__SC3;o__Unclassified;g__Unclassified;g__Unclassified;s__Unclassified
2e4d28c2c486e9c1e5599ac68a62f640	0	0	0	0	0	0	0	0	0	0	0	0	0	0	0	0	0	0	0	0	0	0	0	0	0	0	0	0	44.45580537	0	k__Bacteria;p__Actinobacteria;c__Actinobacteria;o__Actinomycetales;g__Unclassified;g__Unclassified;s__Unclassified
2e4febe197fc8b030dc610d732d3429a	1121.772746	395.3015586	0	0	0	0	0	0	0	0	0	0	0	0	0	0	1497.454328	0	0	0	0	0	0	0	0	0	0	0	0	0	k__Bacteria;p__Firmicutes;c__Bacilli;o__Bacillales;g__Paenibacillaceae;g__Unclassified;s__Unclassified
2e61d62b95e9f3d6fd0e0e8025f2f0fe	0	0	0	0	0	0	0	0	0	0	0	0	0	0	0	0	0	2316.602317	0	0	0	0	0	0	0	0	0	0	0	0	k__Bacteria;p__Bacteroidetes;c__Cytophagia;o__Cytophagales;g__Cytophagaceae;g__Unclassified;s__Unclassified
2e74dfbf725c7757b1888269bc4ef52e	0	0	0	0	0	0	0	0	0	0	0	0	0	0	0	0	0	0	0	0	0	0	0	0	0	113.4444248	0	0	0	0	k__Bacteria;p__Proteobacteria;c__Deltaproteobacteria;o__Myxococcales;g__Unclassified;g__Unclassified;s__Unclassified
2e7c632e406eb37a1abf3c413bdf7cdd	0	0	0	0	0	0	0	0	0	0	0	0	0	0	0	0	2395.926924	0	0	0	0	0	0	0	0	0	0	0	0	0	k__Bacteria;p__Firmicutes;c__Bacilli;o__Lactobacillales;g__Enterococcaceae;g__Enterococcus;s__casseliflavus
2e8d570a951c8e55bcb674f55ab2ffb8	0	0	0	0	0	0	0	0	0	0	0	0	0	0	0	0	0	0	1104.426425	0	0	0	1563.477173	0	0	0	0	0	0	0	k__Bacteria;p__Proteobacteria;c__Alphaproteobacteria;o__Caulobacterales;g__Caulobacteraceae;g__Unclassified;s__Unclassified
2e904f759b651c778ce5eeff99c2a520	0	0	0	0	0	0	0	0	0	0	0	0	0	0	0	0	0	0	0	0	0	0	0	0	0	100.8394887	0	0	0	0	k__Bacteria;p__FBP;c__Unclassified;o__Unclassified;g__Unclassified;g__Unclassified;s__Unclassified
2e9310e0de4dce73951a4634741860c5	0	0	0	0	0	0	0	0	0	0	0	0	0	0	0	0	0	0	0	0	0	0	0	0	0	0	132.0385553	0	0	0	k__Bacteria;p__TM7;c__TM7-1;o__Unclassified;g__Unclassified;g__Unclassified;s__Unclassified
2ea97973bc8b79426072cedfc09604e4	0	0	0	0	0	0	0	0	0	0	0	0	0	0	0	0	0	0	0	0	0	0	0	0	0	214.2839136	0	0	0	0	k__Bacteria;p__Proteobacteria;c__Gammaproteobacteria;o__Xanthomonadales;g__Sinobacteraceae;g__Unclassified;s__Unclassified
2eaa61111c3d319865440be96d144eca	0	0	0	0	0	0	0	0	0	0	0	0	0	0	0	0	0	0	0	0	0	0	0	0	595.0019833	0	684.1997863	0	0	0	k__Bacteria;p__Gemmatimonadetes;c__Gemm-1;o__Unclassified;g__Unclassified;g__Unclassified;s__Unclassified
2eaea049fbcd206bd820a86742e54467	0	0	0	0	0	0	0	0	0	0	0	0	0	0	0	0	0	0	0	0	0	0	0	0	1097.448103	983.1850153	0	0	0	0	k__Bacteria;p__Proteobacteria;c__Betaproteobacteria;o__MND1;g__Unclassified;g__Unclassified;s__Unclassified
2ec0cddff5535f2464e92fe2c484ecf8	0	0	0	117.6955217	0	0	0	0	0	0	0	0	0	0	0	0	0	0	0	0	0	0	0	0	0	0	0	0	0	0	k__Bacteria;p__Actinobacteria;c__Actinobacteria;o__Actinomycetales;g__Intrasporangiaceae;g__Serinicoccus;s__Unclassified
2ec3ebfe041ae9e7e37b4709fdcd072b	0	0	0	0	0	0	0	0	0	0	0	0	0	0	0	0	0	0	0	0	0	0	0	0	0	0	0	0	0	418.6602871	k__Bacteria;p__Acidobacteria;c__Solibacteres;o__Solibacterales;g__Solibacteraceae;g__Candidatus Solibacter;s__Unclassified
2ec67a525c0d5a0a9bf9c9822a7fc8d7	0	0	0	0	0	0	0	0	0	0	0	0	0	0	0	0	0	0	0	0	0	0	0	0	0	0	0	0	0	71.77033493	k__Bacteria;p__Actinobacteria;c__Acidimicrobiia;o__Acidimicrobiales;g__Unclassified;g__Unclassified;s__Unclassified
2edbcfe415abddb502d0ca6c80ed3cf4	0	0	0	0	0	0	0	0	0	0	0	0	0	0	0	0	0	0	0	0	0	0	0	0	0	0	0	0	0	155.5023923	k__Bacteria;p__Actinobacteria;c__Actinobacteria;o__Actinomycetales;g__Unclassified;g__Unclassified;s__Unclassified
2eed43377ccd8f57286facba48160843	0	0	0	0	0	0	0	0	0	0	0	0	0	4122.011542	0	0	0	0	0	0	0	0	0	0	0	0	0	0	0	0	k__Bacteria;p__Bacteroidetes;c__Bacteroidia;o__Bacteroidales;g__Bacteroidaceae;g__Bacteroides;s__Unclassified
2ef027857291748b7daa2b479de4866e	0	0	0	0	0	0	0	0	0	0	0	0	0	0	0	0	0	0	0	0	0	0	0	0	0	289.9135301	0	0	0	0	k__Bacteria;p__Proteobacteria;c__Gammaproteobacteria;o__Xanthomonadales;g__Sinobacteraceae;g__Steroidobacter;s__Unclassified
2f10ff0e3f128ebd3e52a66396a0a681	0	0	0	0	0	1322.291043	0	0	0	0	0	0	0	0	0	0	0	0	1889.150464	0	42265.63715	7627.834745	4065.04065	354.2198773	0	0	0	2263.937364	1489.26948	1662.679426	k__Bacteria;p__Actinobacteria;c__Actinobacteria;o__Actinomycetales;g__Mycobacteriaceae;g__Mycobacterium;s__celatum
2f1c1ae1aea6c2a39199901b6263eb91	0	0	0	0	0	0	0	0	0	0	0	0	0	0	0	0	0	0	0	0	0	0	0	93.21575719	0	0	0	0	0	0	k__Bacteria;p__Firmicutes;c__Bacilli;o__Bacillales;g__Paenibacillaceae;g__Paenibacillus;s__Unclassified
2f226edaa0af7b9229db62780290bc7c	0	0	0	0	0	0	0	0	0	0	0	0	0	0	0	0	0	0	0	0	0	0	0	0	0	0	0	282.9921705	0	0	k__Bacteria;p__Chloroflexi;c__C0119;o__Unclassified;g__Unclassified;g__Unclassified;s__Unclassified
2f238fffcc77d7234a9e7dff2a6a61fd	0	0	0	0	0	0	0	0	0	0	0	0	0	0	0	0	0	0	0	0	0	0	0	0	0	0	96.02804019	0	0	0	k__Bacteria;p__Nitrospirae;c__Nitrospira;o__Nitrospirales;g__Unclassified;g__Unclassified;s__Unclassified
2f2b444f680d00ae0619e8c3bfb2b057	0	0	0	0	0	0	0	0	0	0	0	0	0	0	0	0	0	0	0	0	0	0	0	0	0	0	0	0	155.5953188	0	k__Bacteria;p__TM7;c__TM7-1;o__Unclassified;g__Unclassified;g__Unclassified;s__Unclassified
2f3819830346237141aa1e0b4bdd2f0c	0	0	0	0	0	0	0	0	0	0	0	0	0	0	0	0	0	0	0	0	0	91.35131432	0	0	0	0	0	0	0	0	k__Bacteria;p__Proteobacteria;c__Alphaproteobacteria;o__Ellin329;g__Unclassified;g__Unclassified;s__Unclassified
2f3df2cf74a9d6f1bd229dea470a557b	0	0	0	0	0	0	0	0	0	0	0	0	0	0	0	0	0	0	0	0	0	0	0	0	0	0	0	41.92476601	555.6975672	0	k__Bacteria;p__Proteobacteria;c__Gammaproteobacteria;o__Legionellales;g__Coxiellaceae;g__Unclassified;s__Unclassified
2f405e8ddc920c6a098f415f5158a455	0	0	0	0	0	0	0	0	0	0	0	0	0	0	0	0	0	0	0	0	0	0	0	0	1256.115298	0	2868.837701	0	0	0	k__Bacteria;p__Acidobacteria;c__Solibacteres;o__Solibacterales;g__Unclassified;g__Unclassified;s__Unclassified
2f4226f8575a1cea2a97e89079fbe26d	0	0	0	0	0	0	0	0	0	0	0	0	0	0	0	0	0	0	0	0	0	0	0	0	0	201.6789775	0	0	0	0	k__Bacteria;p__Proteobacteria;c__Alphaproteobacteria;o__Rhodospirillales;g__Rhodospirillaceae;g__Unclassified;s__Unclassified
2f4611ac174e617106fade75403db7f4	0	0	0	0	0	0	0	0	0	0	0	0	0	0	0	0	0	0	0	0	0	0	0	0	0	100.8394887	0	0	0	0	k__Bacteria;p__Actinobacteria;c__Actinobacteria;o__Actinomycetales;g__Unclassified;g__Unclassified;s__Unclassified
2f495bff968e4e69d158819146119e2c	0	0	0	0	0	0	0	0	0	0	0	0	0	0	0	0	0	0	0	0	0	0	0	0	158.6671956	0	432.1261808	0	0	0	k__Bacteria;p__Proteobacteria;c__Alphaproteobacteria;o__Sphingomonadales;g__Sphingomonadaceae;g__Novosphingobium;s__Unclassified
2f4a1becf9eb936d1d2f018afeb52d76	0	0	0	0	0	0	0	0	0	0	0	0	0	0	0	0	0	0	0	0	0	0	0	0	105.7781304	0	0	0	0	0	k__Bacteria;p__Proteobacteria;c__Betaproteobacteria;o__SC-I-84;g__Unclassified;g__Unclassified;s__Unclassified
2f575a8c0fc85971e9c138193761b3c4	0	0	0	0	0	0	0	0	0	0	0	0	0	0	0	0	0	0	0	0	0	0	0	0	0	189.0740414	0	0	0	0	k__Bacteria;p__Proteobacteria;c__Gammaproteobacteria;o__Pseudomonadales;g__Moraxellaceae;g__Unclassified;s__Unclassified
2f5a6dbbe335b2c82c194f7dbd62bc31	0	0	0	0	0	0	0	0	0	0	0	0	0	0	0	0	0	0	0	0	0	0	0	242.3609687	0	0	0	0	0	0	k__Bacteria;p__Actinobacteria;c__Actinobacteria;o__Actinomycetales;g__Nocardioidaceae;g__Unclassified;s__Unclassified
2f5fb5fe5e4c0cf095642404437a7c99	0	0	0	0	0	0	0	0	0	0	0	0	0	0	0	0	0	0	0	0	0	0	0	0	0	25.20987219	0	0	0	0	k__Bacteria;p__Proteobacteria;c__Gammaproteobacteria;o__Pseudomonadales;g__Pseudomonadaceae;g__Pseudomonas;s__umsongensis
2f63791dec9272c6111c5feb7b207622	0	0	0	0	0	0	0	0	0	0	0	0	0	0	0	0	0	0	0	0	0	0	0	0	1044.559037	0	792.2313315	0	0	0	k__Bacteria;p__Proteobacteria;c__Deltaproteobacteria;o__Myxococcales;g__Polyangiaceae;g__Unclassified;s__Unclassified
2f67f85690eddcedeeb3cdfc7fab5e54	0	0	0	0	0	0	0	0	0	0	0	0	0	0	0	0	0	0	0	0	0	0	0	0	119.0003967	0	0	0	0	0	k__Bacteria;p__Actinobacteria;c__Actinobacteria;o__Actinomycetales;g__Nocardioidaceae;g__Unclassified;s__Unclassified
2f728f79b70cb69f6c6a4e5207901f4c	0	338.8299074	0	0	0	0	0	0	0	0	0	0	0	0	0	0	0	0	0	0	0	0	0	0	0	0	0	0	0	0	k__Bacteria;p__Firmicutes;c__Bacilli;o__Bacillales;g__Bacillaceae;g__Unclassified;s__Unclassified
2f7410d41dc7c9eee283726985c587c6	0	0	0	0	0	0	0	0	0	0	0	0	0	0	0	0	0	0	0	0	0	0	0	0	0	592.4319964	0	0	0	0	k__Bacteria;p__Gemmatimonadetes;c__Gemmatimonadetes;o__N1423WL;g__Unclassified;g__Unclassified;s__Unclassified
2f7dd7ccd35ee83feef48f08ab6688cb	0	0	0	0	0	0	0	0	0	0	0	0	0	0	0	0	0	0	0	0	0	0	0	0	0	0	0	0	211.1650755	0	k__Bacteria;p__Proteobacteria;c__Alphaproteobacteria;o__Rhodospirillales;g__Rhodospirillaceae;g__Unclassified;s__Unclassified
2f7ffeab9b9a38c9976db76c4874ed2c	0	0	0	0	0	0	0	0	0	0	0	0	0	0	0	0	0	0	0	0	0	0	0	0	0	0	0	0	33.34185403	0	k__Bacteria;p__Bacteroidetes;c__Sphingobacteriia;o__Sphingobacteriales;g__Sphingobacteriaceae;g__Unclassified;s__Unclassified
2f879d5a3aded7b3c4a2c6d83c8c4c33	0	0	0	0	0	0	0	0	0	0	0	0	0	0	0	0	0	0	0	0	0	0	0	0	158.6671956	264.703658	0	52.40595751	288.9627349	0	k__Bacteria;p__Bacteroidetes;c__Cytophagia;o__Cytophagales;g__Cytophagaceae;g__Unclassified;s__Unclassified
2f9453fb9f0e83eb7b272c2b1cfd08c8	0	0	0	0	0	0	0	0	0	0	0	0	0	0	0	0	0	0	0	0	0	0	0	0	0	63.02468046	0	0	0	0	k__Bacteria;p__Proteobacteria;c__Betaproteobacteria;o__Unclassified;g__Unclassified;g__Unclassified;s__Unclassified
2f960d61147c316fcea7580352343799	0	0	0	0	0	0	0	0	0	0	0	0	0	0	0	0	0	0	0	0	0	0	0	0	0	63.02468046	0	0	0	0	k__Bacteria;p__TM7;c__SC3;o__Unclassified;g__Unclassified;g__Unclassified;s__Unclassified
2f9910e68e3d6371a053bf4cc63445e5	0	0	0	0	0	0	0	0	0	0	0	0	0	0	0	0	0	0	0	0	0	0	0	0	0	0	252.0736055	0	0	0	k__Bacteria;p__Proteobacteria;c__Gammaproteobacteria;o__Xanthomonadales;g__Xanthomonadaceae;g__Unclassified;s__Unclassified
2fbc8a21b96ef81c97a503f6458fb0c0	0	0	0	0	0	0	0	0	0	0	0	0	0	0	0	0	0	0	0	0	0	0	0	0	0	0	60.01752512	0	0	0	k__Bacteria;p__Proteobacteria;c__Unclassified;o__Unclassified;g__Unclassified;g__Unclassified;s__Unclassified
2fca829ffeb1f3809ad3482283b16b83	0	0	0	0	0	0	0	0	0	0	0	0	0	0	0	0	0	0	0	0	0	0	0	0	0	605.0369325	0	0	0	0	k__Bacteria;p__Proteobacteria;c__Betaproteobacteria;o__Unclassified;g__Unclassified;g__Unclassified;s__Unclassified
2fe39fada7604159aa98cd277eeee497	0	0	0	0	0	0	0	0	0	0	0	0	0	0	0	0	0	0	0	0	0	0	0	0	0	0	0	0	122.2534648	0	k__Bacteria;p__TM7;c__Unclassified;o__Unclassified;g__Unclassified;g__Unclassified;s__Unclassified
2feb08eb28f2f062a05de23f4bb09baa	0	0	0	0	0	0	0	0	0	0	0	0	0	0	0	0	0	0	1307.873398	0	0	0	0	0	0	0	0	0	0	0	k__Bacteria;p__Chlorobi;c__OPB56;o__Unclassified;g__Unclassified;g__Unclassified;s__Unclassified
30195bf3d86d69dedec4a1b8bcd675f5	0	0	0	0	0	0	0	0	0	0	0	0	0	0	0	0	0	0	0	0	0	0	0	0	119.0003967	0	0	0	0	0	k__Bacteria;p__Proteobacteria;c__Alphaproteobacteria;o__Sphingomonadales;g__Sphingomonadaceae;g__Novosphingobium;s__Unclassified
3022ccc25129c4ec54fff774ba007009	0	0	0	0	0	0	0	0	0	0	0	0	0	0	0	0	0	0	0	0	0	0	0	0	0	0	0	104.811915	0	0	k__Bacteria;p__TM7;c__SC3;o__Unclassified;g__Unclassified;g__Unclassified;s__Unclassified
30246630bab312fcf7e652820d78d390	0	0	0	0	0	0	0	0	0	0	0	0	0	0	0	0	0	0	0	0	0	0	0	0	0	0	36.01051507	0	0	0	k__Bacteria;p__Chloroflexi;c__Unclassified;o__Unclassified;g__Unclassified;g__Unclassified;s__Unclassified
3027911d392c118945c009dcdfa48259	0	0	0	0	0	0	441.8424832	0	0	0	0	0	0	0	0	0	0	0	0	0	0	0	0	0	0	0	0	0	0	0	k__Bacteria;p__Proteobacteria;c__Alphaproteobacteria;o__Rhizobiales;g__Aurantimonadaceae;g__Unclassified;s__Unclassified
3037077cec86c80b2c3fb0e601273404	0	0	0	0	0	0	0	0	0	0	0	0	0	0	0	0	0	0	0	0	0	0	0	0	0	0	0	0	0	191.3875598	k__Bacteria;p__Bacteroidetes;c__Sphingobacteriia;o__Sphingobacteriales;g__Unclassified;g__Unclassified;s__Unclassified
303ddb8188f6dad5d7f210285ac2f4ac	0	0	0	0	0	0	0	0	0	0	0	0	0	0	0	0	0	0	0	0	0	0	0	0	0	0	0	0	0	59.80861244	k__Bacteria;p__Chloroflexi;c__Ktedonobacteria;o__JG30-KF-AS9;g__Unclassified;g__Unclassified;s__Unclassified
305619eaf5424d25c1ea5f8d27faba79	0	0	0	0	0	0	0	0	0	0	0	0	0	0	0	0	0	0	0	0	124.371664	0	0	0	0	0	0	104.811915	0	0	k__Bacteria;p__Proteobacteria;c__Alphaproteobacteria;o__Rhizobiales;g__Phyllobacteriaceae;g__Unclassified;s__Unclassified
305f846f8137ba2cd8227c1c50568cde	0	0	0	0	0	0	0	0	0	0	0	0	0	0	0	0	0	0	0	0	0	0	0	0	0	0	0	0	1700.434555	0	k__Bacteria;p__Proteobacteria;c__Alphaproteobacteria;o__Rhizobiales;g__Bradyrhizobiaceae;g__Bradyrhizobium;s__Unclassified
306033de3de45e0c060cbce3d7c27166	0	0	0	0	0	0	0	0	0	0	0	0	0	0	0	0	0	0	0	0	0	0	0	0	0	0	0	0	255.6208809	0	k__Bacteria;p__Proteobacteria;c__Betaproteobacteria;o__Burkholderiales;g__Burkholderiaceae;g__Burkholderia;s__Unclassified
306406f8377db7e3090c041883eb3fee	0	0	0	0	0	0	0	0	0	0	0	0	0	0	0	0	0	0	0	0	0	0	0	0	132.222663	0	0	0	0	334.9282297	k__Bacteria;p__Proteobacteria;c__Betaproteobacteria;o__SC-I-84;g__Unclassified;g__Unclassified;s__Unclassified
3065c26e42716d299820a20ae6979d5f	0	0	0	0	0	0	0	0	0	0	0	0	0	0	0	0	0	0	0	0	0	0	0	0	0	0	168.0490703	0	0	0	k__Bacteria;p__Proteobacteria;c__Alphaproteobacteria;o__Sphingomonadales;g__Sphingomonadaceae;g__Unclassified;s__Unclassified
306bf6ea52a4b9243eaefb330d8a3652	0	0	0	153.0041782	0	347.9713272	0	0	0	0	0	0	0	0	0	0	0	0	0	0	0	0	0	0	0	0	0	0	0	0	k__Bacteria;p__Actinobacteria;c__Actinobacteria;o__Actinomycetales;g__Micrococcaceae;g__Unclassified;s__Unclassified
306cf760058dc7be24f0a8656f328ccc	0	0	0	0	0	0	0	0	0	0	0	0	0	0	0	0	0	0	0	0	0	0	0	0	0	0	0	136.2554895	0	0	k__Bacteria;p__Acidobacteria;c__Acidobacteriia;o__Acidobacteriales;g__Koribacteraceae;g__Unclassified;s__Unclassified
30719ad404b2e3b02017620d0acd889a	0	0	0	0	0	0	0	0	0	0	0	0	0	0	0	0	0	0	0	0	0	0	0	0	0	0	0	0	811.318448	0	k__Bacteria;p__TM7;c__Unclassified;o__Unclassified;g__Unclassified;g__Unclassified;s__Unclassified
3085ba78b0ef8b3f228245b49a034aea	0	0	0	0	0	0	0	0	0	0	0	0	0	0	0	0	0	0	0	0	0	0	0	0	0	0	0	0	88.91161074	0	k__Bacteria;p__Gemmatimonadetes;c__Gemmatimonadetes;o__Gemmatimonadales;g__Unclassified;g__Unclassified;s__Unclassified
309230fe327dc66c09774cc171bc4860	0	0	0	0	0	0	0	0	0	0	0	0	0	0	0	0	0	0	0	0	0	0	0	0	0	0	0	0	0	23.92344498	k__Bacteria;p__Proteobacteria;c__Betaproteobacteria;o__Burkholderiales;g__Comamonadaceae;g__Variovorax;s__paradoxus
30984a52ea5923eec5a93ad3ed4b276c	0	0	0	0	0	0	0	0	0	0	0	0	0	0	0	0	0	0	0	0	0	0	0	0	0	0	0	136.2554895	0	0	k__Bacteria;p__Acidobacteria;c__Acidobacteriia;o__Acidobacteriales;g__Koribacteraceae;g__Candidatus Koribacter;s__Unclassified
30a22fd8018be250cfff24af3c3bb879	0	0	0	0	0	0	0	0	0	0	0	0	0	0	0	0	0	0	0	0	0	0	0	0	0	0	0	0	0	1854.066986	k__Bacteria;p__Acidobacteria;c__Acidobacteriia;o__Acidobacteriales;g__Koribacteraceae;g__Unclassified;s__Unclassified
30b121fb6a423d979fd9f20c9e548548	0	0	0	0	0	0	0	0	0	0	0	0	0	0	0	0	0	0	0	0	0	0	0	0	145.4449293	113.4444248	0	0	0	0	k__Bacteria;p__Proteobacteria;c__Deltaproteobacteria;o__Myxococcales;g__Unclassified;g__Unclassified;s__Unclassified
30b33ae2467ef03754ad1967c4d78664	0	0	0	0	0	0	0	0	0	0	0	0	0	0	0	0	0	0	0	0	0	0	0	0	0	0	0	241.0674045	0	0	k__Bacteria;p__Firmicutes;c__Clostridia;o__Clostridiales;g__Ruminococcaceae;g__Ethanoligenens;s__Unclassified
30bbf55ca55e81d86c33208246ce260a	0	0	0	0	0	0	0	0	0	0	0	0	0	0	0	0	0	0	0	0	0	0	0	0	423.1125215	239.4937858	0	0	0	0	k__Bacteria;p__Actinobacteria;c__Actinobacteria;o__Actinomycetales;g__Nocardioidaceae;g__Kribbella;s__Unclassified
30bce4e4317c70fe893632b02c9f26d2	0	0	0	0	0	0	0	0	0	0	0	0	0	0	0	0	0	0	0	0	0	0	0	0	0	0	0	41.92476601	0	0	k__Bacteria;p__Proteobacteria;c__Gammaproteobacteria;o__Xanthomonadales;g__Sinobacteraceae;g__Unclassified;s__Unclassified
30c23a8fed944fd4402d0611c6718d9f	0	0	0	0	0	0	0	0	0	0	0	0	0	0	0	0	0	0	0	0	0	0	0	0	330.5566574	0	0	0	0	0	k__Bacteria;p__Acidobacteria;c__Solibacteres;o__Solibacterales;g__Unclassified;g__Unclassified;s__Unclassified
30c98ea5855792ce617b55084927dcc5	0	0	0	0	0	0	0	0	0	0	0	0	0	0	0	0	0	0	0	0	0	0	0	0	357.00119	0	372.1086557	0	0	0	k__Bacteria;p__Proteobacteria;c__Alphaproteobacteria;o__Rhodobacterales;g__Hyphomonadaceae;g__Unclassified;s__Unclassified
30db695d53d67649dc181c8e1d825f80	0	0	0	0	0	0	0	0	0	0	0	0	0	0	0	0	0	0	0	0	0	0	0	0	119.0003967	0	216.0630904	0	0	0	k__Bacteria;p__Chlamydiae;c__Chlamydiia;o__Chlamydiales;g__Parachlamydiaceae;g__Candidatus Protochlamydia;s__Unclassified
30de6f4863e0edbeecef862e68c5f198	0	0	0	0	0	0	0	0	0	0	0	0	0	0	0	0	0	0	0	0	0	0	0	0	0	88.23455265	0	0	0	0	k__Bacteria;p__Chloroflexi;c__Chloroflexi;o__[Roseiflexales];g__Unclassified;g__Unclassified;s__Unclassified
30df97540183ee33d83576a9ba8a6f25	0	0	0	0	0	0	0	0	0	0	0	0	0	0	0	0	0	0	0	0	0	0	0	0	528.8906519	0	456.1331909	0	0	0	k__Bacteria;p__Gemmatimonadetes;c__Gemmatimonadetes;o__C114;g__Unclassified;g__Unclassified;s__Unclassified
30ecf2a189c8ea37acf5bd5beca5eb52	0	0	0	0	0	0	0	0	0	0	184.8819397	0	0	0	0	0	0	0	0	0	0	0	0	0	0	0	0	0	0	0	k__Bacteria;p__Firmicutes;c__Clostridia;o__Clostridiales;g__Lachnospiraceae;g__Unclassified;s__Unclassified
31133fafb3c8cbb47d1293bebc94b8ba	0	0	0	0	0	0	0	0	0	0	0	0	0	0	0	0	0	0	0	0	0	0	0	0	0	151.2592331	0	0	0	0	k__Bacteria;p__Actinobacteria;c__Thermoleophilia;o__Solirubrobacterales;g__Unclassified;g__Unclassified;s__Unclassified
312146c22cc64c974900cbbed7e9fb93	0	0	0	0	0	0	0	0	0	0	0	0	0	0	0	0	0	0	0	0	0	0	0	0	0	0	0	73.36834051	0	0	k__Bacteria;p__Actinobacteria;c__MB-A2-108;o__Unclassified;g__Unclassified;g__Unclassified;s__Unclassified
3125be22805036d24011dbb8e6d53997	0	0	0	0	0	0	0	0	0	0	0	0	0	0	0	0	0	0	0	0	0	0	0	0	290.8898585	0	0	0	0	0	k__Bacteria;p__Acidobacteria;c__Sva0725;o__Sva0725;g__Unclassified;g__Unclassified;s__Unclassified
3137131cb52ad939754a380d2148f8f6	0	0	0	0	0	0	0	0	0	0	0	0	0	0	0	0	2994.908655	0	0	0	0	0	0	0	0	0	0	0	0	0	k__Bacteria;p__Proteobacteria;c__Deltaproteobacteria;o__Spirobacillales;g__Unclassified;g__Unclassified;s__Unclassified
313b9144ac6591ab74758136c9310e8c	310.6447605	0	0	0	0	0	0	0	0	0	0	0	0	0	0	0	0	0	0	0	0	0	0	0	0	0	0	0	0	0	k__Bacteria;p__Proteobacteria;c__Betaproteobacteria;o__Burkholderiales;g__Comamonadaceae;g__Methylibium;s__Unclassified
31433869fbc9d9bfbb6164f02b32688e	0	0	0	0	0	0	0	0	0	0	0	0	0	0	0	0	0	0	0	0	0	0	0	0	79.33359778	0	132.0385553	0	0	0	k__Bacteria;p__Planctomycetes;c__Phycisphaerae;o__Phycisphaerales;g__Unclassified;g__Unclassified;s__Unclassified
3162091d6ae28f7e285947964b11e2d8	0	0	0	0	0	0	0	0	0	0	0	0	0	0	0	0	0	0	0	0	0	0	0	0	277.6675922	794.1109739	120.0350502	691.7586391	466.7859564	586.1244019	k__Bacteria;p__Verrucomicrobia;c__[Pedosphaerae];o__[Pedosphaerales];g__Ellin515;g__Unclassified;s__Unclassified
31705239198f2ebc7a7b8961fbb5065c	0	0	0	0	0	0	0	0	0	0	0	0	0	0	0	0	0	0	0	0	186.557496	0	0	0	0	0	0	0	0	0	k__Bacteria;p__Proteobacteria;c__Gammaproteobacteria;o__Legionellales;g__Legionellaceae;g__Legionella;s__Unclassified
31709ce17f54aba41014c9a6157d3b90	0	0	3384.147288	0	0	0	331.3818624	0	0	0	0	0	0	0	0	0	0	0	0	0	0	0	0	0	0	0	0	0	0	0	k__Bacteria;p__Proteobacteria;c__Betaproteobacteria;o__Burkholderiales;g__Oxalobacteraceae;g__Unclassified;s__Unclassified
3189dc508f3f106675ec6b76d52462ea	0	0	0	0	0	0	0	0	0	0	0	0	0	0	0	0	0	0	0	0	0	0	0	0	158.6671956	0	0	0	0	0	k__Bacteria;p__Proteobacteria;c__Deltaproteobacteria;o__MIZ46;g__Unclassified;g__Unclassified;s__Unclassified
318bd98ab898ae0f1997f3360d483696	0	0	0	0	0	0	0	0	0	0	0	0	0	0	0	0	0	0	0	0	0	0	0	0	0	0	0	0	0	550.2392344	k__Bacteria;p__Chloroflexi;c__TK10;o__B07_WMSP1;g__Unclassified;g__Unclassified;s__Unclassified
3190929487399867763f4cd7fe9989e8	0	0	0	0	0	0	0	0	0	0	0	0	0	0	0	0	0	0	0	0	0	0	0	0	0	441.1727633	0	1414.960853	644.6091779	502.3923445	k__Bacteria;p__Verrucomicrobia;c__[Pedosphaerae];o__[Pedosphaerales];g__[Pedosphaeraceae];g__Pedosphaera;s__Unclassified
31ac80b2ecfa90ceb7baf34cc1a2970d	0	0	0	0	0	0	0	0	0	0	0	0	0	0	0	0	0	0	0	0	0	0	0	0	965.2254396	0	0	0	0	0	k__Bacteria;p__Chloroflexi;c__Chloroflexi;o__[Roseiflexales];g__[Kouleothrixaceae];g__Unclassified;s__Unclassified
31ad01398bed3f04c0da8afcb65ecc8c	189.8384647	0	0	0	711.4544161	0	248.5363968	0	0	0	0	83.0323411	0	0	0	0	9583.707697	0	0	0	0	0	0	0	0	0	0	0	0	0	k__Bacteria;p__Bacteroidetes;c__Flavobacteriia;o__Flavobacteriales;g__[Weeksellaceae];g__Chryseobacterium;s__Unclassified
31b774aa2110893f1ba814e9681c3c1f	0	0	0	0	0	0	0	0	0	0	0	0	0	0	0	0	0	0	0	0	0	0	0	0	0	0	0	0	0	825.3588517	k__Bacteria;p__Chloroflexi;c__Ktedonobacteria;o__Thermogemmatisporales;g__Thermogemmatisporaceae;g__Unclassified;s__Unclassified
31c764b8208d1a52b0bf25d0a3cdd826	0	0	0	0	0	0	0	0	0	0	0	0	0	0	0	0	0	0	0	0	0	0	0	0	0	50.41974437	0	0	0	0	k__Bacteria;p__Proteobacteria;c__Alphaproteobacteria;o__Rickettsiales;g__Rickettsiaceae;g__Unclassified;s__Unclassified
31d46ab7193a2f12110025c774378530	0	0	0	0	0	0	0	0	0	0	0	0	0	0	0	0	0	0	0	0	0	0	0	0	0	0	144.0420603	0	0	0	k__Bacteria;p__Proteobacteria;c__Betaproteobacteria;o__Unclassified;g__Unclassified;g__Unclassified;s__Unclassified
31e5e7bc1e6f8fe4c9fae293b14feb7e	258.8706337	1185.904676	3818.808408	623.7862649	0	811.9330967	220.9212416	0	0	0	52.82341134	0	0	0	0	0	0	0	0	0	0	0	0	0	0	0	0	0	0	0	k__Bacteria;p__Proteobacteria;c__Betaproteobacteria;o__Burkholderiales;g__Oxalobacteraceae;g__Unclassified;s__Unclassified
31ea2c730c88a237cf87658bfde61c19	0	0	0	0	0	0	0	0	0	0	0	0	0	0	0	0	0	0	0	0	0	0	0	0	0	0	0	31.44357451	0	0	k__Bacteria;p__Bacteroidetes;c__Flavobacteriia;o__Flavobacteriales;g__Flavobacteriaceae;g__Flavobacterium;s__columnare
31fafd5b651e46ddbcbde2cd035ac170	0	0	0	0	0	0	0	0	0	0	0	0	0	0	0	0	0	0	0	0	0	0	0	0	0	0	216.0630904	0	0	0	k__Bacteria;p__TM7;c__TM7-3;o__I025;g__Unclassified;g__Unclassified;s__Unclassified
3200aa59b387bd4a06ca3acc77ff5505	0	0	0	0	0	0	0	0	0	0	0	0	0	1648.804617	0	0	0	0	0	0	0	0	0	0	0	0	0	0	0	0	k__Bacteria;p__Firmicutes;c__Bacilli;o__Bacillales;g__Bacillaceae;g__Anoxybacillus;s__kestanbolensis
321691331610843697ec03a20a4e6e38	0	0	0	0	0	3758.090333	0	0	0	0	0	0	0	0	0	0	0	0	0	0	3057.470073	93246.85409	0	0	0	0	0	0	0	430.6220096	k__Bacteria;p__Proteobacteria;c__Betaproteobacteria;o__Burkholderiales;g__Comamonadaceae;g__Variovorax;s__paradoxus
3218a934d7ae88fdfaa625ede2fb65f4	0	0	0	0	0	0	0	0	0	748.5963818	0	0	0	0	0	0	0	0	0	0	0	0	0	0	0	0	0	0	0	0	k__Bacteria;p__Proteobacteria;c__Alphaproteobacteria;o__Rickettsiales;g__mitochondria;g__Unclassified;s__Unclassified
321cf28b2abda1659398fb3fcf232744	0	0	0	0	0	0	0	0	0	0	0	0	0	0	0	0	0	0	0	0	0	0	0	0	0	390.7530189	0	0	0	0	k__Bacteria;p__Bacteroidetes;c__Sphingobacteriia;o__Sphingobacteriales;g__Unclassified;g__Unclassified;s__Unclassified
322f1d4d3082dce2b15427e391d897c7	0	0	0	0	0	0	0	0	0	0	0	0	0	0	0	0	0	0	0	0	0	0	0	0	224.778527	0	0	0	0	0	k__Bacteria;p__Proteobacteria;c__Deltaproteobacteria;o__[Entotheonellales];g__[Entotheonellaceae];g__Unclassified;s__Unclassified
32404f0b02ed0cf69d0e4ad8b095f2e0	0	0	0	0	0	0	0	0	0	0	211.2936453	0	0	0	0	0	0	0	0	0	0	0	0	0	0	0	0	0	0	0	k__Bacteria;p__Proteobacteria;c__Alphaproteobacteria;o__Rhizobiales;g__Aurantimonadaceae;g__Unclassified;s__Unclassified
3245238766c5f2d4cd44b640ddb04c2c	0	0	0	0	0	0	0	0	0	0	0	0	0	0	0	0	0	0	0	0	0	0	0	0	0	0	0	0	0	155.5023923	k__Bacteria;p__FBP;c__Unclassified;o__Unclassified;g__Unclassified;g__Unclassified;s__Unclassified
324667c44f6d9d3c9234777c6486bc6a	0	0	0	0	0	0	0	0	0	0	0	0	0	0	0	0	0	0	0	0	0	0	0	0	158.6671956	0	0	0	0	0	k__Bacteria;p__Proteobacteria;c__Betaproteobacteria;o__SC-I-84;g__Unclassified;g__Unclassified;s__Unclassified
325bca4d8f3e6896561388833a13f41d	0	0	0	0	0	0	0	0	0	0	0	0	0	0	0	0	0	0	0	0	0	0	0	0	0	0	84.02453516	0	0	0	k__Bacteria;p__GN04;c__Unclassified;o__Unclassified;g__Unclassified;g__Unclassified;s__Unclassified
325c04b531663f1364a0184a533dae50	0	0	0	0	0	0	0	0	0	0	0	0	0	0	0	0	0	0	0	0	0	0	0	0	0	0	240.0701005	0	0	0	k__Bacteria;p__Proteobacteria;c__Deltaproteobacteria;o__Unclassified;g__Unclassified;g__Unclassified;s__Unclassified
325e3ddff688af4dc32f6d82d9aade06	0	0	0	0	0	0	0	0	0	0	0	0	0	0	0	0	0	0	0	0	0	0	0	0	198.3339944	239.4937858	0	0	0	0	k__Bacteria;p__Actinobacteria;c__Thermoleophilia;o__Solirubrobacterales;g__Conexibacteraceae;g__Unclassified;s__Unclassified
3260f7690918e194058850d0d5784dfb	0	0	0	0	0	0	0	0	0	0	0	0	0	0	0	0	0	0	0	0	0	0	0	0	396.6679889	0	924.2698868	0	0	0	k__Bacteria;p__Proteobacteria;c__Gammaproteobacteria;o__Xanthomonadales;g__Sinobacteraceae;g__Unclassified;s__Unclassified
326f35ebdd3c36584e9c7022f2cc24b4	0	0	0	0	0	0	0	0	0	0	0	0	0	0	0	0	0	0	0	0	0	0	0	0	277.6675922	592.4319964	0	0	0	0	k__Bacteria;p__Actinobacteria;c__Actinobacteria;o__Actinomycetales;g__Micromonosporaceae;g__Pilimelia;s__Unclassified
327004001ba562258ae3cc0a9d491e8e	0	0	0	0	0	0	0	0	0	0	0	0	0	0	0	0	0	0	0	0	0	0	0	0	0	151.2592331	0	0	0	0	k__Bacteria;p__Proteobacteria;c__Betaproteobacteria;o__Unclassified;g__Unclassified;g__Unclassified;s__Unclassified
327d9bf2541a048302d9312615c75f53	0	0	0	0	0	0	0	0	0	0	0	0	0	0	0	0	0	0	0	0	0	0	0	0	0	63.02468046	0	303.9545536	0	203.3492823	k__Bacteria;p__Chloroflexi;c__Ktedonobacteria;o__Unclassified;g__Unclassified;g__Unclassified;s__Unclassified
328423696abb4853ea0b4824b673b37b	0	0	0	0	0	0	0	0	0	0	0	0	0	0	0	0	0	0	0	0	0	0	0	0	528.8906519	592.4319964	456.1331909	0	0	299.0430622	k__Bacteria;p__Firmicutes;c__Bacilli;o__Bacillales;g__Bacillaceae;g__Bacillus;s__Unclassified
32a915f49801add01814d4563e6badb3	0	0	0	0	0	0	0	0	0	0	0	0	0	0	0	0	0	0	0	0	0	0	0	0	0	163.8641692	0	0	0	0	k__Bacteria;p__Proteobacteria;c__Deltaproteobacteria;o__MIZ46;g__Unclassified;g__Unclassified;s__Unclassified
32b18ea4cbac49f2348cf5213a3a6e2d	0	0	0	0	0	0	0	0	0	0	0	0	0	0	0	0	0	0	0	0	0	0	0	0	0	0	0	0	0	239.2344498	k__Bacteria;p__Actinobacteria;c__Actinobacteria;o__Actinomycetales;g__Pseudonocardiaceae;g__Unclassified;s__Unclassified
32e1585f8446a9d7ed8f0c91ef3e77b0	0	0	0	0	0	0	0	0	0	0	0	0	0	0	0	0	0	0	0	0	0	0	0	0	145.4449293	0	0	0	0	0	k__Bacteria;p__Chloroflexi;c__Ktedonobacteria;o__Ktedonobacterales;g__Ktedonobacteraceae;g__Unclassified;s__Unclassified
32e3831fa382629233407bf61515c84a	0	0	0	0	0	0	0	0	0	0	0	0	0	0	0	0	0	0	0	0	0	0	0	0	0	0	0	0	144.4813675	0	k__Bacteria;p__Proteobacteria;c__Deltaproteobacteria;o__Myxococcales;g__Unclassified;g__Unclassified;s__Unclassified
32e52022f009224229e89aaf7525192b	0	0	0	0	0	0	0	0	0	0	0	0	0	0	0	0	0	0	0	0	0	0	0	0	0	88.23455265	0	0	0	0	k__Bacteria;p__Proteobacteria;c__Deltaproteobacteria;o__Unclassified;g__Unclassified;g__Unclassified;s__Unclassified
32f0094fde3de40feca5f770eb7677e5	0	0	0	0	0	0	82.84546559	0	0	0	0	0	0	0	0	0	0	0	0	0	0	0	0	0	0	0	0	0	0	0	k__Bacteria;p__Proteobacteria;c__Unclassified;o__Unclassified;g__Unclassified;g__Unclassified;s__Unclassified
32f41c0d926994eb8aa9bcdcf1f071be	0	0	0	0	0	0	0	0	0	0	0	0	0	0	0	0	0	0	0	0	0	0	0	0	0	0	0	607.9091071	766.8626427	921.0526316	k__Bacteria;p__Acidobacteria;c__Acidobacteriia;o__Acidobacteriales;g__Acidobacteriaceae;g__Unclassified;s__Unclassified
32fa63345a42a920e1cf81e4c0807cb9	0	0	0	0	0	0	0	0	0	0	0	0	0	0	0	0	0	0	0	0	0	0	0	0	0	0	192.0560804	0	0	0	k__Bacteria;p__Acidobacteria;c__Solibacteres;o__Solibacterales;g__Unclassified;g__Unclassified;s__Unclassified
3305d17ebbd151152b91e37fa9626e61	0	395.3015586	0	0	0	0	0	0	0	0	0	0	0	0	0	0	7786.762504	3861.003861	0	0	217.650412	456.7565716	0	205.0746658	1229.670766	554.6171881	1764.515238	0	0	0	k__Bacteria;p__Actinobacteria;c__Thermoleophilia;o__Solirubrobacterales;g__Patulibacteraceae;g__Unclassified;s__Unclassified
331d6752b25df6525a0a81e18312bca3	0	0	0	0	0	0	0	0	0	0	0	0	0	0	0	0	0	0	0	0	0	0	0	0	0	0	0	83.84953201	0	0	k__Bacteria;p__Proteobacteria;c__Alphaproteobacteria;o__Rhodospirillales;g__Rhodospirillaceae;g__Unclassified;s__Unclassified
332006042261297be7636d47c922c213	0	0	0	0	0	0	0	0	0	0	0	0	0	0	0	0	0	0	0	0	0	68.51348574	0	0	0	0	0	0	0	0	k__Bacteria;p__Proteobacteria;c__Unclassified;o__Unclassified;g__Unclassified;g__Unclassified;s__Unclassified
332067fecd840ca1f7dd3a711b9c7759	0	0	0	0	0	0	0	0	0	0	0	0	0	0	0	0	0	0	0	0	0	0	0	0	370.2234563	0	240.0701005	0	0	0	k__Bacteria;p__Actinobacteria;c__Actinobacteria;o__Actinomycetales;g__Microbacteriaceae;g__Agromyces;s__Unclassified
33251f0a26215b76eac68b21ea438869	0	0	0	0	0	0	0	0	0	0	0	0	0	0	0	0	0	0	0	0	0	0	0	0	0	0	0	0	155.5953188	0	k__Bacteria;p__Actinobacteria;c__Actinobacteria;o__Actinomycetales;g__Micrococcaceae;g__Sinomonas;s__Unclassified
332acdd0c243ad79a2e8cafa6a2e9351	0	0	0	0	0	0	0	0	0	0	0	0	0	0	0	0	0	0	0	0	0	0	0	0	211.5562607	0	0	0	0	0	k__Bacteria;p__Actinobacteria;c__Actinobacteria;o__Actinomycetales;g__Micromonosporaceae;g__Unclassified;s__Unclassified
332dbbf8736307338f4cea869f622867	0	0	0	0	0	0	0	0	0	0	0	0	0	0	0	0	0	0	0	0	0	0	0	0	370.2234563	0	648.1892713	0	0	0	k__Bacteria;p__Gemmatimonadetes;c__Gemm-2;o__Unclassified;g__Unclassified;g__Unclassified;s__Unclassified
333a58cfbeb33cf3fdd3237d03316a35	0	0	0	0	0	0	0	0	0	0	0	0	0	0	0	0	0	0	0	0	0	0	0	242.3609687	0	0	0	0	0	0	k__Bacteria;p__Bacteroidetes;c__[Saprospirae];o__[Saprospirales];g__Chitinophagaceae;g__Unclassified;s__Unclassified
335408ff4d8d2d8bbb3661a7a657df4e	0	0	0	0	0	0	0	0	0	0	0	0	0	0	0	0	0	0	0	0	0	0	0	0	0	0	0	0	444.5580537	119.6172249	k__Bacteria;p__Actinobacteria;c__Actinobacteria;o__Actinomycetales;g__Streptomycetaceae;g__Streptacidiphilus;s__Unclassified
336057e515b6814e38430427257ee489	0	0	0	0	0	0	0	0	0	0	0	0	0	0	0	0	0	0	0	0	0	0	0	0	0	75.62961656	0	0	0	0	k__Bacteria;p__Bacteroidetes;c__[Saprospirae];o__[Saprospirales];g__Saprospiraceae;g__Unclassified;s__Unclassified
33607a941f12a34a62bec730c220b888	0	0	0	0	0	0	0	0	0	0	0	0	0	0	0	0	0	0	0	0	0	0	0	0	766.8914452	0	0	0	0	0	k__Bacteria;p__Actinobacteria;c__Actinobacteria;o__Actinomycetales;g__Micromonosporaceae;g__Catellatospora;s__Unclassified
3365dd62b4b88ceadf6e0ee783754284	0	0	0	0	0	0	0	0	0	0	0	0	0	0	0	0	0	0	0	0	0	0	0	0	0	0	0	20.962383	0	0	k__Bacteria;p__Proteobacteria;c__Gammaproteobacteria;o__Xanthomonadales;g__Sinobacteraceae;g__Unclassified;s__Unclassified
33668aa503ac2e07ac8e256f086407d5	0	0	0	0	0	0	0	0	0	0	0	0	0	0	0	0	0	0	0	0	0	0	0	0	198.3339944	0	0	0	0	0	k__Bacteria;p__Proteobacteria;c__Alphaproteobacteria;o__Rhodospirillales;g__Rhodospirillaceae;g__Unclassified;s__Unclassified
3372c0c17d63a06f8bc0694daae55c88	0	0	0	0	0	0	0	0	0	0	0	0	0	0	0	0	0	0	0	0	0	0	0	0	0	0	0	83.84953201	0	0	k__Bacteria;p__Proteobacteria;c__Alphaproteobacteria;o__Unclassified;g__Unclassified;g__Unclassified;s__Unclassified
338cfd34087ad786e556706ef0c09238	0	0	0	0	0	0	0	0	0	0	0	0	0	0	0	0	0	0	0	0	0	0	0	0	0	0	0	52.40595751	0	0	k__Bacteria;p__Proteobacteria;c__Alphaproteobacteria;o__Rhizobiales;g__Bradyrhizobiaceae;g__Bradyrhizobium;s__elkanii
3396fffccab6754f1415cad2f4472265	224.3545492	0	403.6138967	0	0	0	0	0	0	0	0	0	0	0	0	0	0	0	0	0	248.743328	0	0	0	0	0	0	0	0	0	k__Bacteria;p__Proteobacteria;c__Gammaproteobacteria;o__Pseudomonadales;g__Moraxellaceae;g__Enhydrobacter;s__Unclassified
33dc1950e8f98e955aed74c365a484f8	0	0	0	0	0	0	0	0	0	0	0	0	0	0	0	0	0	0	0	0	0	0	0	0	0	0	108.0315452	0	0	0	k__Bacteria;p__Actinobacteria;c__Actinobacteria;o__Actinomycetales;g__Thermomonosporaceae;g__Actinocorallia;s__Unclassified
33e408a4a8bb8e7351a06b469be47738	0	0	0	0	0	0	0	0	0	0	0	0	0	0	0	0	0	0	0	0	0	0	0	0	0	176.4691053	0	0	0	0	k__Bacteria;p__Chloroflexi;c__TK17;o__mle1-48;g__Unclassified;g__Unclassified;s__Unclassified
33f5f5dbed434ef85fd1e36a6128d045	0	0	0	0	0	0	0	0	0	0	0	0	0	0	0	0	0	0	0	0	0	0	0	0	0	504.1974437	0	0	77.7976594	131.5789474	k__Bacteria;p__Bacteroidetes;c__Sphingobacteriia;o__Sphingobacteriales;g__Unclassified;g__Unclassified;s__Unclassified
33f78c6bfe09b79060a1ce04d8aadbc7	0	0	0	0	0	0	0	0	0	0	0	0	0	0	0	0	0	0	0	0	0	0	0	0	0	252.0987219	0	0	0	0	k__Bacteria;p__Proteobacteria;c__Deltaproteobacteria;o__Myxococcales;g__Unclassified;g__Unclassified;s__Unclassified
34035f804181759e98a728d09f100baf	0	0	0	0	0	0	0	0	0	0	0	0	0	0	0	0	0	0	0	0	0	0	0	0	145.4449293	0	204.0595854	0	0	0	k__Bacteria;p__Proteobacteria;c__Alphaproteobacteria;o__Kiloniellales;g__Unclassified;g__Unclassified;s__Unclassified
3407c69a4d4e5488ae4524f64f8a3a16	0	0	0	0	0	0	0	0	0	0	0	0	0	0	0	0	0	0	0	0	0	0	0	0	0	0	0	125.774298	0	0	k__Bacteria;p__AD3;c__ABS-6;o__Unclassified;g__Unclassified;g__Unclassified;s__Unclassified
3409d36b6db9e8cf6c095e8f79c1eeb1	0	0	0	0	0	0	0	0	0	0	0	0	0	0	0	0	0	0	0	0	0	0	0	130.5020601	0	0	0	0	0	0	k__Bacteria;p__Verrucomicrobia;c__[Pedosphaerae];o__[Pedosphaerales];g__Ellin515;g__Unclassified;s__Unclassified
340f7e56ea3c3b3871702410eb6964ee	0	0	0	0	0	0	0	0	0	0	0	0	0	0	0	0	0	0	0	0	0	0	0	0	489.223853	0	2304.672965	52.40595751	0	0	k__Bacteria;p__Proteobacteria;c__Betaproteobacteria;o__Burkholderiales;g__Unclassified;g__Unclassified;s__Unclassified
342aa24b40002b26ed632baaedee4154	0	0	0	0	0	0	0	0	0	0	0	0	0	0	0	0	0	0	0	0	0	0	0	0	1031.336771	592.4319964	1044.304937	0	0	0	k__Bacteria;p__Verrucomicrobia;c__[Pedosphaerae];o__[Pedosphaerales];g__Unclassified;g__Unclassified;s__Unclassified
342f21e2b2e59fca5cb3edb88c35fb3c	0	0	0	0	0	0	0	0	0	0	0	0	0	0	0	0	0	0	0	0	0	0	0	0	0	0	0	335.3981281	0	0	k__Bacteria;p__AD3;c__ABS-6;o__Unclassified;g__Unclassified;g__Unclassified;s__Unclassified
3441fc7224bd45d16ee612e31a93b6e3	0	0	0	0	0	0	0	0	0	0	0	0	0	0	0	0	0	0	0	0	0	0	0	0	0	0	240.0701005	0	0	0	k__Bacteria;p__Actinobacteria;c__Rubrobacteria;o__Rubrobacterales;g__Rubrobacteraceae;g__Unclassified;s__Unclassified
344de4f04bcc5929185b8aa897afa2e6	0	0	0	0	0	0	0	0	0	0	0	0	0	0	0	0	0	0	0	0	0	0	0	0	0	0	0	0	66.68370806	0	k__Bacteria;p__Proteobacteria;c__Alphaproteobacteria;o__Rhodospirillales;g__Rhodospirillaceae;g__Unclassified;s__Unclassified
3462eae2deb771233d71f88ebc4c5aa4	1674.030098	1807.092839	1676.550033	3166.009533	3760.544771	2922.959148	38633.60212	16504.91079	20462.53469	62882.09607	42734.13977	17229.21078	0	0	0	0	0	0	0	0	0	799.3240003	0	0	0	0	0	0	0	0	k__Bacteria;p__Proteobacteria;c__Alphaproteobacteria;o__Rhizobiales;g__Methylobacteriaceae;g__Methylobacterium;s__Unclassified
346357d9ef206bc37557e88efb18629c	0	0	0	0	0	0	0	0	0	0	0	0	0	0	0	0	0	0	0	0	0	0	0	0	0	0	132.0385553	0	0	0	k__Bacteria;p__Firmicutes;c__Bacilli;o__Bacillales;g__Bacillaceae;g__Bacillus;s__clausii
3480b1078c85d2ce8ec6c05d6ced068a	0	0	0	0	0	0	0	0	0	0	0	0	0	0	0	0	0	0	0	0	0	0	0	0	0	0	0	0	0	83.73205742	k__Bacteria;p__Chloroflexi;c__Ktedonobacteria;o__JG30-KF-AS9;g__Unclassified;g__Unclassified;s__Unclassified
3486f5d620f263f1acad1d12b6d2669f	0	0	0	494.3211911	0	0	0	0	0	0	0	0	0	0	0	0	0	0	0	0	0	0	0	0	0	0	0	0	0	0	k__Bacteria;p__Firmicutes;c__Bacilli;o__Lactobacillales;g__Streptococcaceae;g__Streptococcus;s__Unclassified
348d8054f95c32a92af650efd7219d26	0	0	0	0	0	0	0	0	0	0	0	0	0	0	0	0	0	0	0	0	0	0	0	0	0	0	0	0	0	95.6937799	k__Bacteria;p__Acidobacteria;c__Solibacteres;o__Solibacterales;g__Unclassified;g__Unclassified;s__Unclassified
3491cb73335a0792265b528e90265061	0	0	0	0	0	0	0	0	0	0	0	83.0323411	0	0	0	0	0	0	0	0	0	0	0	0	0	0	0	0	0	0	k__Bacteria;p__[Thermi];c__Deinococci;o__Deinococcales;g__Deinococcaceae;g__Deinococcus;s__Unclassified
349a71744829f301e2eecd2e93f612f8	0	0	0	0	0	0	0	0	0	0	0	0	0	0	0	0	0	0	0	0	0	0	0	0	0	0	0	241.0674045	0	0	k__Bacteria;p__Bacteroidetes;c__[Saprospirae];o__[Saprospirales];g__Chitinophagaceae;g__Unclassified;s__Unclassified
34a29b4dfe5e63326ef042760f53ebca	0	0	0	0	0	0	0	0	0	0	0	0	0	0	0	0	0	0	0	0	0	0	0	0	0	0	36.01051507	0	0	0	k__Bacteria;p__Proteobacteria;c__Unclassified;o__Unclassified;g__Unclassified;g__Unclassified;s__Unclassified
34a8b068da7d577fe7939e57b6905e93	0	0	0	0	0	0	0	0	0	0	0	0	0	0	0	0	0	0	0	0	0	0	0	0	1626.338754	756.2961656	0	0	0	0	k__Bacteria;p__Proteobacteria;c__Betaproteobacteria;o__MND1;g__Unclassified;g__Unclassified;s__Unclassified
34abdf6849d98f2341f0e96d46826f35	0	0	0	0	0	0	0	0	0	0	0	0	0	0	0	0	0	0	0	0	0	0	0	0	0	0	144.0420603	0	0	0	k__Bacteria;p__Bacteroidetes;c__[Saprospirae];o__[Saprospirales];g__Unclassified;g__Unclassified;s__Unclassified
34ac49dad528c5dccfa365b5a9213ec2	0	0	0	0	0	0	0	0	0	0	0	0	0	0	0	0	0	0	0	0	0	0	0	0	0	176.4691053	0	0	0	0	k__Bacteria;p__Acidobacteria;c__Solibacteres;o__Solibacterales;g__Solibacteraceae;g__Candidatus Solibacter;s__Unclassified
34b36c00f3b48a75a47589a1003b9731	0	0	0	0	0	0	193.3060864	0	0	0	0	0	0	0	0	0	0	0	0	0	0	0	0	0	0	0	0	0	0	0	k__Bacteria;p__Proteobacteria;c__Alphaproteobacteria;o__Caulobacterales;g__Caulobacteraceae;g__Unclassified;s__Unclassified
34c8ba553cd4014c393b24efd99c3a3b	0	0	0	0	0	0	0	0	0	0	0	0	0	0	0	0	0	0	0	0	0	0	0	0	0	0	216.0630904	387.8040856	0	0	k__Bacteria;p__Acidobacteria;c__iii1-8;o__DS-18;g__Unclassified;g__Unclassified;s__Unclassified
34d5a5d96103699d0cfaeed8d4178ad1	0	0	0	0	0	0	0	0	0	0	0	0	0	0	0	0	0	0	0	0	0	0	0	0	79.33359778	0	204.0595854	0	0	0	k__Bacteria;p__Proteobacteria;c__Alphaproteobacteria;o__Unclassified;g__Unclassified;g__Unclassified;s__Unclassified
34db5aba20af60432f731bd290027635	0	0	0	0	0	0	0	0	0	0	0	0	0	0	0	0	0	0	0	0	0	0	0	0	0	504.1974437	0	0	0	0	k__Bacteria;p__Acidobacteria;c__Solibacteres;o__Solibacterales;g__Solibacteraceae;g__Candidatus Solibacter;s__Unclassified
34e2af259eda11efc4cc18caf9896088	0	0	0	129.4650739	0	0	0	0	0	0	0	0	0	0	0	0	0	0	0	0	0	0	0	0	0	0	0	0	0	0	k__Bacteria;p__Firmicutes;c__Clostridia;o__Clostridiales;g__Lachnospiraceae;g__Unclassified;s__Unclassified
34ea1a705f1f01a9d77ade58389c9fa9	0	0	0	0	0	0	0	0	0	0	0	0	0	0	0	0	0	0	0	0	0	0	0	0	0	0	348.1016457	0	0	0	k__Bacteria;p__Proteobacteria;c__Gammaproteobacteria;o__Xanthomonadales;g__Sinobacteraceae;g__Unclassified;s__Unclassified
34f1f1e81535b481a0ac156fd6e2f384	0	0	0	0	0	0	0	0	0	0	0	0	0	0	0	0	0	0	0	0	0	0	0	0	0	0	444.1296859	0	0	0	k__Bacteria;p__Chloroflexi;c__S085;o__Unclassified;g__Unclassified;g__Unclassified;s__Unclassified
34f34139af74e2b5745e5b366c1aeaff	40815.26992	7341.31466	1024.558353	447.2429824	813.0907613	0	358.9970176	1278.549428	0	0	475.410702	0	4277.159966	0	0	0	0	0	319.7023861	0	0	0	0	0	0	0	0	0	200.0511242	0	k__Bacteria;p__Proteobacteria;c__Gammaproteobacteria;o__Xanthomonadales;g__Xanthomonadaceae;g__Stenotrophomonas;s__Unclassified
34f83f87596d5e7c2941365282b05a64	0	0	0	0	0	0	0	0	0	0	0	0	0	0	0	0	0	0	0	0	0	0	0	0	304.1121248	0	516.150716	0	411.2161997	0	k__Bacteria;p__TM7;c__TM7-3;o__Unclassified;g__Unclassified;g__Unclassified;s__Unclassified
34fe40765cbc56b3d959e3f09d2dfd62	120.8062957	0	0	0	0	0	0	0	0	0	0	0	0	0	0	0	0	0	0	0	0	0	0	0	0	0	0	0	0	0	k__Bacteria;p__Proteobacteria;c__Gammaproteobacteria;o__Pseudomonadales;g__Pseudomonadaceae;g__Pseudomonas;s__viridiflava
34ffbd8ed06c740992801bb072f53eb8	0	0	0	0	0	0	0	0	0	0	0	0	0	0	0	0	0	0	0	0	0	0	0	0	0	25.20987219	0	0	0	0	k__Bacteria;p__Chloroflexi;c__TK10;o__AKYG885;g__Unclassified;g__Unclassified;s__Unclassified
350123311f026563a182da8c94097e09	0	0	0	0	0	0	0	0	0	0	0	0	0	0	0	0	0	0	0	0	0	0	0	0	0	1386.54297	0	0	0	0	k__Bacteria;p__TM7;c__TM7-1;o__Unclassified;g__Unclassified;g__Unclassified;s__Unclassified
35065bc92e122dd5aa8cd1bc2b8c35ce	0	0	0	0	0	0	0	0	0	0	0	0	0	0	0	0	0	0	0	0	0	0	0	0	0	0	228.0665954	0	0	0	k__Bacteria;p__Proteobacteria;c__Alphaproteobacteria;o__Caulobacterales;g__Caulobacteraceae;g__Phenylobacterium;s__Unclassified
350d64bfdf95eefc691b05f5c3556794	0	0	0	0	0	0	0	0	0	0	0	0	0	0	0	0	0	0	377.8300927	0	0	0	0	0	0	0	0	0	0	0	k__Bacteria;p__Bacteroidetes;c__Sphingobacteriia;o__Sphingobacteriales;g__Sphingobacteriaceae;g__Unclassified;s__Unclassified
351f63f691f83f817c0f54d407a792dc	0	0	0	0	0	0	0	0	0	0	0	0	0	0	0	0	0	0	0	0	0	0	0	0	238.0007933	126.0493609	228.0665954	0	0	0	k__Bacteria;p__Proteobacteria;c__Betaproteobacteria;o__MND1;g__Unclassified;g__Unclassified;s__Unclassified
35209e54bfea9de023764b86da907d7b	0	0	0	0	0	0	0	0	0	0	0	0	0	0	0	0	0	0	0	0	0	0	0	0	568.5574507	756.2961656	0	471.6536176	255.6208809	215.3110048	k__Bacteria;p__Actinobacteria;c__Actinobacteria;o__Actinomycetales;g__Micromonosporaceae;g__Catellatospora;s__Unclassified
352c0c5c052f33e100c0d9a2fe8b3cee	0	0	0	0	0	0	0	0	0	0	0	0	0	0	0	0	0	0	0	0	0	0	0	0	515.6683856	756.2961656	0	0	0	0	k__Bacteria;p__Bacteroidetes;c__[Saprospirae];o__[Saprospirales];g__Chitinophagaceae;g__Flavisolibacter;s__Unclassified
354442f56c4a6f4b53685a8d7293db52	0	0	0	0	0	0	0	0	0	0	0	0	0	0	0	0	0	0	319.7023861	0	0	0	938.0863039	0	0	0	0	0	0	0	k__Bacteria;p__Bacteroidetes;c__Cytophagia;o__Cytophagales;g__Cytophagaceae;g__Cytophaga;s__Unclassified
35461f8fa279eafa276cce17b5d584c1	0	0	0	0	0	0	0	0	0	0	0	0	0	0	0	0	0	0	755.6601854	0	0	0	1563.477173	0	0	0	0	0	0	0	k__Bacteria;p__Actinobacteria;c__Thermoleophilia;o__Solirubrobacterales;g__Unclassified;g__Unclassified;s__Unclassified
354bbca3e8a4b01d101072d7f3d483bd	0	0	0	0	0	0	607.5334143	1104.201778	333.0249769	0	0	0	0	5770.816158	0	0	0	0	0	0	0	0	0	0	0	0	0	0	0	0	k__Bacteria;p__Bacteroidetes;c__Sphingobacteriia;o__Sphingobacteriales;g__Sphingobacteriaceae;g__Unclassified;s__Unclassified
354f7a7fdd95db16c36af372fb9bbd61	0	0	0	0	0	0	0	0	0	0	0	0	0	0	0	0	0	0	0	0	0	0	0	0	330.5566574	0	0	0	0	0	k__Bacteria;p__Proteobacteria;c__Gammaproteobacteria;o__Xanthomonadales;g__Xanthomonadaceae;g__Thermomonas;s__Unclassified
3555e5912a3afcdf69fc711dcd8179ae	0	0	0	0	0	0	0	0	0	0	0	0	0	0	0	0	0	0	0	0	0	0	0	372.8630288	0	970.5800792	0	1069.081533	1055.825378	1866.028708	k__Bacteria;p__Proteobacteria;c__Alphaproteobacteria;o__Rhizobiales;g__Hyphomicrobiaceae;g__Rhodoplanes;s__Unclassified
355e419be86b79bf2e9b39f1d46f03b8	0	0	0	0	0	0	0	0	0	0	0	0	0	0	0	0	0	0	0	0	0	0	0	0	0	100.8394887	0	0	0	0	k__Bacteria;p__Actinobacteria;c__Acidimicrobiia;o__Acidimicrobiales;g__Unclassified;g__Unclassified;s__Unclassified
35621506a3aeef784b60e8a8e006d121	0	0	0	0	0	0	0	0	0	0	0	0	0	0	0	0	0	0	0	0	0	0	0	0	185.1117282	88.23455265	0	0	0	0	k__Bacteria;p__Proteobacteria;c__Deltaproteobacteria;o__Myxococcales;g__Unclassified;g__Unclassified;s__Unclassified
356ec83e695b2919e1eefdca52c210c4	0	0	0	0	0	0	0	0	0	0	0	0	0	0	0	0	0	0	0	0	0	0	0	0	0	0	72.02103014	0	0	0	k__Bacteria;p__Chloroflexi;c__TK10;o__Unclassified;g__Unclassified;g__Unclassified;s__Unclassified
35743110ac31176f8f165ea1a98fd946	0	0	0	0	0	0	1629.294157	0	0	0	1082.879932	3902.520032	0	0	0	0	0	0	0	0	0	0	0	0	0	0	0	0	0	0	k__Bacteria;p__Proteobacteria;c__Alphaproteobacteria;o__Rhizobiales;g__Methylobacteriaceae;g__Unclassified;s__Unclassified
357446147b43c398b7a90c004dbc047c	0	0	0	0	0	0	0	0	0	0	0	0	0	0	0	0	0	0	0	0	0	0	0	0	0	0	0	220.1050215	0	0	k__Bacteria;p__Proteobacteria;c__Alphaproteobacteria;o__Rhodospirillales;g__Rhodospirillaceae;g__Unclassified;s__Unclassified
3574670342b29db9ec9053264d227175	0	0	0	0	0	0	0	0	0	0	0	0	0	0	0	0	0	0	0	0	0	0	0	0	39.66679889	0	0	0	0	0	k__Bacteria;p__Proteobacteria;c__Alphaproteobacteria;o__BD7-3;g__Unclassified;g__Unclassified;s__Unclassified
357fde88c3816ea19677975b6b4d0a90	0	0	0	0	0	0	0	0	0	0	0	0	0	0	0	0	0	0	0	0	0	0	0	0	0	2155.444072	0	199.1426385	833.5463507	119.6172249	k__Bacteria;p__Proteobacteria;c__Betaproteobacteria;o__Ellin6067;g__Unclassified;g__Unclassified;s__Unclassified
35871d834c98fc3edadfa0c8d909e412	0	0	0	0	0	0	0	0	0	0	0	0	0	0	0	0	0	0	0	0	0	0	0	0	0	0	0	964.2696182	422.330151	0	k__Bacteria;p__Actinobacteria;c__Actinobacteria;o__Actinomycetales;g__Unclassified;g__Unclassified;s__Unclassified
3596c7ec381093776f80661b16a2fcc8	0	0	0	0	0	0	0	0	0	0	0	0	0	0	0	0	0	0	0	0	0	0	0	0	0	0	36.01051507	0	0	0	k__Bacteria;p__TM7;c__TM7-1;o__Unclassified;g__Unclassified;g__Unclassified;s__Unclassified
359bd277bd7fe01f8052c55446b2f96b	0	0	0	0	0	0	0	0	0	0	0	0	0	0	0	0	0	0	0	0	0	0	0	55.92945431	0	0	0	0	0	0	k__Bacteria;p__TM6;c__SJA-4;o__Unclassified;g__Unclassified;g__Unclassified;s__Unclassified
359cde51a7e4b51b25cd920435d024d6	0	0	0	0	0	0	0	0	0	0	0	0	0	0	0	0	0	0	0	0	0	0	0	0	26.44453259	0	0	0	0	0	k__Bacteria;p__Proteobacteria;c__Alphaproteobacteria;o__Sphingomonadales;g__Sphingomonadaceae;g__Kaistobacter;s__Unclassified
35b343c5a17cd99f8bbf49aa27c1fd36	0	0	0	0	0	139.1885309	0	0	0	0	0	0	0	0	0	0	0	0	0	10166.37929	62.18583199	3220.13383	0	10328.3059	52.88906519	63.02468046	24.00701005	31.44357451	22.22790269	59.80861244	k__Bacteria;p__Bacteroidetes;c__Cytophagia;o__Cytophagales;g__Cytophagaceae;g__Dyadobacter;s__Unclassified
35d0ac556ef6221e2125363b92ccafd5	0	0	0	0	0	0	0	0	0	0	0	0	1140.575991	0	0	0	0	0	0	0	0	0	0	0	0	0	0	0	0	0	k__Bacteria;p__Proteobacteria;c__Alphaproteobacteria;o__Rhodobacterales;g__Rhodobacteraceae;g__Paracoccus;s__marcusii
35d4d380e8c0de0db623176748608afa	0	0	0	0	0	0	0	0	0	0	0	0	0	0	0	0	0	0	0	0	0	0	0	0	1467.671559	0	0	0	0	0	k__Bacteria;p__Verrucomicrobia;c__[Pedosphaerae];o__[Pedosphaerales];g__Unclassified;g__Unclassified;s__Unclassified
35d5c5c7843b86ea9f9cae2076cf313b	0	0	0	0	0	0	0	0	0	0	0	0	0	0	0	0	0	0	0	0	0	0	0	0	1507.338358	0	1236.361017	94.33072352	0	0	k__Bacteria;p__Bacteroidetes;c__[Saprospirae];o__[Saprospirales];g__Chitinophagaceae;g__Flavisolibacter;s__Unclassified
35e45c945ebacbe9e41bc72932dab682	0	0	0	0	0	0	0	0	0	0	0	0	0	0	0	0	0	0	0	0	0	0	0	0	0	0	0	0	211.1650755	0	k__Bacteria;p__Actinobacteria;c__Acidimicrobiia;o__Acidimicrobiales;g__Unclassified;g__Unclassified;s__Unclassified
35e78121cb97d959bd08f0305274dedb	34.5160845	0	0	0	0	0	0	0	0	0	0	0	0	0	0	0	0	0	0	0	0	0	0	0	0	0	0	0	0	0	k__Bacteria;p__Proteobacteria;c__Deltaproteobacteria;o__Myxococcales;g__Unclassified;g__Unclassified;s__Unclassified
35f01f7231da5e482f49fd971d360afa	0	0	0	0	0	0	0	0	0	0	0	0	0	0	0	0	0	0	261.5746796	0	0	0	0	0	383.4457226	0	0	0	0	0	k__Bacteria;p__Proteobacteria;c__Deltaproteobacteria;o__Myxococcales;g__Unclassified;g__Unclassified;s__Unclassified
360a5e2e0b127214dc537439cb0f5627	0	0	0	0	0	0	0	0	0	0	0	0	0	0	0	0	0	0	0	0	0	0	0	0	0	0	24.00701005	0	0	0	k__Bacteria;p__Planctomycetes;c__Phycisphaerae;o__Phycisphaerales;g__Unclassified;g__Unclassified;s__Unclassified
360f9665f3e71bc147ddffc049fd2858	0	0	0	0	0	0	0	0	0	0	0	0	0	0	0	0	0	0	0	0	0	0	0	0	0	0	0	230.586213	0	0	k__Bacteria;p__Acidobacteria;c__Solibacteres;o__Solibacterales;g__Unclassified;g__Unclassified;s__Unclassified
361c97dd13efed343f708e1c7ff6a54a	0	0	0	0	0	0	0	0	0	0	0	0	0	0	0	0	0	0	0	0	0	0	0	0	0	0	0	0	122.2534648	0	k__Bacteria;p__Proteobacteria;c__Gammaproteobacteria;o__Legionellales;g__Coxiellaceae;g__Unclassified;s__Unclassified
36254505d73f9d15d0368cde50c79ad9	0	0	0	0	0	0	0	0	0	0	0	0	0	0	0	0	0	0	0	0	0	0	0	0	145.4449293	63.02468046	0	0	0	47.84688995	k__Bacteria;p__Bacteroidetes;c__[Saprospirae];o__[Saprospirales];g__Chitinophagaceae;g__Flavihumibacter;s__Unclassified
3640db49d4a03cc3e661768effaff33a	0	0	0	0	0	0	0	0	0	0	0	0	0	0	0	0	0	0	0	0	0	0	0	0	0	0	0	0	44.45580537	0	k__Bacteria;p__Proteobacteria;c__Gammaproteobacteria;o__Legionellales;g__Legionellaceae;g__Unclassified;s__Unclassified
3647cf8244887bf0de140ea1809db6a9	0	0	0	0	0	0	0	0	0	0	0	0	0	0	0	0	0	0	0	0	0	0	0	0	766.8914452	2760.481004	0	0	0	0	k__Bacteria;p__Chloroflexi;c__Chloroflexi;o__[Roseiflexales];g__[Kouleothrixaceae];g__Kouleothrix;s__Unclassified
364d9e030760aaa82bc6959eb39d2894	0	0	0	0	0	0	0	0	0	0	0	0	0	0	0	0	0	0	0	0	0	0	0	0	0	0	0	272.510979	0	0	k__Bacteria;p__Proteobacteria;c__Gammaproteobacteria;o__Xanthomonadales;g__Sinobacteraceae;g__Unclassified;s__Unclassified
36501239a2f604dbe07ed2b6c904727f	0	0	0	0	0	0	0	0	0	0	0	0	0	0	0	0	0	0	0	156.7503415	0	0	0	0	0	0	0	0	0	0	k__Bacteria;p__Chloroflexi;c__Unclassified;o__Unclassified;g__Unclassified;g__Unclassified;s__Unclassified
36671b238f4aeb62825f9d4cebb89281	0	0	0	0	0	0	0	0	0	0	0	0	0	0	0	0	0	0	0	0	0	0	0	0	0	0	84.02453516	0	0	0	k__Bacteria;p__Planctomycetes;c__C6;o__d113;g__Unclassified;g__Unclassified;s__Unclassified
366d4407a62da14a98b8c43341f93cd2	0	0	0	0	0	0	0	0	0	0	0	0	0	0	0	0	0	0	0	0	0	0	0	0	317.3343911	327.7283384	0	0	0	0	k__Bacteria;p__Actinobacteria;c__Actinobacteria;o__Actinomycetales;g__Pseudonocardiaceae;g__Pseudonocardia;s__Unclassified
36767013df1b91dc8477550b1cf2dc13	0	0	0	0	0	0	0	0	0	0	0	0	0	0	0	0	0	0	0	0	0	0	0	0	502.4461193	0	1392.406583	0	0	0	k__Bacteria;p__Proteobacteria;c__Betaproteobacteria;o__MND1;g__Unclassified;g__Unclassified;s__Unclassified
36992f9b9b19e6a6569f053a817f5fc2	0	0	0	0	0	0	0	0	0	0	0	0	0	0	0	0	0	0	0	0	0	0	0	0	0	0	0	0	411.2161997	119.6172249	k__Bacteria;p__Acidobacteria;c__TM1;o__Unclassified;g__Unclassified;g__Unclassified;s__Unclassified
36a3931d988bfee98cc5d62a46f34941	0	0	0	0	0	0	0	0	0	0	0	0	0	0	0	0	0	0	0	0	0	0	0	0	92.55586408	163.8641692	0	0	0	0	k__Bacteria;p__Bacteroidetes;c__Sphingobacteriia;o__Sphingobacteriales;g__Unclassified;g__Unclassified;s__Unclassified
36a62d0c5e96bf250fbad751bfa8c85a	0	0	0	0	0	0	0	0	0	0	0	0	0	0	0	0	0	0	0	0	0	0	0	0	0	0	0	0	0	155.5023923	k__Bacteria;p__Gemmatimonadetes;c__Gemm-2;o__Unclassified;g__Unclassified;g__Unclassified;s__Unclassified
36a64e128a05aca2d8253ad703e5b7b0	0	0	0	0	0	0	0	0	0	0	0	0	0	0	0	0	0	0	0	0	0	0	0	0	0	0	0	345.8793196	0	0	k__Bacteria;p__Acidobacteria;c__Acidobacteriia;o__Acidobacteriales;g__Koribacteraceae;g__Unclassified;s__Unclassified
36a786536d6fff331e3f5d7dcf9bf84a	0	0	0	0	0	0	0	0	0	0	0	0	0	0	0	0	0	0	0	0	0	0	0	0	0	0	0	0	0	909.0909091	k__Bacteria;p__Proteobacteria;c__Alphaproteobacteria;o__Unclassified;g__Unclassified;g__Unclassified;s__Unclassified
36a7c071708e1949993894050ccb4030	0	0	279.4250054	0	0	0	5909.643212	0	0	3493.449782	1848.819397	8220.201769	0	0	0	0	6888.289907	0	0	0	0	0	0	0	0	0	0	0	0	0	k__Bacteria;p__Bacteroidetes;c__Cytophagia;o__Cytophagales;g__Cytophagaceae;g__Hymenobacter;s__Unclassified
36b41dfc512f21ae0ada1c45813fa29c	0	0	0	94.15641735	0	0	0	0	0	0	0	0	0	0	0	0	0	0	0	0	0	0	0	0	171.8894619	151.2592331	0	62.88714901	0	0	k__Bacteria;p__Actinobacteria;c__Actinobacteria;o__Actinomycetales;g__Geodermatophilaceae;g__Unclassified;s__Unclassified
36c0f123c3f9c2f908b38075e176be3c	0	0	0	0	203.2726903	0	0	0	0	0	0	0	0	0	0	0	0	0	0	0	0	0	0	0	0	0	0	0	0	0	k__Bacteria;p__Actinobacteria;c__Actinobacteria;o__Actinomycetales;g__Nocardioidaceae;g__Nocardioides;s__plantarum
36c780b2f2319848089abc72ad410d58	0	0	0	0	0	0	0	0	0	0	0	0	0	0	0	0	0	0	0	0	0	0	0	0	0	126.0493609	0	0	66.68370806	0	k__Bacteria;p__Proteobacteria;c__Alphaproteobacteria;o__Rhizobiales;g__Unclassified;g__Unclassified;s__Unclassified
36db49c18547a4ab961c8ccee8bfd28a	0	0	0	0	0	0	0	0	0	0	6814.220062	0	0	0	0	0	0	0	0	0	0	0	0	0	0	0	0	0	0	0	k__Bacteria;p__Proteobacteria;c__Alphaproteobacteria;o__Rhizobiales;g__Methylobacteriaceae;g__Methylobacterium;s__Unclassified
36df0f357886426a89483f7a301ef366	0	0	0	0	0	0	0	0	0	0	0	0	0	0	0	0	0	0	0	0	0	0	0	0	396.6679889	0	0	0	0	0	k__Bacteria;p__Proteobacteria;c__Deltaproteobacteria;o__Myxococcales;g__Unclassified;g__Unclassified;s__Unclassified
36e985359554134378769f2547c84f82	0	0	0	0	0	0	0	0	0	0	0	0	0	0	0	0	0	0	0	0	0	0	0	0	0	0	0	324.9169366	277.8487836	0	k__Bacteria;p__Proteobacteria;c__Deltaproteobacteria;o__Myxococcales;g__Haliangiaceae;g__Unclassified;s__Unclassified
3720467604ddaf3c8538ed00c0b60d3e	0	508.2448611	0	0	0	0	0	0	0	0	0	0	0	0	0	0	0	5405.405405	0	0	0	0	0	0	0	0	0	0	211.1650755	0	k__Bacteria;p__Proteobacteria;c__Betaproteobacteria;o__Burkholderiales;g__Comamonadaceae;g__Acidovorax;s__caeni
3720afca6bec47302c997afa0a2990c4	0	0	0	0	0	0	0	0	0	0	0	0	0	0	0	0	0	0	0	0	0	0	0	0	0	50.41974437	0	0	0	0	k__Bacteria;p__Chloroflexi;c__TK10;o__B07_WMSP1;g__Unclassified;g__Unclassified;s__Unclassified
373e99dba64ca4c2f034d8d692b94852	0	0	0	0	0	0	0	0	0	0	0	0	0	0	0	0	0	0	0	0	0	662.2970288	0	0	0	0	0	0	0	0	k__Bacteria;p__Proteobacteria;c__Betaproteobacteria;o__Burkholderiales;g__Comamonadaceae;g__Acidovorax;s__Unclassified
3740c36e27794b9b7fcec705ef37b598	0	0	0	0	0	0	0	0	0	0	0	0	0	0	0	0	0	0	0	0	0	0	0	0	0	0	312.0911306	0	0	0	k__Bacteria;p__Proteobacteria;c__Deltaproteobacteria;o__MIZ46;g__Unclassified;g__Unclassified;s__Unclassified
374671dc6dc6bb37b2960131a953eea3	0	0	0	0	0	0	0	0	0	0	0	0	0	0	0	0	0	0	0	0	0	0	0	0	0	138.654297	0	775.6081711	1166.964891	753.5885167	k__Bacteria;p__Acidobacteria;c__Acidobacteriia;o__Acidobacteriales;g__Acidobacteriaceae;g__Unclassified;s__Unclassified
3755d359427bda470e1aa613147af06d	0	0	0	0	0	0	0	0	0	0	0	0	0	0	0	0	0	0	0	0	0	0	0	0	0	0	0	0	0	59.80861244	k__Bacteria;p__Chloroflexi;c__Ktedonobacteria;o__Thermogemmatisporales;g__Thermogemmatisporaceae;g__Unclassified;s__Unclassified
375b3b96b0a72b342d36ae94e9882856	0	0	0	0	0	0	0	0	0	0	0	0	0	0	0	0	0	0	0	0	0	0	0	0	0	0	48.01402009	0	0	0	k__Bacteria;p__Proteobacteria;c__Alphaproteobacteria;o__Rhodospirillales;g__Rhodospirillaceae;g__Inquilinus;s__limosus
375bc9bb7d448647f3e4943e9c5cad47	0	0	0	0	0	0	0	0	0	0	0	0	0	0	0	0	0	0	0	0	0	0	0	0	0	138.654297	0	0	311.1906376	155.5023923	k__Bacteria;p__Proteobacteria;c__Deltaproteobacteria;o__Syntrophobacterales;g__Syntrophobacteraceae;g__Unclassified;s__Unclassified
3765248000cc205f1706f142da30fea6	0	0	0	0	0	0	0	0	0	0	0	0	0	0	0	0	0	0	0	0	0	0	0	0	0	138.654297	0	0	0	0	k__Bacteria;p__Firmicutes;c__Bacilli;o__Bacillales;g__Paenibacillaceae;g__Paenibacillus;s__Unclassified
377acda70af36dcd440bf3b6f8672aa1	0	0	0	0	0	0	0	0	0	0	0	0	0	0	0	0	0	0	0	0	0	0	0	0	0	0	0	188.661447	0	0	k__Bacteria;p__Acidobacteria;c__Acidobacteriia;o__Acidobacteriales;g__Koribacteraceae;g__Candidatus Koribacter;s__Unclassified
37876071668ac3334da99570d54be958	0	0	0	0	0	0	0	0	0	0	0	0	0	0	0	0	0	0	0	0	0	0	0	37.28630288	0	0	0	0	0	0	k__Bacteria;p__Proteobacteria;c__Unclassified;o__Unclassified;g__Unclassified;g__Unclassified;s__Unclassified
378ce0f48f0d85bea587aef95a35ee00	0	0	0	0	0	0	0	0	0	0	0	0	0	0	0	0	0	0	0	0	0	0	0	0	0	0	0	0	33.34185403	0	k__Bacteria;p__OD1;c__ABY1;o__Unclassified;g__Unclassified;g__Unclassified;s__Unclassified
37949204b34216a1b6ab179f180358b7	0	0	0	0	0	0	0	0	0	0	0	0	0	0	0	0	0	0	0	0	0	0	0	0	0	0	0	146.736681	0	251.1961722	k__Bacteria;p__Acidobacteria;c__Solibacteres;o__Solibacterales;g__Solibacteraceae;g__Candidatus Solibacter;s__Unclassified
379a5373911c3c74058be06b5dbe8c0c	0	0	0	0	0	0	0	0	0	0	0	0	0	0	0	0	0	0	0	0	0	0	0	0	0	516.8023798	0	0	0	0	k__Bacteria;p__Chloroflexi;c__Chloroflexi;o__Chloroflexales;g__FFCH7168;g__Unclassified;s__Unclassified
37a3f3500549c99015a023aaf96fae1d	0	0	0	0	0	0	0	0	0	0	0	0	0	0	0	0	0	0	0	0	0	0	0	0	0	0	120.0350502	0	0	0	k__Bacteria;p__Proteobacteria;c__Alphaproteobacteria;o__Caulobacterales;g__Caulobacteraceae;g__Caulobacter;s__Unclassified
37b8459191a1563c03e0464cb2529fad	0	0	0	0	0	0	0	0	0	0	0	0	0	0	0	0	1197.963462	0	0	0	0	0	0	0	0	0	0	0	0	0	k__Bacteria;p__Bacteroidetes;c__Sphingobacteriia;o__Sphingobacteriales;g__Unclassified;g__Unclassified;s__Unclassified
37b88c635030371025803637000fbddc	0	0	0	0	0	0	0	0	0	0	0	0	0	0	0	0	0	0	0	0	0	0	0	0	0	0	0	178.1802555	0	0	k__Bacteria;p__Chloroflexi;c__Chloroflexi;o__[Roseiflexales];g__[Kouleothrixaceae];g__Kouleothrix;s__Unclassified
37b8dcecbc60dcf0bf7a8630d77182a1	0	0	0	0	0	0	0	0	0	0	0	0	0	0	0	0	0	0	0	0	0	0	0	0	105.7781304	554.6171881	0	0	0	0	k__Bacteria;p__Proteobacteria;c__Betaproteobacteria;o__Unclassified;g__Unclassified;g__Unclassified;s__Unclassified
37bb3ae9b3ce3b147eb7586910a4ac9e	0	0	0	0	0	0	0	0	0	0	0	0	0	0	0	0	0	0	0	0	0	0	0	0	0	0	132.0385553	0	0	0	k__Bacteria;p__Acidobacteria;c__Acidobacteriia;o__Acidobacteriales;g__Koribacteraceae;g__Candidatus Koribacter;s__Unclassified
37bb9cf5116e5b8ecb7cdba7d0f7c08b	0	0	0	0	0	0	0	0	0	0	0	0	0	0	0	0	0	0	0	0	0	0	0	0	0	201.6789775	0	0	0	0	k__Bacteria;p__Proteobacteria;c__Gammaproteobacteria;o__Legionellales;g__Coxiellaceae;g__Unclassified;s__Unclassified
37bf20d21c7be812e7fd1744fa38c2ee	0	0	0	0	0	0	0	0	0	0	0	0	0	0	0	0	0	0	0	0	0	0	0	0	0	176.4691053	0	0	0	0	k__Bacteria;p__Actinobacteria;c__Actinobacteria;o__Actinomycetales;g__Pseudonocardiaceae;g__Pseudonocardia;s__halophobica
37c6f1a10b0dbdd06fcc4e9b77055289	0	0	0	0	0	0	0	0	0	0	0	0	0	0	0	0	0	0	0	0	0	0	0	0	0	1361.333098	0	0	200.0511242	0	k__Bacteria;p__Proteobacteria;c__Alphaproteobacteria;o__Rhodospirillales;g__Rhodospirillaceae;g__Unclassified;s__Unclassified
37e0ef43ac229709c233de4d3a1e43a1	0	0	0	0	0	0	0	0	0	0	0	0	0	0	0	0	0	0	0	0	0	0	0	0	0	0	0	31.44357451	0	0	k__Bacteria;p__TM7;c__SC3;o__Unclassified;g__Unclassified;g__Unclassified;s__Unclassified
37f36b0cfc6e68954a980b322eba8d50	0	0	0	0	0	0	0	0	0	0	0	0	0	0	0	0	0	0	0	0	0	0	0	0	132.222663	0	0	0	0	0	k__Bacteria;p__Chloroflexi;c__Chloroflexi;o__[Roseiflexales];g__[Kouleothrixaceae];g__Unclassified;s__Unclassified
382101435f124e815a1892b2e80a0d06	0	0	0	0	0	0	0	0	0	0	0	0	0	0	0	0	0	0	0	0	0	0	0	0	105.7781304	0	144.0420603	0	0	0	k__Bacteria;p__Actinobacteria;c__Actinobacteria;o__Actinomycetales;g__Micrococcaceae;g__Arthrobacter;s__sulfureus
382206fa9425773a68f47e2e229a3b63	0	0	0	0	0	0	0	0	0	0	0	0	0	0	0	0	0	0	0	0	0	0	0	0	0	0	0	440.2100431	0	0	k__Bacteria;p__Actinobacteria;c__Actinobacteria;o__Actinomycetales;g__Thermomonosporaceae;g__Unclassified;s__Unclassified
38231d3d1f9441f5fc6d9cd63d83271d	8818.859589	28800.54213	3228.911174	576.7080563	4167.090151	649.5464774	1905.445709	5056.081827	3293.246994	1122.894573	4305.108024	685.016814	2851.439977	0	0	0	7487.271638	0	0	291.1077771	0	0	0	186.4315144	119.0003967	264.703658	168.0490703	0	833.5463507	933.0143541	k__Bacteria;p__Proteobacteria;c__Gammaproteobacteria;o__Pseudomonadales;g__Pseudomonadaceae;g__Pseudomonas;s__viridiflava
3828cb597244784eacd608b372a2ff0d	0	0	0	0	0	0	0	0	0	0	0	0	0	0	0	0	0	0	0	0	0	0	0	0	515.6683856	0	0	0	0	0	k__Bacteria;p__TM7;c__TM7-1;o__Unclassified;g__Unclassified;g__Unclassified;s__Unclassified
3829777e8fecd2beb360a47d3d444762	0	0	0	0	0	0	0	0	0	0	0	0	0	0	0	0	0	0	0	0	0	0	0	0	0	214.2839136	216.0630904	0	0	0	k__Bacteria;p__Actinobacteria;c__Actinobacteria;o__Actinomycetales;g__Pseudonocardiaceae;g__Unclassified;s__Unclassified
3838518ba2cefff5d03beacaaedaa3c7	0	0	0	0	0	0	0	0	0	0	0	0	0	0	0	0	0	0	0	0	0	0	0	0	119.0003967	0	0	0	0	0	k__Bacteria;p__Proteobacteria;c__Deltaproteobacteria;o__Unclassified;g__Unclassified;g__Unclassified;s__Unclassified
3847dd4657da2dda0ae10e0b02b6081a	0	0	0	0	0	0	0	0	0	0	0	0	0	0	0	0	0	0	0	0	0	0	0	0	0	113.4444248	0	0	0	0	k__Bacteria;p__Proteobacteria;c__Alphaproteobacteria;o__Ellin329;g__Unclassified;g__Unclassified;s__Unclassified
384be0bf9f556c712b7e4172916a9ddd	0	0	0	0	0	0	0	0	0	0	0	0	0	0	0	0	0	0	0	0	0	0	0	0	0	151.2592331	0	0	0	0	k__Bacteria;p__Acidobacteria;c__Acidobacteriia;o__Acidobacteriales;g__Koribacteraceae;g__Unclassified;s__Unclassified
3861261ebf79b644c2d4803fcf5ff6cc	138.064338	0	0	0	0	0	0	0	0	0	0	0	0	0	0	0	0	0	0	0	0	0	0	0	0	0	0	0	0	0	k__Bacteria;p__Armatimonadetes;c__[Fimbriimonadia];o__[Fimbriimonadales];g__[Fimbriimonadaceae];g__Fimbriimonas;s__Unclassified
386209d95b95d560cc430ba4661c0e1c	0	0	0	0	0	0	0	0	0	0	0	0	0	0	0	0	0	0	0	0	0	0	0	0	0	983.1850153	0	0	622.3812752	215.3110048	k__Bacteria;p__Proteobacteria;c__Alphaproteobacteria;o__Ellin329;g__Unclassified;g__Unclassified;s__Unclassified
3864b700e259149b9dbc48a99d70998c	0	0	0	0	0	0	0	0	0	0	0	0	0	0	0	0	0	0	0	0	0	0	0	0	2023.006743	0	2556.74657	0	0	0	k__Bacteria;p__Proteobacteria;c__Betaproteobacteria;o__Unclassified;g__Unclassified;g__Unclassified;s__Unclassified
3875aaa2b1a76817848b97827d427db2	0	0	0	0	0	0	0	0	0	0	0	0	0	0	0	0	0	0	0	0	0	0	0	0	79.33359778	0	0	0	0	0	k__Bacteria;p__Proteobacteria;c__Alphaproteobacteria;o__Unclassified;g__Unclassified;g__Unclassified;s__Unclassified
3888ac1924ef0ba1a04f1702ab93c7cf	0	0	0	0	0	0	0	0	0	0	0	0	0	0	0	0	0	0	0	0	0	0	0	0	0	0	0	0	200.0511242	0	k__Bacteria;p__TM7;c__Unclassified;o__Unclassified;g__Unclassified;g__Unclassified;s__Unclassified
3899ed841e88d612fd2a560072c0a7a5	0	0	0	0	0	0	0	0	0	0	0	0	0	0	0	0	0	0	0	0	0	0	0	0	0	340.3332745	0	0	0	0	k__Bacteria;p__Acidobacteria;c__Acidobacteriia;o__Acidobacteriales;g__Koribacteraceae;g__Unclassified;s__Unclassified
389fff1923a6a9a2d87bb51813a692ea	0	0	0	0	0	255.1789733	0	0	0	0	0	0	0	0	0	0	0	0	0	4859.260586	0	4955.808802	0	5723.447492	0	138.654297	156.0455653	0	0	0	k__Bacteria;p__Proteobacteria;c__Alphaproteobacteria;o__Caulobacterales;g__Caulobacteraceae;g__Caulobacter;s__Unclassified
38a70e782f6e38703c7588eddce92d7e	0	0	0	0	0	0	0	0	0	0	0	0	0	0	0	0	0	0	0	0	0	0	0	0	0	0	72.02103014	0	0	0	k__Bacteria;p__Proteobacteria;c__Gammaproteobacteria;o__Xanthomonadales;g__Sinobacteraceae;g__Unclassified;s__Unclassified
38b0aa9c6b0bb0fad4d523e1826982e9	0	0	0	0	0	92.79235391	0	0	0	0	0	0	0	0	0	0	0	0	1336.937251	0	694.4084573	228.3782858	0	0	0	0	0	0	0	0	k__Bacteria;p__TM7;c__TM7-3;o__Unclassified;g__Unclassified;g__Unclassified;s__Unclassified
38b6f9493950a9ffebf0ca1e10df89b1	0	0	0	0	0	0	0	0	0	0	0	0	0	0	0	0	0	0	0	0	0	0	0	0	0	189.0740414	96.02804019	0	88.91161074	0	k__Bacteria;p__Proteobacteria;c__Gammaproteobacteria;o__Unclassified;g__Unclassified;g__Unclassified;s__Unclassified
38c2138427c6cbbe683e273f9531ac63	0	0	0	0	0	0	0	0	0	0	0	0	0	0	0	0	0	0	0	0	0	0	0	0	0	0	0	209.62383	0	83.73205742	k__Bacteria;p__Actinobacteria;c__Thermoleophilia;o__Solirubrobacterales;g__Unclassified;g__Unclassified;s__Unclassified
38d5eba8cc11e0f47d0f0f0f11da174f	0	0	0	0	0	0	0	0	0	0	0	0	0	0	0	0	0	0	0	0	0	0	0	0	542.1129182	0	336.0981407	0	0	0	k__Bacteria;p__Chloroflexi;c__TK17;o__mle1-48;g__Unclassified;g__Unclassified;s__Unclassified
38d7635a3e232a18fbfb4bfcc85e53eb	0	0	0	0	0	0	0	0	0	0	0	0	0	0	0	0	0	0	0	0	0	0	0	0	528.8906519	1550.407139	1056.308442	387.8040856	677.9510319	370.8133971	k__Bacteria;p__Gemmatimonadetes;c__Gemm-1;o__Unclassified;g__Unclassified;g__Unclassified;s__Unclassified
38d9233459fe780754f0a1e04ab7bcfc	0	0	0	0	0	0	0	0	0	0	0	0	0	0	0	0	0	0	0	0	0	0	0	0	0	579.8270603	0	0	133.3674161	0	k__Bacteria;p__Actinobacteria;c__Acidimicrobiia;o__Acidimicrobiales;g__EB1017;g__Unclassified;s__Unclassified
38e10da7ab36a26c8a3f338b0fd6a737	0	0	0	0	0	0	0	0	0	0	0	0	0	0	0	0	0	0	0	0	0	0	0	0	66.11133148	0	0	503.0971921	0	0	k__Bacteria;p__Actinobacteria;c__Acidimicrobiia;o__Acidimicrobiales;g__Unclassified;g__Unclassified;s__Unclassified
38e289fc207b3c2ef227cfb1671c6715	0	0	0	0	0	0	0	0	0	0	0	0	0	0	0	0	0	0	0	0	0	0	0	0	0	491.5925076	540.1577261	0	0	0	k__Bacteria;p__Actinobacteria;c__Actinobacteria;o__Actinomycetales;g__Micromonosporaceae;g__Catellatospora;s__Unclassified
38e8691e3d470d7663419904b9fda124	0	0	0	0	0	0	0	0	0	0	0	0	0	0	0	0	0	0	0	0	0	0	0	0	0	0	300.0876256	0	0	0	k__Bacteria;p__Proteobacteria;c__Deltaproteobacteria;o__NB1-j;g__Unclassified;g__Unclassified;s__Unclassified
38e98501e33ad3aa54e1eedde13d164b	0	0	0	0	0	0	0	0	0	0	0	0	0	0	0	0	0	0	0	0	0	0	0	0	0	0	0	0	177.8232215	0	k__Bacteria;p__Proteobacteria;c__Betaproteobacteria;o__Burkholderiales;g__Comamonadaceae;g__Methylibium;s__Unclassified
38f088437376506097737ee72727fadd	0	0	0	0	0	0	0	0	0	0	0	0	0	0	0	0	0	0	0	0	0	0	0	0	0	0	36.01051507	0	0	0	k__Bacteria;p__Proteobacteria;c__Alphaproteobacteria;o__Unclassified;g__Unclassified;g__Unclassified;s__Unclassified
38f8588829fd52dbcdab0028a582d2de	0	0	0	0	0	0	0	0	0	0	0	0	0	0	0	0	0	0	0	0	0	0	0	0	0	0	204.0595854	0	0	0	k__Bacteria;p__Chloroflexi;c__Chloroflexi;o__[Roseiflexales];g__Unclassified;g__Unclassified;s__Unclassified
3900a5952f6fab7073958c3c483865a5	0	0	0	0	0	0	0	0	0	0	0	0	0	0	0	0	0	0	0	0	0	0	0	0	0	0	0	0	44.45580537	179.4258373	k__Bacteria;p__Chloroflexi;c__Ktedonobacteria;o__JG30-KF-AS9;g__Unclassified;g__Unclassified;s__Unclassified
3906f7563a87a5d32c0187893390f933	0	0	0	0	0	0	0	0	0	0	0	0	0	0	0	0	0	0	668.4686256	111.9645296	4083.536301	2512.161144	2188.868043	223.7178173	383.4457226	226.8888497	192.0560804	4999.528346	5423.608255	4449.760766	k__Bacteria;p__Actinobacteria;c__Actinobacteria;o__Actinomycetales;g__Actinospicaceae;g__Unclassified;s__Unclassified
390d3254118ab12eed4bda36ebce3390	0	0	0	0	0	0	0	0	0	0	0	0	0	0	0	0	0	0	0	0	0	0	0	0	0	0	0	41.92476601	0	0	k__Bacteria;p__Proteobacteria;c__Gammaproteobacteria;o__Legionellales;g__Coxiellaceae;g__Unclassified;s__Unclassified
3913433ac9981a9f6559befafc3e74ff	0	0	0	0	23071.45035	0	5329.724953	1046.085895	999.0749306	0	0	0	0	0	0	0	0	0	0	0	0	0	0	0	0	0	0	0	0	0	k__Bacteria;p__Proteobacteria;c__Alphaproteobacteria;o__Sphingomonadales;g__Sphingomonadaceae;g__Sphingomonas;s__Unclassified
39318db533ec3b09e4a0e3cde3ebd56f	0	0	0	0	0	0	0	0	0	0	0	0	0	0	0	0	0	0	0	0	0	0	0	0	0	163.8641692	0	0	0	0	k__Bacteria;p__Proteobacteria;c__Alphaproteobacteria;o__Unclassified;g__Unclassified;g__Unclassified;s__Unclassified
393f36947b0fecfc2f8fee7faa6c1fbd	0	0	0	0	0	0	0	0	0	0	0	0	0	0	0	0	0	0	0	0	0	0	0	0	0	0	120.0350502	0	0	0	k__Bacteria;p__Actinobacteria;c__Actinobacteria;o__Actinomycetales;g__Glycomycetaceae;g__Glycomyces;s__harbinensis
3944b103c69072d5ca32e518c015aa07	1777.578352	0	0	0	0	0	0	0	0	0	0	0	0	0	0	0	0	0	0	0	0	0	0	0	0	0	0	0	0	0	k__Bacteria;p__Firmicutes;c__Bacilli;o__Bacillales;g__Paenibacillaceae;g__Unclassified;s__Unclassified
3950b79e3b17d2ca466e3947a7f52b86	0	0	0	0	0	0	0	0	0	0	0	0	2566.295979	0	0	0	0	0	0	0	0	0	0	0	0	0	0	0	0	0	k__Bacteria;p__Bacteroidetes;c__Flavobacteriia;o__Flavobacteriales;g__[Weeksellaceae];g__Chryseobacterium;s__Unclassified
395fdce351c43b275355b68f3c342fe7	0	0	0	0	0	0	0	0	0	0	0	0	0	0	0	0	0	0	0	0	31.092916	0	0	0	0	0	0	0	566.8115185	777.5119617	k__Bacteria;p__Proteobacteria;c__Deltaproteobacteria;o__Syntrophobacterales;g__Syntrophobacteraceae;g__Unclassified;s__Unclassified
396647f2db502e20e5afea501a1d6cbb	0	0	0	0	0	0	0	0	0	0	0	0	0	0	0	0	0	0	0	0	0	0	0	0	383.4457226	0	0	0	0	0	k__Bacteria;p__Proteobacteria;c__Betaproteobacteria;o__Burkholderiales;g__Oxalobacteraceae;g__Unclassified;s__Unclassified
3978c18843985a5556240c9cb2335cc7	0	0	0	0	0	0	0	0	0	0	0	0	0	0	0	0	0	0	0	0	0	0	0	0	1547.005157	1474.777523	864.2523617	1959.982811	1178.078842	1267.942584	k__Bacteria;p__Acidobacteria;c__Solibacteres;o__Solibacterales;g__Solibacteraceae;g__Candidatus Solibacter;s__Unclassified
397fc40dc19b36d046c17e91cc019309	0	0	0	0	0	0	0	0	0	0	0	0	0	0	0	0	0	0	0	0	0	0	0	0	0	0	0	0	66.68370806	0	k__Bacteria;p__TM7;c__SC3;o__Unclassified;g__Unclassified;g__Unclassified;s__Unclassified
398780aeeceb740faa6ffe6555619c71	0	0	0	0	0	0	0	0	0	0	0	0	0	0	0	0	0	0	0	0	0	0	0	0	132.222663	0	0	0	0	0	k__Bacteria;p__Proteobacteria;c__Gammaproteobacteria;o__Xanthomonadales;g__Sinobacteraceae;g__Unclassified;s__Unclassified
398b5efbbe865d58eed3b6b61d5c8d85	0	0	0	0	0	0	0	0	0	0	0	0	0	0	0	0	0	0	0	0	0	0	0	0	0	113.4444248	0	0	0	0	k__Bacteria;p__Proteobacteria;c__Alphaproteobacteria;o__Rhodospirillales;g__Rhodospirillaceae;g__Unclassified;s__Unclassified
398f7ea29e884d743a97c598662a3a7c	0	0	0	0	0	0	0	0	0	0	0	0	0	0	0	0	0	0	0	0	0	0	0	0	0	302.5184662	0	0	0	0	k__Bacteria;p__Chloroflexi;c__Ktedonobacteria;o__JG30-KF-AS9;g__Unclassified;g__Unclassified;s__Unclassified
399f86869877f833c2ec790d5c96b216	0	0	0	0	0	0	0	0	0	0	0	0	0	0	0	0	0	0	0	0	0	0	0	0	92.55586408	0	0	0	0	0	k__Bacteria;p__Proteobacteria;c__Deltaproteobacteria;o__Bdellovibrionales;g__Bdellovibrionaceae;g__Bdellovibrio;s__Unclassified
39aa32888d9f79ba28f3886d2f62fffb	0	0	0	0	0	0	0	0	0	0	0	0	0	0	0	0	0	0	0	0	0	0	0	0	0	0	0	0	44.45580537	0	k__Bacteria;p__Chloroflexi;c__Ktedonobacteria;o__Thermogemmatisporales;g__Thermogemmatisporaceae;g__Unclassified;s__Unclassified
39b50bf25cbc3f8ad94ad331ba22c8fa	0	0	0	0	0	0	0	0	0	0	0	0	0	0	0	0	0	0	0	0	0	0	0	0	0	0	0	0	755.7486913	0	k__Bacteria;p__Proteobacteria;c__Gammaproteobacteria;o__Xanthomonadales;g__Sinobacteraceae;g__Unclassified;s__Unclassified
39b97ea092c54b09499586de27d7fca4	0	0	0	0	0	0	0	0	0	0	0	0	0	0	0	0	0	0	0	0	0	0	0	0	264.4453259	0	420.1226758	0	0	0	k__Bacteria;p__Bacteroidetes;c__Cytophagia;o__Cytophagales;g__Cytophagaceae;g__Unclassified;s__Unclassified
39e6ebce8082de4c3bc7170a6304ac68	0	0	0	0	0	0	0	0	0	0	0	0	0	0	0	0	0	0	0	0	0	0	0	0	0	0	0	0	111.1395134	0	k__Bacteria;p__Gemmatimonadetes;c__Gemmatimonadetes;o__C114;g__Unclassified;g__Unclassified;s__Unclassified
3a18369f5560aa32dc8aa1678b7113ef	0	0	0	0	0	0	0	0	0	0	0	0	0	0	0	0	0	0	0	0	0	0	0	0	0	0	0	73.36834051	0	0	k__Bacteria;p__Acidobacteria;c__Solibacteres;o__Solibacterales;g__Unclassified;g__Unclassified;s__Unclassified
3a39b94b7640c9d08f00aeb4c80cb3fe	0	0	0	0	0	0	0	0	0	0	0	0	0	0	0	0	0	0	0	0	0	0	0	0	52.88906519	0	0	0	0	0	k__Bacteria;p__Bacteroidetes;c__[Saprospirae];o__[Saprospirales];g__Chitinophagaceae;g__Ferruginibacter;s__lapsinanis
3a3f6a7e3ee455da25820ff16097b396	0	0	0	0	0	0	0	0	0	0	0	0	0	0	0	0	0	0	0	0	0	0	0	0	198.3339944	0	0	0	0	0	k__Bacteria;p__Proteobacteria;c__Betaproteobacteria;o__Ellin6067;g__Unclassified;g__Unclassified;s__Unclassified
3a49a6238c1ffac85433c3d3ac60aee7	0	0	0	0	0	0	0	0	0	0	0	0	0	0	0	0	0	0	0	0	0	0	0	0	462.7793204	0	336.0981407	0	0	0	k__Bacteria;p__Acidobacteria;c__RB25;o__Unclassified;g__Unclassified;g__Unclassified;s__Unclassified
3a4a6767ecc54a323b974f849061469f	0	0	0	0	0	0	0	0	0	0	0	0	0	0	0	0	0	0	0	0	0	0	0	0	0	0	0	0	277.8487836	0	k__Bacteria;p__Proteobacteria;c__Betaproteobacteria;o__Burkholderiales;g__Burkholderiaceae;g__Burkholderia;s__Unclassified
3a5348bc8eed18c7178b9da91f5a9cab	0	0	0	0	0	0	0	0	0	0	0	0	0	0	0	0	0	0	0	0	0	0	0	0	0	0	0	0	277.8487836	0	k__Bacteria;p__Proteobacteria;c__Alphaproteobacteria;o__Rhodospirillales;g__Rhodospirillaceae;g__Unclassified;s__Unclassified
3a5699c8a23268f541f715c6e3b9cc81	0	0	0	0	0	0	0	0	0	0	0	0	0	0	0	0	0	0	0	0	0	0	0	0	0	0	0	0	144.4813675	0	k__Bacteria;p__Proteobacteria;c__Alphaproteobacteria;o__Unclassified;g__Unclassified;g__Unclassified;s__Unclassified
3a6afc10ccb109febc6294fd790817dc	0	0	0	0	0	0	0	0	0	0	0	0	0	0	0	0	0	0	0	0	0	0	0	0	132.222663	0	0	0	0	0	k__Bacteria;p__Bacteroidetes;c__[Saprospirae];o__[Saprospirales];g__Chitinophagaceae;g__Unclassified;s__Unclassified
3a6d11e44b3fd5989ddf6a241edb053f	0	0	0	0	0	0	0	0	0	0	0	0	0	0	0	0	0	0	0	0	0	0	0	0	0	0	0	0	677.9510319	0	k__Bacteria;p__Proteobacteria;c__Alphaproteobacteria;o__Rhodospirillales;g__Rhodospirillaceae;g__Unclassified;s__Unclassified
3a7a956d61ea24f597d1db57c4b4efcc	0	0	0	0	0	0	0	0	0	0	0	0	0	0	0	0	0	0	0	0	0	0	0	0	0	0	0	0	122.2534648	0	k__Bacteria;p__Proteobacteria;c__Alphaproteobacteria;o__Rhodobacterales;g__Hyphomonadaceae;g__Unclassified;s__Unclassified
3a7e418d5053752e0586bb5b4b7b91a7	0	0	0	0	0	0	0	0	11914.89362	0	0	0	0	0	0	0	0	0	0	0	0	342.5674287	0	0	0	0	0	0	0	0	k__Bacteria;p__Proteobacteria;c__Alphaproteobacteria;o__Sphingomonadales;g__Sphingomonadaceae;g__Sphingomonas;s__Unclassified
3a837a3f91de71ed1479896daf7ae3d1	0	0	0	0	0	0	0	0	0	0	0	0	0	0	0	0	0	0	0	0	0	0	0	0	0	0	288.0841206	0	0	0	k__Bacteria;p__Proteobacteria;c__Alphaproteobacteria;o__Rhodospirillales;g__Rhodospirillaceae;g__Unclassified;s__Unclassified
3a84b869ce26c0061250ae2ca5c4d125	0	0	0	0	0	0	0	0	0	0	0	0	0	0	0	0	0	0	0	0	0	0	0	0	0	0	96.02804019	0	0	0	k__Bacteria;p__Actinobacteria;c__Thermoleophilia;o__Gaiellales;g__Gaiellaceae;g__Unclassified;s__Unclassified
3a8e3724d2328f7300f0f09aaebe8ae5	0	0	0	0	0	0	0	0	0	0	0	0	0	0	0	0	0	0	0	0	0	0	0	167.7883629	0	201.6789775	0	0	0	789.4736842	k__Bacteria;p__Proteobacteria;c__Alphaproteobacteria;o__Rhizobiales;g__Methylocystaceae;g__Unclassified;s__Unclassified
3a95e9c3f4c994624540d569746be733	0	0	0	0	0	0	0	0	0	0	0	0	0	0	0	0	0	0	0	0	0	0	0	0	0	176.4691053	0	0	0	0	k__Bacteria;p__Actinobacteria;c__Thermoleophilia;o__Gaiellales;g__Gaiellaceae;g__Unclassified;s__Unclassified
3a99740de97dcd2fb841957c3e7db3d7	258.8706337	0	0	0	0	0	0	0	0	0	0	0	0	0	0	0	0	0	0	0	0	0	0	0	0	0	0	0	0	0	k__Bacteria;p__Actinobacteria;c__Actinobacteria;o__Actinomycetales;g__Nocardiaceae;g__Rhodococcus;s__Unclassified
3a997de93212d281b1251a297df9059a	0	0	0	0	0	0	0	0	0	0	0	0	0	0	0	0	0	0	0	0	0	0	0	0	0	0	0	0	66.68370806	0	k__Bacteria;p__Proteobacteria;c__Alphaproteobacteria;o__BD7-3;g__Unclassified;g__Unclassified;s__Unclassified
3a9ebb6dd1cd515a94b0b8a727831ce4	0	0	0	0	0	0	0	0	0	0	0	0	0	0	0	0	0	0	0	0	0	0	0	0	0	0	96.02804019	0	0	0	k__Bacteria;p__Actinobacteria;c__Actinobacteria;o__Actinomycetales;g__Unclassified;g__Unclassified;s__Unclassified
3aa0e21c0e0e52d239adc39bf759b7aa	0	0	0	0	0	0	0	0	0	0	0	0	0	0	0	0	0	0	0	0	0	0	0	0	0	176.4691053	0	0	0	0	k__Bacteria;p__Proteobacteria;c__Deltaproteobacteria;o__Myxococcales;g__Cystobacterineae;g__Unclassified;s__Unclassified
3aa70a93977670631ef9af2e39d983c3	0	0	0	0	0	0	0	0	0	0	0	0	0	0	0	0	3294.399521	0	0	0	0	0	0	0	0	0	0	0	0	0	k__Bacteria;p__Proteobacteria;c__Alphaproteobacteria;o__Caulobacterales;g__Caulobacteraceae;g__Mycoplana;s__Unclassified
3ab119ed2b8d5e0ac7e86cac1493f5b5	0	0	0	4731.359972	1727.817868	2783.770617	0	0	0	0	0	0	0	0	0	0	0	0	0	3493.293325	82.91444266	1073.377943	0	4045.563862	0	0	0	0	0	0	k__Bacteria;p__Proteobacteria;c__Alphaproteobacteria;o__Sphingomonadales;g__Sphingomonadaceae;g__Sphingobium;s__Unclassified
3ac181329803787252cb33e7710c0bd8	0	0	0	0	0	0	0	0	0	0	0	0	0	0	0	0	0	0	0	0	0	0	0	0	171.8894619	428.5678272	0	0	0	0	k__Bacteria;p__Proteobacteria;c__Alphaproteobacteria;o__Unclassified;g__Unclassified;g__Unclassified;s__Unclassified
3b0cfb685f2923f039a8deb7fa02683d	0	0	0	0	0	0	0	0	0	0	0	0	0	0	0	0	0	0	0	0	0	0	0	0	224.778527	0	0	0	0	0	k__Bacteria;p__Proteobacteria;c__Alphaproteobacteria;o__Rhodospirillales;g__Rhodospirillaceae;g__Unclassified;s__Unclassified
3b12b197e9639473533ad5cce73dc26c	0	0	0	0	0	0	0	0	0	0	0	0	0	0	0	0	0	0	0	0	0	0	0	0	0	0	0	1090.043916	477.8999078	849.2822967	k__Bacteria;p__Proteobacteria;c__Alphaproteobacteria;o__Rhodospirillales;g__Rhodospirillaceae;g__Unclassified;s__Unclassified
3b15b99fffb539c859231017bc316fa2	0	0	0	0	0	0	0	0	0	0	0	0	0	0	0	0	0	0	0	0	0	0	0	0	66.11133148	302.5184662	72.02103014	2263.937364	14059.14845	4904.30622	k__Bacteria;p__Acidobacteria;c__DA052;o__Ellin6513;g__Unclassified;g__Unclassified;s__Unclassified
3b168dc458deb1d19b05dfc721c950bc	0	0	0	0	0	0	0	0	0	0	0	0	0	0	0	0	0	0	0	0	0	0	0	0	0	0	0	83.84953201	0	0	k__Bacteria;p__Chloroflexi;c__Ktedonobacteria;o__Unclassified;g__Unclassified;g__Unclassified;s__Unclassified
3b1e7278433dea48b3f779475d73bcdd	0	0	0	0	0	0	0	0	0	0	0	0	0	0	0	0	0	0	0	0	0	0	0	0	0	0	0	0	122.2534648	0	k__Bacteria;p__Acidobacteria;c__DA052;o__Ellin6513;g__Unclassified;g__Unclassified;s__Unclassified
3b1e9dc35ae1b37a73947ced98e8d60e	0	0	0	0	0	0	0	0	0	0	0	0	0	0	0	0	0	0	0	0	0	0	0	0	0	88.23455265	0	0	0	0	k__Bacteria;p__Proteobacteria;c__Deltaproteobacteria;o__Myxococcales;g__Unclassified;g__Unclassified;s__Unclassified
3b2a037d035a6a2a7467215f41b36da1	0	0	0	0	0	0	0	0	0	0	0	0	0	0	0	0	0	0	0	0	0	0	0	0	740.4469126	0	0	0	0	0	k__Bacteria;p__Chlorobi;c__SJA-28;o__Unclassified;g__Unclassified;g__Unclassified;s__Unclassified
3b41c58281f962113a7eb1284fe3f3ea	0	0	0	0	0	0	0	0	0	0	0	0	0	0	0	0	0	0	0	0	0	0	0	0	476.0015867	0	1464.427613	0	0	0	k__Bacteria;p__Gemmatimonadetes;c__Gemmatimonadetes;o__Unclassified;g__Unclassified;g__Unclassified;s__Unclassified
3b46e430c6526e1258ff2904a86938b7	0	0	0	0	0	0	0	0	0	0	0	0	0	0	0	0	0	0	0	0	0	0	0	0	0	0	84.02453516	0	0	0	k__Bacteria;p__Nitrospirae;c__Nitrospira;o__Nitrospirales;g__Nitrospiraceae;g__Nitrospira;s__Unclassified
3b55a611ab88d5f828433322404d3680	1829.352478	0	41727.46748	1447.654917	0	1229.498689	0	290.5794154	1480.111008	0	290.5287623	19699.42293	0	0	0	0	9583.707697	0	0	0	0	0	0	0	0	0	0	0	0	0	k__Bacteria;p__Proteobacteria;c__Alphaproteobacteria;o__Sphingomonadales;g__Sphingomonadaceae;g__Sphingomonas;s__yabuuchiae
3b56592673ad8433cc4ca57a36c4e0bb	0	0	0	0	0	0	0	0	0	0	0	0	0	0	0	0	0	0	0	0	0	0	0	0	0	75.62961656	0	0	0	0	k__Bacteria;p__WS3;c__PRR-12;o__Sediment-1;g__Unclassified;g__Unclassified;s__Unclassified
3b5c684976f4dc494a8ccaf4cb2aa8ef	6506.281927	2315.3377	0	153.0041782	0	0	0	0	0	0	0	0	0	0	0	0	0	0	0	0	0	0	0	0	0	0	0	0	0	0	k__Bacteria;p__Proteobacteria;c__Gammaproteobacteria;o__Enterobacteriales;g__Enterobacteriaceae;g__Erwinia;s__Unclassified
3b69f0063b57de8fcc72310227e2150e	0	0	0	0	0	0	0	0	0	0	0	0	0	0	0	0	0	0	0	0	0	0	0	0	0	340.3332745	0	0	0	0	k__Bacteria;p__Actinobacteria;c__Thermoleophilia;o__Gaiellales;g__Gaiellaceae;g__Unclassified;s__Unclassified
3b6eb8c797173dba83b160d9cbf01d98	0	0	0	0	0	0	0	0	0	0	0	0	0	0	0	0	0	0	0	0	0	0	0	0	238.0007933	0	0	83.84953201	0	0	k__Bacteria;p__Acidobacteria;c__iii1-8;o__DS-18;g__Unclassified;g__Unclassified;s__Unclassified
3b753a82fc415b24d4984cd37ca261ff	0	0	0	0	0	0	0	0	0	0	0	0	0	0	0	0	0	0	0	0	0	0	0	0	370.2234563	0	168.0490703	0	0	0	k__Bacteria;p__Actinobacteria;c__Thermoleophilia;o__Gaiellales;g__Gaiellaceae;g__Unclassified;s__Unclassified
3b7a75bbb48a77b6c71e604b57323dea	0	0	0	0	0	0	0	0	0	0	0	0	0	0	0	0	0	0	0	0	0	45.67565716	0	0	0	0	0	0	0	0	k__Bacteria;p__Proteobacteria;c__Alphaproteobacteria;o__Rhizobiales;g__Methylobacteriaceae;g__Methylobacterium;s__Unclassified
3b7a9718e7b1d16cd8bd9ecc9e9d3dff	0	0	0	0	0	0	0	0	0	0	0	0	0	0	0	0	0	0	0	0	0	0	0	0	0	0	0	0	166.7092701	0	k__Bacteria;p__Planctomycetes;c__Phycisphaerae;o__Phycisphaerales;g__Unclassified;g__Unclassified;s__Unclassified
3b80beff373dd3ddd412525b5549cfd1	0	0	0	0	0	0	0	0	0	0	0	0	0	0	0	0	0	0	0	0	0	0	0	0	0	0	480.1402009	0	0	0	k__Bacteria;p__Proteobacteria;c__Alphaproteobacteria;o__Rhizobiales;g__Hyphomicrobiaceae;g__Unclassified;s__Unclassified
3b9f70cb83dea0c1cd0792fbe1ba86bd	0	0	0	0	0	0	0	0	0	0	0	0	0	0	0	0	0	0	0	0	0	0	0	0	158.6671956	0	0	0	0	0	k__Bacteria;p__Proteobacteria;c__Deltaproteobacteria;o__NB1-j;g__Unclassified;g__Unclassified;s__Unclassified
3ba2cfb992b7b16e50b9f05b731d9412	0	0	0	0	0	0	0	0	0	0	0	0	0	0	0	0	0	0	0	0	0	0	0	0	0	50.41974437	0	0	0	0	k__Bacteria;p__Chlamydiae;c__Chlamydiia;o__Chlamydiales;g__Rhabdochlamydiaceae;g__Candidatus Rhabdochlamydia;s__Unclassified
3bb828c693528f47def283b172d17b1f	0	0	0	0	0	0	0	0	0	0	0	0	0	0	0	0	0	0	0	0	0	0	0	0	0	0	672.1962813	0	0	0	k__Bacteria;p__Proteobacteria;c__Deltaproteobacteria;o__Myxococcales;g__Haliangiaceae;g__Unclassified;s__Unclassified
3bba34a20eb2e30f8783df2f617c7ba1	15497.72194	0	0	0	0	0	0	0	0	0	0	0	0	0	0	0	0	0	0	0	0	0	0	0	0	0	0	0	0	0	k__Bacteria;p__Proteobacteria;c__Alphaproteobacteria;o__Sphingomonadales;g__Sphingomonadaceae;g__Sphingomonas;s__Unclassified
3bbc7f265bcc27477ad1fb661b704d23	0	0	0	0	0	0	0	0	0	0	0	0	0	0	0	0	0	0	0	0	3078.198684	0	0	0	0	0	0	0	0	0	k__Bacteria;p__Proteobacteria;c__Gammaproteobacteria;o__Xanthomonadales;g__Xanthomonadaceae;g__Rhodanobacter;s__Unclassified
3bcb7a2e6e87839acb425a1e657917cb	0	0	0	0	0	0	0	0	0	0	0	0	0	0	0	0	0	0	0	0	0	0	0	0	224.778527	0	0	0	0	0	k__Bacteria;p__Chlorobi;c__SJA-28;o__Unclassified;g__Unclassified;g__Unclassified;s__Unclassified
3bd9e30b18e5d5822d7de1637df197c1	0	0	0	0	0	0	0	0	0	623.8303182	0	0	0	0	0	0	0	0	784.7240387	335.8935889	0	662.2970288	1250.781739	93.21575719	0	0	0	0	0	0	k__Bacteria;p__Proteobacteria;c__Alphaproteobacteria;o__Rhizobiales;g__Rhizobiaceae;g__Agrobacterium;s__Unclassified
3bda3a9316c8edbb672baf5fd7daae13	0	0	0	0	0	0	0	0	0	0	0	0	1140.575991	0	0	0	0	0	0	0	0	0	0	0	0	0	0	0	0	0	k__Bacteria;p__Firmicutes;c__Clostridia;o__Clostridiales;g__[Tissierellaceae];g__Tissierella_Soehngenia;s__Unclassified
3bde3be4c9de95cb79804e120daf64ae	0	0	0	0	0	0	0	0	0	0	0	0	0	0	0	0	0	0	319.7023861	0	0	0	0	0	0	0	0	0	0	0	k__Bacteria;p__Proteobacteria;c__Deltaproteobacteria;o__Bdellovibrionales;g__Bdellovibrionaceae;g__Bdellovibrio;s__bacteriovorus
3be064db5e2f345ccaf894d1e36fc2d3	0	0	0	0	0	0	0	0	0	0	0	0	0	0	0	0	0	0	8980.730665	0	310.92916	7285.267317	13602.25141	0	0	0	0	0	0	0	k__Bacteria;p__Actinobacteria;c__Actinobacteria;o__Actinomycetales;g__Nocardiaceae;g__Nocardia;s__Unclassified
3be5b995f7faf4b97964e4a79a8e19a7	0	0	0	0	0	0	0	0	0	0	0	0	0	0	0	0	0	0	0	0	0	0	0	0	105.7781304	151.2592331	0	0	0	0	k__Bacteria;p__Actinobacteria;c__Thermoleophilia;o__Solirubrobacterales;g__Unclassified;g__Unclassified;s__Unclassified
3be7533e24926ef261b000f17b7d7fd1	0	0	0	0	0	0	0	0	0	0	0	0	0	0	0	0	0	0	0	0	0	0	0	0	0	0	264.0771105	0	0	0	k__Bacteria;p__Proteobacteria;c__Betaproteobacteria;o__SC-I-84;g__Unclassified;g__Unclassified;s__Unclassified
3be8c07dd500e029ad33180f98de280e	0	0	0	0	0	115.9904424	0	0	0	0	0	0	6558.311948	0	0	0	7187.780773	0	0	0	0	0	0	279.6472716	0	0	0	0	0	0	k__Bacteria;p__Proteobacteria;c__Alphaproteobacteria;o__Caulobacterales;g__Caulobacteraceae;g__Caulobacter;s__Unclassified
3be9385b0a0d569ea42cd6f04cce641a	0	0	0	0	0	0	0	0	0	0	0	0	0	0	0	0	0	7722.007722	0	0	0	0	0	0	0	0	0	0	0	0	k__Bacteria;p__Cyanobacteria;c__Chloroplast;o__Streptophyta;g__Unclassified;g__Unclassified;s__Unclassified
3c1e7cb3d0ddcdf46c9b946ecf87ffa9	0	0	0	0	0	0	0	0	0	0	0	0	0	0	0	0	0	0	0	0	0	0	0	0	0	63.02468046	0	0	0	0	k__Bacteria;p__Proteobacteria;c__Gammaproteobacteria;o__Unclassified;g__Unclassified;g__Unclassified;s__Unclassified
3c274f2d575c047902f983db267fd8be	0	0	0	0	0	0	0	0	0	0	0	0	0	0	0	0	0	0	0	0	0	0	0	0	0	0	0	0	144.4813675	0	k__Bacteria;p__Bacteroidetes;c__Sphingobacteriia;o__Sphingobacteriales;g__Unclassified;g__Unclassified;s__Unclassified
3c2a2664a6720d7b549fe5fbb5bff7f7	0	0	0	0	0	0	0	0	0	0	0	0	0	0	0	0	0	0	0	268.7148711	0	296.8917715	0	428.7924831	0	0	0	0	0	0	k__Bacteria;p__Bacteroidetes;c__[Saprospirae];o__[Saprospirales];g__Chitinophagaceae;g__Chitinophaga;s__Unclassified
3c3b40197d76e203bfe053baedc844e3	0	0	0	0	0	0	0	0	0	0	0	0	0	0	0	0	0	0	0	0	0	0	0	0	0	37.81480828	0	0	0	0	k__Bacteria;p__Proteobacteria;c__Alphaproteobacteria;o__Caulobacterales;g__Caulobacteraceae;g__Phenylobacterium;s__Unclassified
3c436323d5b7f799ebf6144ec8416658	0	0	0	0	0	0	0	0	0	0	0	0	0	0	0	0	0	0	0	0	0	0	0	0	0	176.4691053	0	0	0	0	k__Bacteria;p__Proteobacteria;c__Alphaproteobacteria;o__Rhizobiales;g__Unclassified;g__Unclassified;s__Unclassified
3c543fe1e8a0d459edeffbac99f07e54	0	0	0	0	0	0	0	0	0	0	0	0	0	0	0	0	0	0	0	0	0	0	0	0	0	0	0	0	77.7976594	0	k__Bacteria;p__Proteobacteria;c__Deltaproteobacteria;o__Myxococcales;g__Unclassified;g__Unclassified;s__Unclassified
3c617a633b70c767073797476f454a7d	0	0	0	0	0	0	0	0	0	0	0	0	0	0	0	0	0	0	0	0	0	0	0	0	0	0	0	0	0	167.4641148	k__Bacteria;p__Proteobacteria;c__Deltaproteobacteria;o__Myxococcales;g__Unclassified;g__Unclassified;s__Unclassified
3c6b89e00ff0901396cbee4d37b115a5	0	0	0	0	0	0	0	0	0	0	0	0	0	0	0	0	0	0	0	0	0	0	0	0	0	0	0	345.8793196	0	0	k__Bacteria;p__Verrucomicrobia;c__[Pedosphaerae];o__[Pedosphaerales];g__Ellin515;g__Unclassified;s__Unclassified
3c79d5df5ff698a8f7096dfeb3ce28ff	0	0	0	0	0	0	0	0	0	0	0	0	0	0	0	0	0	0	0	0	0	0	0	0	489.223853	0	0	0	0	346.8899522	k__Bacteria;p__Gemmatimonadetes;c__Gemm-1;o__Unclassified;g__Unclassified;g__Unclassified;s__Unclassified
3c7faf855457102b504a316a5db9e316	0	0	0	0	0	0	0	0	0	0	0	0	0	0	0	0	0	0	0	0	0	0	0	0	0	844.5307182	0	0	0	0	k__Bacteria;p__Proteobacteria;c__Betaproteobacteria;o__Ellin6067;g__Unclassified;g__Unclassified;s__Unclassified
3c8028532f7954775220dd8307fc485c	0	0	0	0	0	0	0	0	0	0	0	0	0	0	0	0	0	0	0	0	0	0	0	0	119.0003967	403.357955	0	0	0	0	k__Bacteria;p__Actinobacteria;c__Actinobacteria;o__Actinomycetales;g__Pseudonocardiaceae;g__Unclassified;s__Unclassified
3c8dab0a1582d9235ae725a5aa03bb3f	0	0	0	0	0	0	0	0	0	0	0	0	0	0	0	0	0	0	0	0	0	0	0	0	0	0	0	157.2178725	0	0	k__Bacteria;p__Proteobacteria;c__Gammaproteobacteria;o__Legionellales;g__Coxiellaceae;g__Unclassified;s__Unclassified
3c9d59f323b4270b587da8a03af06823	0	0	0	0	0	0	0	0	0	0	0	0	0	0	0	0	0	0	0	0	0	0	0	0	0	0	0	0	0	95.6937799	k__Bacteria;p__Proteobacteria;c__Betaproteobacteria;o__Methylophilales;g__Unclassified;g__Unclassified;s__Unclassified
3cb1cb3672c85b91829c6d8d8acfc329	0	0	0	0	0	0	0	0	0	0	0	0	0	0	0	0	0	0	0	0	0	0	0	0	224.778527	0	360.1051507	0	0	0	k__Bacteria;p__Actinobacteria;c__Acidimicrobiia;o__Acidimicrobiales;g__Unclassified;g__Unclassified;s__Unclassified
3cbf4aa1c1859dd7edf87f6163be6cfb	0	0	0	0	0	0	0	0	0	0	0	0	0	0	0	0	0	0	0	0	0	0	0	0	198.3339944	0	72.02103014	0	0	0	k__Bacteria;p__Proteobacteria;c__Alphaproteobacteria;o__Rhodospirillales;g__Unclassified;g__Unclassified;s__Unclassified
3cc82667d74a3f088282a7fcdbf3c43d	0	0	2483.777826	0	0	0	0	0	0	0	0	0	0	0	0	0	0	0	0	0	0	0	0	0	0	0	0	0	0	0	k__Bacteria;p__Proteobacteria;c__Alphaproteobacteria;o__Sphingomonadales;g__Sphingomonadaceae;g__Sphingomonas;s__Unclassified
3cc837a51f0293c51ae16758613a54d8	0	0	0	0	0	0	0	0	0	0	0	0	0	0	0	0	0	0	0	0	0	0	0	0	0	768.9011017	0	0	0	119.6172249	k__Bacteria;p__Verrucomicrobia;c__[Pedosphaerae];o__[Pedosphaerales];g__Unclassified;g__Unclassified;s__Unclassified
3cca12dcdd16f30374ace54790a2e6cc	0	0	0	0	0	0	0	0	0	0	0	0	0	0	0	0	0	0	0	0	0	0	0	0	0	0	0	115.2931065	0	0	k__Bacteria;p__Proteobacteria;c__Gammaproteobacteria;o__Xanthomonadales;g__Sinobacteraceae;g__Unclassified;s__Unclassified
3cdb353b5a90b5fde911b4da86a2fc73	0	0	0	0	0	0	0	0	0	0	0	0	0	0	0	0	0	0	0	0	0	0	0	0	0	0	0	733.6834051	3812.085311	13827.7512	k__Bacteria;p__Acidobacteria;c__DA052;o__Ellin6513;g__Unclassified;g__Unclassified;s__Unclassified
3cdfb0feb41ae3e0cc590b8ac8353dd2	0	0	0	0	0	0	0	0	0	0	0	0	0	0	0	0	0	0	0	0	0	0	0	0	119.0003967	0	0	0	0	0	k__Bacteria;p__Proteobacteria;c__Alphaproteobacteria;o__Unclassified;g__Unclassified;g__Unclassified;s__Unclassified
3cec260dd50d65dab914dcba05ccdb47	0	0	0	0	0	0	0	0	0	0	0	0	0	0	0	0	0	0	0	0	0	0	0	0	0	75.62961656	0	0	0	0	k__Bacteria;p__Proteobacteria;c__Gammaproteobacteria;o__Legionellales;g__Unclassified;g__Unclassified;s__Unclassified
3d0029126bf4fb3f87a63518fd2136fd	0	0	0	0	0	0	0	0	0	0	0	0	0	0	0	0	0	0	0	0	0	0	0	0	0	226.8888497	0	0	0	0	k__Bacteria;p__Planctomycetes;c__Phycisphaerae;o__Phycisphaerales;g__Unclassified;g__Unclassified;s__Unclassified
3d0470ba8ae69eb9d71226f6daccd4f2	0	0	0	0	0	0	0	0	0	0	0	0	0	0	0	0	0	0	0	0	0	0	0	0	0	75.62961656	0	0	0	0	k__Bacteria;p__Planctomycetes;c__Phycisphaerae;o__Phycisphaerales;g__Unclassified;g__Unclassified;s__Unclassified
3d24ea2afccc8584d9d174941b244893	0	0	0	0	0	0	0	0	0	0	0	0	0	0	0	0	0	0	0	0	0	0	0	0	0	0	0	293.4733621	0	0	k__Bacteria;p__Proteobacteria;c__Alphaproteobacteria;o__Ellin329;g__Unclassified;g__Unclassified;s__Unclassified
3d262493339e1028cf861b38184a674b	0	0	0	0	0	0	0	0	0	0	0	0	0	0	0	0	0	0	0	0	0	0	0	0	0	0	0	0	0	382.7751196	k__Bacteria;p__Acidobacteria;c__Acidobacteriia;o__Acidobacteriales;g__Unclassified;g__Unclassified;s__Unclassified
3d277f6b176afdf8ad92c7f6ee619e1e	0	0	0	0	0	0	0	0	0	0	0	0	0	0	0	0	0	0	610.340919	0	0	0	0	0	0	0	0	0	0	0	k__Bacteria;p__Proteobacteria;c__Alphaproteobacteria;o__Rhizobiales;g__Bradyrhizobiaceae;g__Unclassified;s__Unclassified
3d321f7566b80adb207ad3a72a98e2ef	0	0	0	0	0	0	0	0	0	0	0	0	0	0	0	0	0	0	0	0	0	0	0	0	132.222663	0	0	0	0	0	k__Bacteria;p__Chlorobi;c__Unclassified;o__Unclassified;g__Unclassified;g__Unclassified;s__Unclassified
3d3650f098c6a17cc920bfd44947814e	0	0	0	0	0	0	0	0	0	0	0	0	0	0	0	0	0	0	0	0	0	0	0	0	198.3339944	0	240.0701005	0	0	0	k__Bacteria;p__Actinobacteria;c__MB-A2-108;o__0319-7L14;g__Unclassified;g__Unclassified;s__Unclassified
3d4aada199b5abffa21df684d8067cc3	0	0	0	153.0041782	711.4544161	0	0	0	0	0	0	0	3706.87197	0	0	3875.968992	6588.799042	15444.01544	0	223.9290593	0	0	0	205.0746658	0	0	0	0	0	0	k__Bacteria;p__Bacteroidetes;c__Flavobacteriia;o__Flavobacteriales;g__[Weeksellaceae];g__Unclassified;s__Unclassified
3d4bfcdb8c7e4b31f5e59d96ac116726	0	0	0	0	0	0	0	0	0	0	0	0	0	0	0	0	0	0	0	0	0	0	0	0	357.00119	0	0	0	0	0	k__Bacteria;p__Chloroflexi;c__TK10;o__AKYG885;g__Dolo_23;g__Unclassified;s__Unclassified
3d4c9901dcd74c4874c6c6e33a721f45	0	0	0	0	0	0	0	0	0	0	0	0	0	0	0	0	0	0	0	0	0	0	0	0	0	0	180.0525754	0	0	0	k__Bacteria;p__TM7;c__Unclassified;o__Unclassified;g__Unclassified;g__Unclassified;s__Unclassified
3d5349ca45b4764a9c7d641df9a7e500	0	0	0	0	0	0	0	0	0	0	0	0	0	0	0	0	0	0	0	0	0	0	0	0	0	0	0	41.92476601	0	0	k__Bacteria;p__Proteobacteria;c__Deltaproteobacteria;o__Myxococcales;g__Unclassified;g__Unclassified;s__Unclassified
3d5d7bc19ab409e05b6ed8bcb8a18a0c	0	0	0	0	0	0	0	0	0	0	0	0	0	0	0	0	0	0	0	0	0	0	0	0	0	0	0	282.9921705	0	0	k__Bacteria;p__Verrucomicrobia;c__[Pedosphaerae];o__[Pedosphaerales];g__Ellin515;g__Unclassified;s__Unclassified
3d653c8d3f4e16e4c8b76897a48c7a7e	0	0	0	0	0	0	0	0	0	0	0	0	0	0	0	0	0	0	0	0	0	0	0	0	0	0	0	0	44.45580537	0	k__Bacteria;p__Planctomycetes;c__Phycisphaerae;o__Phycisphaerales;g__Unclassified;g__Unclassified;s__Unclassified
3d8a5744572cd268f184f63af25f56f9	0	0	0	0	0	0	0	0	0	0	0	0	0	0	0	0	0	0	0	0	0	0	0	0	0	0	144.0420603	0	0	0	k__Bacteria;p__Proteobacteria;c__Gammaproteobacteria;o__Legionellales;g__Coxiellaceae;g__Aquicella;s__Unclassified
3d8a57dac4e094011d2380350a840d46	0	0	0	0	0	0	0	0	0	0	0	0	0	0	0	0	0	0	0	0	0	0	0	0	145.4449293	0	156.0455653	0	0	0	k__Bacteria;p__Proteobacteria;c__Deltaproteobacteria;o__Myxococcales;g__Unclassified;g__Unclassified;s__Unclassified
3d8dcacfaa636d6eb1ce9de29e8bcadc	0	0	0	0	0	0	0	0	0	0	0	0	0	0	0	0	0	0	0	0	0	0	0	0	0	0	0	0	111.1395134	0	k__Bacteria;p__Chloroflexi;c__Ktedonobacteria;o__Ktedonobacterales;g__Ktedonobacteraceae;g__Unclassified;s__Unclassified
3d944a8d68e64601e8a11b006be8984b	0	0	0	0	0	0	0	0	0	0	0	0	0	0	0	0	0	0	0	0	0	0	0	0	0	0	0	62.88714901	0	0	k__Bacteria;p__Chloroflexi;c__Ktedonobacteria;o__Unclassified;g__Unclassified;g__Unclassified;s__Unclassified
3d9cee70b81978e1246ec5ae227c4c48	0	0	0	0	0	0	0	0	0	0	0	0	0	0	0	0	0	0	0	0	0	0	0	0	5011.238926	0	1956.571319	0	0	0	k__Bacteria;p__Gemmatimonadetes;c__Gemmatimonadetes;o__Unclassified;g__Unclassified;g__Unclassified;s__Unclassified
3db86145a7938235209be0fa39adc260	0	0	0	0	0	0	0	0	0	0	0	0	0	0	0	0	0	0	0	0	0	0	0	0	0	0	216.0630904	0	0	0	k__Bacteria;p__Bacteroidetes;c__Sphingobacteriia;o__Sphingobacteriales;g__Unclassified;g__Unclassified;s__Unclassified
3dbf9544b97af397c29891b533dd0320	0	0	0	0	0	0	0	0	0	0	0	0	0	0	0	0	0	0	0	0	0	0	0	0	0	0	228.0665954	0	0	0	k__Bacteria;p__Proteobacteria;c__Deltaproteobacteria;o__Myxococcales;g__Unclassified;g__Unclassified;s__Unclassified
3dc34842c4e452cfd64b3f81ab5388e6	0	0	0	10686.75337	3252.363045	10647.92261	4832.65216	4939.850061	4292.321924	0	4833.342137	685.016814	0	0	0	0	0	0	0	0	0	456.7565716	0	0	0	0	0	0	0	0	k__Bacteria;p__Proteobacteria;c__Alphaproteobacteria;o__Sphingomonadales;g__Sphingomonadaceae;g__Sphingomonas;s__Unclassified
3dccaf67e43576fb06a663c5acec9d49	0	0	0	0	0	0	0	0	0	0	0	62.27425582	0	0	0	0	0	0	0	0	0	0	0	0	0	0	0	0	0	0	k__Bacteria;p__Proteobacteria;c__Gammaproteobacteria;o__Pseudomonadales;g__Moraxellaceae;g__Acinetobacter;s__rhizosphaerae
3dd972ec0369789403f9656aafecfe79	0	0	0	0	0	0	0	0	0	0	0	0	0	0	0	0	0	0	0	0	0	0	0	0	0	0	0	20.962383	0	0	k__Bacteria;p__Proteobacteria;c__Gammaproteobacteria;o__Xanthomonadales;g__Sinobacteraceae;g__Unclassified;s__Unclassified
3de72a422fb12e86d14950a5c693ceba	0	0	0	0	0	0	0	0	0	0	0	0	0	0	0	0	0	0	0	0	0	0	0	0	528.8906519	0	216.0630904	0	0	0	k__Bacteria;p__Proteobacteria;c__Deltaproteobacteria;o__Myxococcales;g__Unclassified;g__Unclassified;s__Unclassified
3deb5321bb03e680e9854daf2e0a3769	0	0	0	0	0	0	0	0	0	0	0	0	0	0	0	0	0	0	0	0	0	0	0	0	2089.118075	756.2961656	6133.791067	0	66.68370806	0	k__Bacteria;p__Proteobacteria;c__Betaproteobacteria;o__MND1;g__Unclassified;g__Unclassified;s__Unclassified
3deebfd9ac40aa8e46d0e1998e8e34e1	0	0	0	0	0	0	0	0	0	0	0	0	0	0	0	0	0	0	0	0	0	0	0	0	0	0	0	0	0	645.9330144	k__Bacteria;p__Proteobacteria;c__Alphaproteobacteria;o__Rhodospirillales;g__Rhodospirillaceae;g__Unclassified;s__Unclassified
3df5fb4ad1bf62ba2f3b5c234b90e30f	0	0	0	0	0	0	0	0	0	0	0	0	0	0	0	0	0	0	0	0	0	0	0	0	211.5562607	1134.444248	0	0	0	0	k__Bacteria;p__Gemmatimonadetes;c__Gemmatimonadetes;o__Unclassified;g__Unclassified;g__Unclassified;s__Unclassified
3df79ee433843239c9e8ebe364b0ad29	0	0	0	0	0	0	0	0	0	0	0	0	0	0	0	0	0	0	0	0	0	0	0	0	0	0	360.1051507	0	0	0	k__Bacteria;p__Proteobacteria;c__Alphaproteobacteria;o__Sphingomonadales;g__Sphingomonadaceae;g__Kaistobacter;s__Unclassified
3e0ecbdf63573606bd51a8ea360facc1	0	0	0	0	0	0	0	0	0	0	0	0	0	0	0	0	0	0	0	179.1432474	0	0	0	0	0	0	0	0	0	0	k__Bacteria;p__Proteobacteria;c__Alphaproteobacteria;o__Caulobacterales;g__Caulobacteraceae;g__Unclassified;s__Unclassified
3e24c7c6498cb2ae8d83bdb9f6261780	0	0	0	0	0	0	0	0	0	0	0	0	0	0	0	0	0	0	0	0	0	0	0	37.28630288	0	0	0	0	0	0	k__Bacteria;p__Proteobacteria;c__Alphaproteobacteria;o__Rhodospirillales;g__Acetobacteraceae;g__Unclassified;s__Unclassified
3e2c5f7bb9de893903fe28f4aa28a246	0	0	0	0	0	0	0	0	0	0	0	0	0	0	0	0	0	0	0	0	0	0	0	0	92.55586408	0	0	0	0	0	k__Bacteria;p__Proteobacteria;c__Deltaproteobacteria;o__Myxococcales;g__Unclassified;g__Unclassified;s__Unclassified
3e302b7b3b21ce6978fab190ab265f90	0	0	0	0	0	0	0	0	0	0	0	0	0	0	0	0	0	0	0	0	0	0	0	0	0	630.2468046	0	0	0	0	k__Bacteria;p__Acidobacteria;c__Solibacteres;o__Solibacterales;g__Unclassified;g__Unclassified;s__Unclassified
3e3525bc61dba4d936c61a7e717bbedb	0	0	0	0	0	0	0	0	0	0	0	0	0	0	0	0	0	0	0	0	0	0	0	0	0	970.5800792	0	3081.470302	4901.252542	2535.885167	k__Bacteria;p__Acidobacteria;c__Acidobacteriia;o__Acidobacteriales;g__Koribacteraceae;g__Candidatus Koribacter;s__Unclassified
3e438f36964b00c5c1310d6e17257ef6	0	0	0	0	0	0	0	0	0	0	0	0	0	0	0	0	0	0	0	0	0	0	0	0	0	176.4691053	0	0	0	0	k__Bacteria;p__Proteobacteria;c__Alphaproteobacteria;o__Rhizobiales;g__Unclassified;g__Unclassified;s__Unclassified
3e452fdb8f2b9c7b3d07ca6dc4033c3a	0	0	0	0	0	139.1885309	0	0	0	0	0	0	0	0	0	0	0	0	0	89.57162371	0	959.1888003	0	242.3609687	0	0	0	0	0	0	k__Bacteria;p__Bacteroidetes;c__Flavobacteriia;o__Flavobacteriales;g__[Weeksellaceae];g__Chryseobacterium;s__Unclassified
3e4f33a4e735b553056775104fe87a2f	0	0	0	0	0	0	0	0	0	0	0	0	0	0	0	0	0	0	0	0	0	0	0	0	0	0	24.00701005	0	0	0	k__Bacteria;p__Proteobacteria;c__Deltaproteobacteria;o__Bdellovibrionales;g__Bdellovibrionaceae;g__Bdellovibrio;s__Unclassified
3e5407b0d22782a125d70f4ab91ca587	0	0	0	0	0	0	0	0	0	0	0	0	0	0	0	0	0	0	0	0	0	0	0	0	0	0	0	408.7664686	0	0	k__Bacteria;p__Actinobacteria;c__Acidimicrobiia;o__Acidimicrobiales;g__Unclassified;g__Unclassified;s__Unclassified
3e586ba4f49ef265c12b95b340709b7e	0	0	0	0	0	0	0	0	0	0	0	0	0	0	0	0	0	0	0	0	0	0	0	0	0	0	180.0525754	0	0	0	k__Bacteria;p__Proteobacteria;c__Betaproteobacteria;o__Burkholderiales;g__Comamonadaceae;g__Azohydromonas;s__Unclassified
3e65bd43e1f755952793b220329f8cd1	0	0	0	0	0	0	0	0	0	0	0	0	0	0	0	0	0	0	0	0	0	0	0	0	1295.782097	605.0369325	2244.655439	0	0	0	k__Bacteria;p__Verrucomicrobia;c__[Pedosphaerae];o__[Pedosphaerales];g__Unclassified;g__Unclassified;s__Unclassified
3e67d08f005d052af8a9fab24cb22abb	0	0	0	0	0	0	0	0	0	0	0	0	0	0	0	0	0	0	0	0	0	0	0	0	1242.893032	0	1644.480188	0	0	0	k__Bacteria;p__Acidobacteria;c__Unclassified;o__Unclassified;g__Unclassified;g__Unclassified;s__Unclassified
3e6db8785d771a0fc1b7772faa9b38fd	0	0	0	0	0	0	0	0	0	0	0	0	0	0	0	0	2395.926924	0	0	0	0	0	0	0	0	0	0	0	0	0	k__Bacteria;p__Firmicutes;c__Bacilli;o__Bacillales;g__Planococcaceae;g__Sporosarcina;s__Unclassified
3e79b334e729b026c238333921fd5ccf	0	0	0	0	0	0	0	0	0	0	0	0	0	0	0	0	0	0	0	0	0	0	0	0	0	0	0	115.2931065	0	0	k__Bacteria;p__Armatimonadetes;c__[Fimbriimonadia];o__[Fimbriimonadales];g__[Fimbriimonadaceae];g__Fimbriimonas;s__Unclassified
3e86649211af0e60da7b8ec0ed6c8da3	0	0	0	0	0	0	0	0	0	0	0	0	0	0	0	0	0	0	0	0	0	0	0	0	0	0	0	41.92476601	0	0	k__Bacteria;p__Proteobacteria;c__Unclassified;o__Unclassified;g__Unclassified;g__Unclassified;s__Unclassified
3e86ca3c8093312712e5f94ead548347	0	0	0	0	0	0	0	0	0	0	0	0	0	0	0	0	0	0	0	0	0	0	0	0	0	0	0	0	477.8999078	0	k__Bacteria;p__Proteobacteria;c__Alphaproteobacteria;o__Rhodospirillales;g__Rhodospirillaceae;g__Unclassified;s__Unclassified
3e93f9278c026c9ccdefd54c184236d5	0	0	0	0	0	0	0	0	0	0	0	0	0	0	0	0	0	0	0	0	0	319.7296001	0	0	0	0	0	0	2922.969203	0	k__Bacteria;p__Proteobacteria;c__Betaproteobacteria;o__Burkholderiales;g__Alcaligenaceae;g__Unclassified;s__Unclassified
3e952da535d0c656772bacbdce8000e9	0	0	0	0	0	0	0	0	0	0	0	0	0	0	0	0	0	0	0	0	0	0	0	186.4315144	330.5566574	302.5184662	0	0	0	0	k__Bacteria;p__Proteobacteria;c__Alphaproteobacteria;o__Rhizobiales;g__Hyphomicrobiaceae;g__Unclassified;s__Unclassified
3ea2f550dc52e040ab7a5fc3ec443f95	0	0	0	0	0	0	0	0	0	0	0	0	0	0	0	0	0	0	0	0	0	0	0	0	0	0	60.01752512	0	0	0	k__Bacteria;p__Proteobacteria;c__Gammaproteobacteria;o__Xanthomonadales;g__Xanthomonadaceae;g__Unclassified;s__Unclassified
3ea51b1116dc2c6badcdd95a1bfcb08f	0	0	0	0	0	0	0	0	0	0	0	0	0	0	0	0	0	0	0	0	0	0	0	0	0	0	0	429.7288516	0	0	k__Bacteria;p__AD3;c__ABS-6;o__Unclassified;g__Unclassified;g__Unclassified;s__Unclassified
3ec2fa2bb72774c9ce4ffeada3c3dd54	0	0	0	0	0	0	0	0	0	0	0	0	0	0	0	0	0	0	930.0433051	0	0	502.4322287	0	0	0	0	0	0	0	0	k__Bacteria;p__Proteobacteria;c__Alphaproteobacteria;o__Rhizobiales;g__Beijerinckiaceae;g__Unclassified;s__Unclassified
3ec766a036f7de75705a7e83c36019f4	0	0	0	0	0	0	0	871.7382461	0	0	0	0	0	0	0	0	0	0	0	0	0	0	0	0	0	0	0	0	0	0	k__Bacteria;p__Proteobacteria;c__Alphaproteobacteria;o__Rhizobiales;g__Methylobacteriaceae;g__Unclassified;s__Unclassified
3ed7312cd03e3f55cf39418c06aefd82	0	0	0	0	0	0	0	0	0	0	0	0	0	0	0	0	0	0	0	0	0	0	0	0	0	0	0	0	88.91161074	0	k__Bacteria;p__Proteobacteria;c__Alphaproteobacteria;o__Rhizobiales;g__Unclassified;g__Unclassified;s__Unclassified
3ed9f0a031d7bc4c786bc4b1713ac0c5	0	0	0	0	0	0	0	0	0	0	0	0	0	0	0	0	898.4725966	0	0	0	0	0	0	0	0	0	0	0	0	0	k__Bacteria;p__Firmicutes;c__Clostridia;o__Clostridiales;g__[Tissierellaceae];g__Anaerococcus;s__Unclassified
3ee0a3b622e84537a5db42e876c53655	0	0	0	0	0	0	0	0	0	0	0	0	0	0	0	0	0	0	0	0	0	0	0	0	0	0	348.1016457	0	0	0	k__Bacteria;p__Proteobacteria;c__Gammaproteobacteria;o__Xanthomonadales;g__Xanthomonadaceae;g__Lysobacter;s__Unclassified
3ee871838301c8e7836439c2faceab10	0	0	0	0	0	0	138.075776	0	0	374.2981909	290.5287623	0	0	0	0	0	0	0	0	0	0	0	0	0	0	0	0	0	0	0	k__Bacteria;p__Proteobacteria;c__Alphaproteobacteria;o__Rhizobiales;g__Methylobacteriaceae;g__Methylobacterium;s__Unclassified
3eea678b14da1dfc6a3d357f32bb98c0	0	0	0	0	0	0	0	0	0	0	0	0	0	0	0	0	0	0	0	0	0	0	0	0	0	277.308594	0	0	0	0	k__Bacteria;p__Chloroflexi;c__Chloroflexi;o__[Roseiflexales];g__[Kouleothrixaceae];g__Unclassified;s__Unclassified
3eeaf305694ea7b2b8d52965a987b1b8	0	0	0	0	0	0	0	0	0	0	0	0	0	0	0	0	0	0	290.6385329	0	0	0	781.7385866	0	0	226.8888497	0	0	0	0	k__Bacteria;p__Bacteroidetes;c__[Saprospirae];o__[Saprospirales];g__Unclassified;g__Unclassified;s__Unclassified
3eefe70c08e0833d61fd2f242001265b	0	0	0	0	0	0	0	0	0	0	0	0	0	0	0	0	0	0	0	0	0	0	0	0	343.7789237	0	0	0	0	0	k__Bacteria;p__Gemmatimonadetes;c__Gemm-1;o__Unclassified;g__Unclassified;g__Unclassified;s__Unclassified
3effd18f31c5c70161c8aaff0aa4ce26	0	0	0	0	0	0	0	0	0	0	0	0	0	0	0	0	0	0	0	0	0	0	0	0	0	0	0	272.510979	0	0	k__Bacteria;p__AD3;c__ABS-6;o__Unclassified;g__Unclassified;g__Unclassified;s__Unclassified
3f0b0983c1ce4b97140c4cb85be3e7ce	0	0	0	0	0	0	0	0	0	0	0	0	0	0	0	0	0	0	0	0	0	0	0	0	0	0	240.0701005	0	0	0	k__Bacteria;p__Proteobacteria;c__Alphaproteobacteria;o__Sphingomonadales;g__Erythrobacteraceae;g__Unclassified;s__Unclassified
3f3695e8ce62fbaaa752fe72710e0f5d	0	0	0	0	0	0	0	0	0	0	0	0	0	0	0	0	0	0	0	0	0	0	0	0	965.2254396	428.5678272	180.0525754	0	0	0	k__Bacteria;p__Chloroflexi;c__TK10;o__AKYG885;g__Dolo_23;g__Unclassified;s__Unclassified
3f53b864d46a2e0faff1354286635be1	0	0	0	0	0	0	0	0	0	0	0	0	0	0	0	0	0	0	0	0	0	0	0	0	0	0	0	303.9545536	433.4441024	0	k__Bacteria;p__Acidobacteria;c__Acidobacteriia;o__Acidobacteriales;g__Acidobacteriaceae;g__Unclassified;s__Unclassified
3f5461e925748a5b6ad589a185e109c9	0	0	0	0	0	0	0	0	0	0	0	0	0	0	0	0	0	0	0	0	0	0	0	0	0	163.8641692	0	0	0	0	k__Bacteria;p__Proteobacteria;c__Betaproteobacteria;o__Burkholderiales;g__Comamonadaceae;g__Limnohabitans;s__Unclassified
3f568dee999a1f6e7e2cd10b3217c1d8	0	0	0	0	0	0	0	0	0	0	0	0	0	0	0	0	0	0	0	0	0	0	0	0	0	239.4937858	0	0	0	0	k__Bacteria;p__Proteobacteria;c__Betaproteobacteria;o__Unclassified;g__Unclassified;g__Unclassified;s__Unclassified
3f5a840b5717696b391566fd1533d979	0	0	0	0	0	0	0	0	0	0	0	0	0	0	0	0	0	0	0	0	0	0	0	0	0	0	0	0	0	203.3492823	k__Bacteria;p__Proteobacteria;c__Gammaproteobacteria;o__Xanthomonadales;g__Sinobacteraceae;g__Unclassified;s__Unclassified
3f67dc87730afd47fc38214a666e1260	0	0	0	0	0	0	0	0	0	0	0	0	0	0	0	0	0	0	0	0	0	114.1891429	0	0	0	0	0	0	0	0	k__Bacteria;p__Proteobacteria;c__Gammaproteobacteria;o__Xanthomonadales;g__Sinobacteraceae;g__Unclassified;s__Unclassified
3f6c5bb549229ca61b2edf730e95931e	0	0	0	0	0	0	0	0	0	0	0	0	0	0	0	0	0	0	0	0	0	0	0	0	0	37.81480828	0	0	0	0	k__Bacteria;p__Proteobacteria;c__Deltaproteobacteria;o__Unclassified;g__Unclassified;g__Unclassified;s__Unclassified
3f6e16a108d5be81978e7dfb319b2e32	0	0	0	0	0	0	0	0	0	0	0	0	0	0	0	0	0	0	0	0	0	0	0	0	119.0003967	0	360.1051507	0	0	0	k__Bacteria;p__Acidobacteria;c__Solibacteres;o__Solibacterales;g__Unclassified;g__Unclassified;s__Unclassified
3f70efc5725f93c6b47f5ecc45332126	0	0	0	0	0	0	0	0	0	0	0	0	0	0	0	0	0	0	0	0	0	0	0	0	0	0	0	31.44357451	0	0	k__Bacteria;p__Bacteroidetes;c__[Saprospirae];o__[Saprospirales];g__Chitinophagaceae;g__Sediminibacterium;s__Unclassified
3f798d5a754d662a0c8531e7eb8bdb40	0	0	0	0	0	0	0	0	0	0	0	0	0	0	0	0	0	0	0	0	0	0	0	0	0	0	0	0	22.22790269	0	k__Bacteria;p__Proteobacteria;c__Gammaproteobacteria;o__HTCC2188;g__HTCC2089;g__Unclassified;s__Unclassified
3f7b9613a2c8258b8f4fa5938b9a4c85	0	0	0	0	0	0	0	0	0	0	0	0	0	0	0	0	0	0	0	0	0	0	0	0	0	0	0	1939.020428	255.6208809	0	k__Bacteria;p__Gemmatimonadetes;c__Gemm-1;o__Unclassified;g__Unclassified;g__Unclassified;s__Unclassified
3f815cc0746ccd12f8eef5fc12123387	0	0	0	0	0	0	0	0	0	0	0	0	0	0	0	0	0	0	0	0	0	0	0	0	0	516.8023798	0	303.9545536	0	0	k__Bacteria;p__Proteobacteria;c__Betaproteobacteria;o__MND1;g__Unclassified;g__Unclassified;s__Unclassified
3f90a872ffbae77e3d1680b7786ce1bb	10510.14773	0	0	0	0	0	0	0	0	0	0	0	0	0	0	0	0	0	0	0	0	0	0	0	0	0	0	0	0	0	k__Bacteria;p__Bacteroidetes;c__Flavobacteriia;o__Flavobacteriales;g__[Weeksellaceae];g__Chryseobacterium;s__Unclassified
3fb2e9a79435ca2d1f03191887322849	0	0	0	0	0	0	0	0	0	0	0	0	0	0	0	0	0	0	0	0	0	0	0	0	0	0	96.02804019	0	0	0	k__Bacteria;p__Bacteroidetes;c__Sphingobacteriia;o__Sphingobacteriales;g__Unclassified;g__Unclassified;s__Unclassified
3fba1a623f474bf0ac4a15b2d733cd8f	0	0	0	0	0	0	0	0	0	0	0	0	0	0	0	0	0	0	0	0	0	0	0	0	0	1096.62944	0	0	0	0	k__Bacteria;p__Proteobacteria;c__Deltaproteobacteria;o__Myxococcales;g__Myxococcaceae;g__Unclassified;s__Unclassified
3fba609e0e39f5b2ee73325d1d6d145e	0	677.6598148	3539.383402	0	0	394.3675041	14387.49586	6683.326553	11470.86031	4990.642545	2667.582272	1411.549799	0	0	0	0	0	0	0	0	207.2861066	433.918743	0	0	0	0	0	0	0	0	k__Bacteria;p__Proteobacteria;c__Alphaproteobacteria;o__Rhizobiales;g__Methylobacteriaceae;g__Methylobacterium;s__hispanicum
3fc7fa387a87db6ed027acccef71fd6f	0	0	0	0	0	0	0	0	0	0	0	0	0	0	0	0	0	0	0	0	0	0	0	0	0	0	0	0	0	71.77033493	k__Bacteria;p__Proteobacteria;c__Alphaproteobacteria;o__Unclassified;g__Unclassified;g__Unclassified;s__Unclassified
3fcb85155f93142784693731bd61b728	0	0	0	0	0	0	0	0	0	0	0	0	0	0	0	0	0	0	0	0	0	0	0	0	0	126.0493609	0	0	0	0	k__Bacteria;p__Proteobacteria;c__Deltaproteobacteria;o__Bdellovibrionales;g__Bdellovibrionaceae;g__Bdellovibrio;s__Unclassified
3fcb8a659f10fbee37f12932ed4d3ee3	0	0	0	0	0	0	0	0	0	0	0	0	0	0	0	0	0	0	0	0	31.092916	0	0	0	0	0	0	0	0	0	k__Bacteria;p__Firmicutes;c__Bacilli;o__Bacillales;g__Unclassified;g__Unclassified;s__Unclassified
3fcdbf2b189e0ef6e8c63fdb8c21c36a	0	0	0	0	0	0	0	0	0	0	0	0	1425.719989	0	0	0	0	0	0	0	0	0	0	0	0	0	0	0	0	0	k__Bacteria;p__Actinobacteria;c__Actinobacteria;o__Actinomycetales;g__Nocardioidaceae;g__Unclassified;s__Unclassified
3fd3f30f9c4ce1a709eb87207ba90150	0	0	0	0	0	0	0	0	0	0	0	0	0	0	0	0	0	0	0	0	0	0	0	0	0	0	216.0630904	0	0	0	k__Bacteria;p__Actinobacteria;c__MB-A2-108;o__0319-7L14;g__Unclassified;g__Unclassified;s__Unclassified
3fe5dc7f61f750e2001babe0963b72d8	0	0	0	0	0	0	0	0	0	0	0	0	0	0	0	0	0	0	0	0	0	0	0	0	66.11133148	0	0	0	0	0	k__Bacteria;p__Proteobacteria;c__Gammaproteobacteria;o__Legionellales;g__Legionellaceae;g__Unclassified;s__Unclassified
3ff5e16745ed8fbfea59aac1b161e10d	0	0	0	0	0	0	0	0	0	0	0	0	0	0	0	0	0	0	0	0	0	0	0	0	0	50.41974437	0	0	0	334.9282297	k__Bacteria;p__Bacteroidetes;c__[Saprospirae];o__[Saprospirales];g__Chitinophagaceae;g__Unclassified;s__Unclassified
3ffa751bbaa969747177f3f7a82555d3	0	0	0	0	0	0	0	0	0	0	0	0	0	0	0	0	0	0	0	0	0	0	0	0	0	0	0	0	0	167.4641148	k__Bacteria;p__Proteobacteria;c__Betaproteobacteria;o__Burkholderiales;g__Comamonadaceae;g__Unclassified;s__Unclassified
3ffb857cf438b695d2b2cf141faeb349	0	0	0	0	0	0	0	0	0	0	0	0	0	0	0	0	0	0	0	0	0	0	0	0	105.7781304	0	96.02804019	0	0	0	k__Bacteria;p__Bacteroidetes;c__Sphingobacteriia;o__Sphingobacteriales;g__Unclassified;g__Unclassified;s__Unclassified
3ffeb55a7770604c940ca99a5b42e94d	0	0	0	0	0	0	0	0	0	0	0	0	0	0	0	0	0	0	0	0	0	0	0	0	0	0	0	0	0	203.3492823	k__Bacteria;p__AD3;c__ABS-6;o__Unclassified;g__Unclassified;g__Unclassified;s__Unclassified
400c362bdabff881e5f8620b09f1feba	0	0	0	0	0	0	0	0	0	0	0	0	0	0	0	0	0	0	0	0	0	0	0	0	0	0	648.1892713	0	0	0	k__Bacteria;p__Proteobacteria;c__Betaproteobacteria;o__Burkholderiales;g__Comamonadaceae;g__Pelomonas;s__Unclassified
400d38b97cae2b0d4c56adc865171292	0	0	0	0	0	0	0	0	0	0	132.0585283	249.0970233	0	0	0	0	0	0	0	0	0	0	0	0	0	0	0	0	0	0	k__Bacteria;p__Proteobacteria;c__Alphaproteobacteria;o__Rickettsiales;g__Unclassified;g__Unclassified;s__Unclassified
401df1ed9bcfd274d9afa30ae6e82ef1	0	0	0	0	0	0	0	0	0	0	0	0	0	0	0	0	0	0	0	0	0	0	0	0	0	0	0	73.36834051	0	0	k__Bacteria;p__Chlamydiae;c__Chlamydiia;o__Chlamydiales;g__Unclassified;g__Unclassified;s__Unclassified
402680300a6ace4d1a6c0040bbe7b79c	0	0	0	0	0	0	0	0	0	0	0	0	0	0	0	0	0	0	0	0	0	0	0	0	714.00238	0	624.1822612	0	0	0	k__Bacteria;p__Gemmatimonadetes;c__Gemmatimonadetes;o__KD8-87;g__Unclassified;g__Unclassified;s__Unclassified
402f57c99e88622b0918091ab567a3c5	0	0	0	0	0	0	0	0	0	0	0	0	0	0	0	0	0	0	0	0	0	0	0	0	0	768.9011017	0	0	0	0	k__Bacteria;p__TM7;c__Unclassified;o__Unclassified;g__Unclassified;g__Unclassified;s__Unclassified
40390fc71b84369e5334b835b726277d	0	0	0	0	0	0	0	0	0	998.128509	0	0	0	0	0	0	0	0	0	0	0	0	0	0	357.00119	214.2839136	372.1086557	0	233.3929782	0	k__Bacteria;p__Proteobacteria;c__Betaproteobacteria;o__Burkholderiales;g__Comamonadaceae;g__Variovorax;s__paradoxus
403e78e4689bcbc15f9e84ad0ac55cb1	0	0	0	0	0	0	0	0	0	0	0	0	0	0	0	0	0	0	0	0	0	0	0	0	0	693.2714851	0	0	0	0	k__Bacteria;p__Proteobacteria;c__Gammaproteobacteria;o__Xanthomonadales;g__Xanthomonadaceae;g__Unclassified;s__Unclassified
4040bf06802805f52b32b96e38d93a15	0	0	0	0	0	0	220.9212416	0	0	0	0	0	0	0	0	0	0	0	0	0	0	0	0	0	0	0	0	0	0	0	k__Bacteria;p__Actinobacteria;c__Actinobacteria;o__Actinomycetales;g__Microbacteriaceae;g__Microbacterium;s__chocolatum
4049843c51f121829d4e83392d52d99a	0	0	0	0	0	0	0	0	0	0	0	0	0	0	0	0	0	0	0	0	0	0	0	0	198.3339944	0	84.02453516	0	0	0	k__Bacteria;p__Chlamydiae;c__Chlamydiia;o__Chlamydiales;g__Parachlamydiaceae;g__Unclassified;s__Unclassified
404b9987469714af91b2e438f41a828f	0	0	0	0	0	0	0	0	0	0	0	0	0	0	0	0	0	0	0	0	0	0	0	0	0	0	0	167.699064	0	0	k__Bacteria;p__Firmicutes;c__Bacilli;o__Bacillales;g__Paenibacillaceae;g__Thermobacillus;s__composti
407ba79e6ecd631280e95a80cafe747c	0	0	0	0	0	0	0	0	0	0	0	0	0	0	0	0	0	0	0	0	0	0	0	0	198.3339944	0	0	0	0	0	k__Bacteria;p__TM6;c__SJA-4;o__Unclassified;g__Unclassified;g__Unclassified;s__Unclassified
407c5cec6f1e95859bfe95e2526c89f6	0	0	0	0	0	0	0	0	0	0	0	0	0	0	0	0	0	0	0	0	0	0	0	0	0	0	0	0	55.56975672	0	k__Bacteria;p__Proteobacteria;c__Deltaproteobacteria;o__MIZ46;g__Unclassified;g__Unclassified;s__Unclassified
407ec1219659321f351957427f86be5f	0	0	0	0	0	0	0	0	0	0	0	0	0	0	0	0	0	0	0	0	0	0	0	0	0	0	0	0	344.5324916	0	k__Bacteria;p__Proteobacteria;c__Betaproteobacteria;o__Burkholderiales;g__Burkholderiaceae;g__Burkholderia;s__Unclassified
408687461aa0a2c8acb43d05e2764607	0	0	0	0	0	0	0	0	0	0	0	0	0	1648.804617	0	0	0	0	0	0	0	0	0	0	0	0	0	0	0	0	k__Bacteria;p__Proteobacteria;c__Alphaproteobacteria;o__Rhizobiales;g__Hyphomicrobiaceae;g__Hyphomicrobium;s__Unclassified
408b01cd0b41494b3439e26be00a7c1d	0	0	0	0	0	0	0	0	0	0	0	0	0	0	0	0	0	0	0	0	0	0	0	0	0	0	36.01051507	0	0	0	k__Bacteria;p__Acidobacteria;c__Solibacteres;o__Solibacterales;g__Unclassified;g__Unclassified;s__Unclassified
4091363732f210e962bb78366d2e75e7	0	0	0	0	0	0	0	0	0	0	0	0	0	0	0	0	0	0	0	0	0	0	0	0	52.88906519	0	0	0	0	0	k__Bacteria;p__Acidobacteria;c__Solibacteres;o__Solibacterales;g__Unclassified;g__Unclassified;s__Unclassified
40b495701f49e9d508a6932edded3bd6	0	0	0	0	0	0	0	0	0	0	0	0	0	0	0	0	0	0	0	0	0	0	0	0	0	441.1727633	0	0	0	0	k__Bacteria;p__Verrucomicrobia;c__[Pedosphaerae];o__[Pedosphaerales];g__Unclassified;g__Unclassified;s__Unclassified
40b53b887153dd52173d369eedf493a0	0	0	0	0	0	0	0	0	0	0	0	0	0	0	0	0	0	0	0	0	0	0	0	0	0	0	0	104.811915	0	0	k__Bacteria;p__Actinobacteria;c__Actinobacteria;o__Actinomycetales;g__Micromonosporaceae;g__Unclassified;s__Unclassified
40d411fcb3230f56e7bc2b91713bc3e8	0	0	0	0	0	0	0	0	0	0	0	0	0	0	0	0	0	0	0	0	0	0	0	0	555.3351845	0	0	0	0	0	k__Bacteria;p__Firmicutes;c__Bacilli;o__Bacillales;g__Bacillaceae;g__Bacillus;s__Unclassified
40dfb98c74d62ff8d8ac1274b2e57b82	0	0	0	0	0	0	0	0	0	0	0	0	0	0	0	0	7786.762504	0	0	0	0	0	0	0	0	0	0	0	0	0	k__Bacteria;p__Firmicutes;c__Bacilli;o__Bacillales;g__Planococcaceae;g__Unclassified;s__Unclassified
40ec81acd4033677eec7944697d381f8	0	0	0	0	0	0	0	0	0	0	0	352.8874497	0	0	0	0	0	0	0	0	0	0	0	0	0	0	0	0	0	0	k__Bacteria;p__Proteobacteria;c__Alphaproteobacteria;o__Rickettsiales;g__Rickettsiaceae;g__Rickettsia;s__Unclassified
40f317e5faa2606b2889f8d673c034ba	0	0	0	0	0	0	0	0	0	0	0	0	0	0	0	0	0	0	0	0	0	0	0	0	132.222663	0	252.0736055	0	0	0	k__Bacteria;p__Proteobacteria;c__Alphaproteobacteria;o__Rhodospirillales;g__Rhodospirillaceae;g__Unclassified;s__Unclassified
40f35a53d41c2d6c8d7c6300f8a0955f	0	0	0	0	0	0	0	0	0	0	0	0	0	0	0	0	0	0	203.446973	0	0	0	0	0	0	0	0	0	0	0	k__Bacteria;p__Proteobacteria;c__Alphaproteobacteria;o__Rhodospirillales;g__Rhodospirillaceae;g__Unclassified;s__Unclassified
40f371970c63d168191a9e18c2999d97	0	0	0	0	0	0	0	0	0	0	0	0	0	0	0	0	0	0	0	0	0	0	0	0	0	0	0	0	0	107.6555024	k__Bacteria;p__FBP;c__Unclassified;o__Unclassified;g__Unclassified;g__Unclassified;s__Unclassified
4104e4cc4bc57fe21905a6ae32f48999	0	0	0	0	0	0	0	0	0	0	0	0	0	0	0	0	0	0	0	0	0	0	0	0	0	0	276.0806155	0	0	0	k__Bacteria;p__Verrucomicrobia;c__[Pedosphaerae];o__[Pedosphaerales];g__Unclassified;g__Unclassified;s__Unclassified
4107033364bd70b35edd930bb2fe6fa3	0	0	0	0	0	0	0	0	0	0	0	0	0	0	0	0	0	0	0	0	0	0	0	0	0	0	588.1717461	0	0	0	k__Bacteria;p__Actinobacteria;c__Actinobacteria;o__Actinomycetales;g__Micromonosporaceae;g__Unclassified;s__Unclassified
410c0f089046d4987952d1f4b341af13	0	0	0	0	0	0	0	0	0	0	0	0	0	0	0	0	0	0	0	0	0	0	0	0	0	0	48.01402009	0	0	0	k__Bacteria;p__Proteobacteria;c__Alphaproteobacteria;o__Rhizobiales;g__Hyphomicrobiaceae;g__Hyphomicrobium;s__Unclassified
4116eda52b5746c14be6bec824c074f4	0	0	0	0	0	0	0	0	0	0	0	0	0	0	0	0	0	0	0	0	0	0	0	0	0	0	0	1006.194384	0	0	k__Bacteria;p__Acidobacteria;c__Solibacteres;o__Solibacterales;g__Solibacteraceae;g__Candidatus Solibacter;s__Unclassified
412eac8865b5b04c2a64a0b4d3930152	0	0	0	0	0	0	0	0	0	0	0	0	0	0	0	0	0	0	0	0	0	0	0	0	0	0	0	0	355.646443	0	k__Bacteria;p__Proteobacteria;c__Deltaproteobacteria;o__Myxococcales;g__Haliangiaceae;g__Unclassified;s__Unclassified
413383fa16bf35c315bfc6c4e06349ad	0	0	0	0	0	0	0	0	0	0	0	0	0	0	0	0	0	0	0	0	0	0	0	0	0	0	0	0	500.1278104	0	k__Bacteria;p__Proteobacteria;c__Betaproteobacteria;o__Burkholderiales;g__Burkholderiaceae;g__Burkholderia;s__Unclassified
4139caef7182475c56f723a49f16c188	0	0	0	0	0	0	0	0	0	0	0	0	0	0	0	0	0	0	1278.809545	0	114.0073587	639.4592002	2345.21576	0	264.4453259	0	636.1857662	0	711.292886	466.507177	k__Bacteria;p__Actinobacteria;c__Actinobacteria;o__Actinomycetales;g__Streptomycetaceae;g__Streptomyces;s__Unclassified
415b7172615e833bd0b46ff15e990598	0	0	0	0	0	0	0	0	0	0	0	0	0	0	0	0	0	0	0	0	0	0	0	0	0	0	0	0	111.1395134	0	k__Bacteria;p__Proteobacteria;c__Alphaproteobacteria;o__Rickettsiales;g__Unclassified;g__Unclassified;s__Unclassified
415f7524a7e655cb222657eaea545663	0	0	0	0	0	255.1789733	0	0	0	0	0	0	0	0	0	0	0	0	0	0	756.5942893	342.5674287	0	0	0	0	0	0	0	0	k__Bacteria;p__Proteobacteria;c__Gammaproteobacteria;o__Legionellales;g__Legionellaceae;g__Legionella;s__Unclassified
4169a40e856b3b0541336b867fc73947	0	0	0	0	0	0	0	0	0	0	0	0	0	0	0	0	0	0	0	0	0	0	0	0	0	239.4937858	0	0	0	0	k__Bacteria;p__Bacteroidetes;c__Sphingobacteriia;o__Sphingobacteriales;g__Unclassified;g__Unclassified;s__Unclassified
4169a47bee4b1a0c49fcafbf1a6afa94	0	0	0	0	0	0	0	0	0	0	0	0	0	0	0	0	0	0	0	0	0	0	0	0	66.11133148	0	0	0	0	0	k__Bacteria;p__Proteobacteria;c__Unclassified;o__Unclassified;g__Unclassified;g__Unclassified;s__Unclassified
41775b50161637b877e5c08db327728c	0	0	0	0	0	0	0	0	0	0	0	0	0	0	0	0	0	0	0	0	0	0	0	0	423.1125215	0	564.1647361	0	0	0	k__Bacteria;p__Proteobacteria;c__Betaproteobacteria;o__Burkholderiales;g__Alcaligenaceae;g__Unclassified;s__Unclassified
417d167d724449f0bce6b748d1cf90a2	0	0	0	0	0	0	0	0	0	0	0	0	0	0	0	0	0	0	0	0	0	0	0	0	0	1689.061436	0	125.774298	222.2790269	0	k__Bacteria;p__Chloroflexi;c__Chloroflexi;o__[Roseiflexales];g__[Kouleothrixaceae];g__Unclassified;s__Unclassified
417f841d87843dc2a3388e4007477b7b	0	0	0	0	0	0	0	0	0	0	0	0	0	0	0	0	0	0	0	0	0	0	0	0	0	0	0	157.2178725	0	0	k__Bacteria;p__Proteobacteria;c__Gammaproteobacteria;o__Xanthomonadales;g__Sinobacteraceae;g__Unclassified;s__Unclassified
417fc368bde76bd113aa5a7966f1df4f	0	0	0	0	0	0	0	0	0	0	0	0	0	0	0	0	0	0	0	0	0	0	0	0	0	151.2592331	0	0	0	0	k__Bacteria;p__Acidobacteria;c__Acidobacteriia;o__Acidobacteriales;g__Koribacteraceae;g__Unclassified;s__Unclassified
4185e167dd53e308e77f5b8ac4156a44	0	0	0	0	0	0	0	0	0	0	0	0	0	0	0	0	0	0	0	0	0	0	0	0	0	0	0	136.2554895	0	0	k__Bacteria;p__Actinobacteria;c__Actinobacteria;o__Actinomycetales;g__Unclassified;g__Unclassified;s__Unclassified
4190ef1ef42434fd1814d52076806b7b	0	0	0	0	0	0	0	0	0	0	0	0	0	0	0	0	0	0	0	0	0	0	0	0	264.4453259	277.308594	456.1331909	0	0	0	k__Bacteria;p__Proteobacteria;c__Betaproteobacteria;o__Ellin6067;g__Unclassified;g__Unclassified;s__Unclassified
419419a58af978be923d96fbbc44df64	4745.961618	11294.33025	5371.169549	14982.63991	0	11854.22321	0	0	0	0	422.5872907	0	0	0	0	0	0	0	0	0	849.8730373	525.2700573	0	0	0	0	0	0	0	0	k__Bacteria;p__Proteobacteria;c__Betaproteobacteria;o__Burkholderiales;g__Oxalobacteraceae;g__Unclassified;s__Unclassified
41a20f30bbeb4de540303398f3b75aae	0	0	0	0	0	0	248.5363968	0	0	0	0	0	0	0	0	0	0	0	0	0	0	0	0	0	0	0	0	0	0	0	k__Bacteria;p__Actinobacteria;c__Thermoleophilia;o__Solirubrobacterales;g__Conexibacteraceae;g__Unclassified;s__Unclassified
41ab15875a5cfc2056f09d797336e7c2	0	0	0	0	0	0	0	0	0	0	0	0	0	0	0	0	0	0	0	0	0	0	0	0	251.2230596	0	0	0	0	0	k__Bacteria;p__Proteobacteria;c__Gammaproteobacteria;o__Xanthomonadales;g__Sinobacteraceae;g__Unclassified;s__Unclassified
41b727da9469d33d28c53fe0e8b14c81	0	0	0	0	0	0	0	0	0	0	0	0	0	0	0	0	0	0	0	0	0	0	0	0	119.0003967	504.1974437	0	272.510979	333.4185403	358.8516746	k__Bacteria;p__Acidobacteria;c__Solibacteres;o__Solibacterales;g__Solibacteraceae;g__Unclassified;s__Unclassified
41b7514e15d846080b9cde76dd32d4b3	0	0	0	0	0	0	0	0	0	0	0	0	0	0	0	0	0	0	0	0	0	0	0	0	0	0	0	0	0	191.3875598	k__Bacteria;p__Actinobacteria;c__Thermoleophilia;o__Gaiellales;g__Gaiellaceae;g__Unclassified;s__Unclassified
41b826ac0a70e183b18886c7a332999d	1863.868563	0	0	0	0	0	0	0	0	0	0	0	4277.159966	0	0	0	0	0	0	0	0	0	0	0	0	0	0	0	0	0	k__Bacteria;p__Bacteroidetes;c__Flavobacteriia;o__Flavobacteriales;g__[Weeksellaceae];g__Chryseobacterium;s__Unclassified
41c453bb2160eeb61ca31c975e7e88c5	0	0	0	0	0	0	0	0	0	0	0	0	0	0	0	0	0	0	0	0	0	0	0	0	0	415.9628911	0	0	88.91161074	0	k__Bacteria;p__Chloroflexi;c__Chloroflexi;o__[Roseiflexales];g__[Kouleothrixaceae];g__Unclassified;s__Unclassified
41cedcdcb9aa822dfc1b8e0b7a4387a2	0	0	0	0	0	0	0	0	0	0	0	0	0	0	0	0	0	0	0	0	0	0	0	0	119.0003967	0	0	0	0	0	k__Bacteria;p__Proteobacteria;c__Gammaproteobacteria;o__Legionellales;g__Unclassified;g__Unclassified;s__Unclassified
41d014ce209c4bb5e28f668b6e71b97b	0	0	0	0	0	0	0	0	0	0	0	0	0	0	0	0	0	0	0	0	0	0	0	0	39.66679889	0	0	0	0	0	k__Bacteria;p__Proteobacteria;c__Unclassified;o__Unclassified;g__Unclassified;g__Unclassified;s__Unclassified
41d9846f35e339b179204e25f3ba1159	0	0	0	0	0	0	0	0	0	0	0	0	0	0	0	0	0	0	0	0	0	0	0	0	476.0015867	0	0	0	0	0	k__Bacteria;p__Proteobacteria;c__Betaproteobacteria;o__Burkholderiales;g__Comamonadaceae;g__Ramlibacter;s__Unclassified
41e5ce5ad2cad4553e4af656dc9c0912	0	0	0	0	0	0	0	0	0	0	0	0	0	0	0	0	0	0	0	0	0	0	0	0	0	88.23455265	0	0	0	0	k__Bacteria;p__Bacteroidetes;c__[Saprospirae];o__[Saprospirales];g__Unclassified;g__Unclassified;s__Unclassified
41e5f676b3d24c66ce170ee3439c1cfd	0	0	0	0	0	0	0	0	0	0	0	0	0	0	0	0	0	0	0	0	0	0	0	0	0	0	0	0	0	155.5023923	k__Bacteria;p__Acidobacteria;c__Solibacteres;o__Solibacterales;g__Solibacteraceae;g__Candidatus Solibacter;s__Unclassified
41f62b59b1d12bf5cabfe1fe78f5274f	0	0	0	0	0	0	0	0	0	0	0	0	0	0	0	0	0	0	0	0	0	0	0	0	687.5578474	1020.999824	0	0	200.0511242	0	k__Bacteria;p__Verrucomicrobia;c__[Pedosphaerae];o__[Pedosphaerales];g__Unclassified;g__Unclassified;s__Unclassified
4201dd2e90f18ca7f13713238a559f81	0	0	0	0	0	0	0	0	0	0	0	0	0	0	0	0	0	0	0	0	0	0	0	0	132.222663	0	0	0	0	0	k__Bacteria;p__Proteobacteria;c__Deltaproteobacteria;o__Myxococcales;g__Nannocystaceae;g__Nannocystis;s__exedens
4211268573946e0ba362854ed3a1bc51	0	0	0	0	0	0	0	0	0	0	0	0	0	0	0	0	0	0	0	0	0	0	0	205.0746658	0	0	0	0	0	167.4641148	k__Bacteria;p__Proteobacteria;c__Alphaproteobacteria;o__Rhodospirillales;g__Rhodospirillaceae;g__Unclassified;s__Unclassified
4213c64a009fed93e6d8391bbd3a8544	0	0	0	0	0	0	0	0	0	0	0	0	0	0	0	0	0	0	0	0	0	0	0	0	290.8898585	0	0	0	0	0	k__Bacteria;p__Proteobacteria;c__Deltaproteobacteria;o__Syntrophobacterales;g__Syntrophobacteraceae;g__Unclassified;s__Unclassified
4219d8c756f63c73e44263fe5e35bf3d	0	0	0	0	0	0	0	0	0	0	0	0	0	0	0	0	0	0	0	0	0	0	0	0	357.00119	0	0	0	0	0	k__Bacteria;p__Proteobacteria;c__Deltaproteobacteria;o__Myxococcales;g__Unclassified;g__Unclassified;s__Unclassified
422085360efae125b6e606543d4f4c60	0	0	0	0	0	0	0	0	0	0	0	0	2851.439977	0	0	0	0	0	0	0	0	0	0	0	0	0	0	0	0	0	k__Bacteria;p__Firmicutes;c__Bacilli;o__Bacillales;g__Planococcaceae;g__Lysinibacillus;s__boronitolerans
422961e182167d7388f2ee740378e7b5	0	0	0	0	0	0	0	0	0	0	0	0	0	0	0	0	0	0	0	5486.261952	0	0	0	6096.31052	0	0	0	0	0	0	k__Bacteria;p__Proteobacteria;c__Betaproteobacteria;o__Burkholderiales;g__Oxalobacteraceae;g__Herbaspirillum;s__Unclassified
42310feedf641875d501a6e6b1ae0b11	0	0	0	0	0	0	0	0	0	0	0	0	0	0	0	0	0	0	0	1209.21692	0	2946.079887	0	876.2281176	0	0	0	0	0	0	k__Bacteria;p__Proteobacteria;c__Alphaproteobacteria;o__Rhizobiales;g__Bradyrhizobiaceae;g__Bosea;s__genosp.
42334f2f16a2609ddc896c174ed9e098	0	0	0	0	0	0	0	0	0	0	0	0	0	0	0	0	0	0	0	0	0	0	0	0	0	0	0	73.36834051	0	0	k__Bacteria;p__Verrucomicrobia;c__[Pedosphaerae];o__[Pedosphaerales];g__Unclassified;g__Unclassified;s__Unclassified
4233d5d81713db5e94b3072c7d5a217a	0	0	0	0	0	0	0	0	0	0	0	0	0	0	0	0	0	0	0	0	0	0	0	0	0	0	0	0	0	239.2344498	k__Bacteria;p__Bacteroidetes;c__[Saprospirae];o__[Saprospirales];g__Chitinophagaceae;g__Unclassified;s__Unclassified
4239b43f321aac66d88defaac8f15b86	0	0	0	0	0	0	0	0	0	0	0	0	0	0	0	0	0	0	0	0	0	0	0	0	330.5566574	0	108.0315452	0	0	0	k__Bacteria;p__Proteobacteria;c__Deltaproteobacteria;o__Unclassified;g__Unclassified;g__Unclassified;s__Unclassified
[truncated: 5,110 more rows]
