# Supplementary material for: The Macleaya cordata Symbiont: Revealing the Effects of Plant Niches and Alkaloids on the Bacterial Community
Source: Front Microbiol. 2021 Jun 9;12:681210. doi: 10.3389/fmicb.2021.681210 (PMC8219869; doi:10.3389/fmicb.2021.681210)
Supplement: Supplementary file 1 [file Data_Sheet_1.ZIP › supplementary materials/Datasheet/picrust2_gene_abundance.csv]

function	Hierarchical Level 1	Hierarchical Level 2	Hierarchical Level 3	F1	F2	F3	F4	F5	F6	L1	L2	L3	L4	L5	L6	J1	J2	J3	J4	J5	J6	R1	R2	R3	R4	R5	R6
K00001	09101 Carbohydrate metabolism	00010 Glycolysis / Gluconeogenesis [PATH:ko00010]	E1.1.1.1, adh; alcohol dehydrogenase [EC:1.1.1.1]	31555.63	18627.08	9998.5	40948.67	7960.01	25735.85	9763.93	2840.3	8436.16	2857.2	15348.55	15341.58	2331.12	963.26	1053.21	847.71	2176.76	602.92	32086.16	35196.76	66535.27	39281.37	6786.84	45319.46
K00002	09101 Carbohydrate metabolism	00010 Glycolysis / Gluconeogenesis [PATH:ko00010]	AKR1A1, adh; alcohol dehydrogenase (NADP+) [EC:1.1.1.2]	72	0	0	0	0	0	0	0	0	0	0	0	0	0	0	0	14	0	0	0	0	0	0	0
K00003	09105 Amino acid metabolism	00260 Glycine, serine and threonine metabolism [PATH:ko00260]	hom; homoserine dehydrogenase [EC:1.1.1.3]	53736.2	16559.74	30774.41	80431.8	9247.51	41770.26	30742.01	14962.99	24291.12	6956	31908.56	35601.15	2688	1031.15	1238.24	834.13	2731.51	882.12	29972.34	41017.56	44699.43	37633.78	5514.84	49065.94
K00004	09101 Carbohydrate metabolism	00650 Butanoate metabolism [PATH:ko00650]	BDH, butB; (R,R)-butanediol dehydrogenase / meso-butanediol dehydrogenase / diacetyl reductase [EC:1.1.1.4 1.1.1.- 1.1.1.303]	759.5	93	39	252	65	175.5	731	246.5	213	29	996	101.5	89.5	36	71	7	87	50	1063	5316.34	421.5	2417.67	297.25	6769
K00005	09101 Carbohydrate metabolism	00640 Propanoate metabolism [PATH:ko00640]	gldA; glycerol dehydrogenase [EC:1.1.1.6]	1435.59	570.91	77.16	573.34	258.25	289.91	405.5	126.25	136.66	11.5	490	0	360.83	65	195	49.9	227.59	164	44	156.68	2096.5	702.67	13	162.67
K00007	09101 Carbohydrate metabolism	00040 Pentose and glucuronate interconversions [PATH:ko00040]	dalD; D-arabinitol 4-dehydrogenase [EC:1.1.1.11]	616.42	136.58	201.58	284.67	89.25	177.08	37.25	81.5	36.33	1.75	113	22	66.05	0	61	3.25	42.92	9.5	92	330.17	1513.5	889.5	22.5	404.67
K00008	09101 Carbohydrate metabolism	00040 Pentose and glucuronate interconversions [PATH:ko00040]	SORD, gutB; L-iditol 2-dehydrogenase [EC:1.1.1.14]	1125.42	496.33	341.34	1910.49	245.01	1356	3094.5	874	2563.83	720.67	5044.01	4900	214.81	119.16	131.66	40.87	255.34	290	3473.5	7293.51	7312.41	5529.49	954.75	10288.66
K00009	09101 Carbohydrate metabolism	00051 Fructose and mannose metabolism [PATH:ko00051]	mtlD; mannitol-1-phosphate 5-dehydrogenase [EC:1.1.1.17]	1781.67	643.58	163.08	1672.67	188.42	927.91	1249.25	525.5	1277.33	346.75	984.67	1074	405.92	91.33	172.33	68.65	348.59	214.5	325.33	1549.51	554.67	1594.5	208	2682
K00010	09101 Carbohydrate metabolism	00562 Inositol phosphate metabolism [PATH:ko00562]	iolG; myo-inositol 2-dehydrogenase / D-chiro-inositol 1-dehydrogenase [EC:1.1.1.18 1.1.1.369]	4388.59	897.58	1116.08	2359.09	655.5	2642.25	3505.5	930.5	1952.16	436.5	4488	1393	675.35	265	557.5	164.25	727.84	372	15585.34	41521.34	16390.75	25361.67	3282.92	41945.84
K00011	09101 Carbohydrate metabolism	00040 Pentose and glucuronate interconversions [PATH:ko00040]	AKR1B; aldehyde reductase [EC:1.1.1.21]	0	0	0	0	0	10	0	0	0	0	0	0	0	0	0	0	0	7	21	0	164	23	9	16
K00012	09101 Carbohydrate metabolism	00040 Pentose and glucuronate interconversions [PATH:ko00040]	UGDH, ugd; UDPglucose 6-dehydrogenase [EC:1.1.1.22]	55592.23	17308.74	30718.49	80924.13	9376.67	43463.3	33969.01	16128.49	26172.42	7866.03	37130.47	41363.25	3061.54	1150.32	1504.41	942.91	3083.26	928.62	36933.01	57832.73	109526.1	49712.95	6616.84	64345.53
K00013	09105 Amino acid metabolism	00340 Histidine metabolism [PATH:ko00340]	hisD; histidinol dehydrogenase [EC:1.1.1.23]	55666.2	17156.32	30826.66	80664.97	9358.26	42425.84	31768.26	15097.74	24391.45	7021.25	32712.56	38022.15	2979.25	1091.15	1441.24	898.98	2979.43	1006.12	33287.34	42224.23	90172.35	41512.28	6111.09	50701.11
K00014	09105 Amino acid metabolism	00400 Phenylalanine, tyrosine and tryptophan biosynthesis [PATH:ko00400]	aroE; shikimate dehydrogenase [EC:1.1.1.25]	71225.19	27217.81	41103.91	106355.67	14543.6	57591.31	51227.93	24904.38	42570.6	10790.56	56743.8	66037.18	3787.51	1341.93	1921.38	1334.23	4248.94	1530.59	38112.35	82055.11	100167.17	57613.7	7015.76	92191.22
K00015	09101 Carbohydrate metabolism	00630 Glyoxylate and dicarboxylate metabolism [PATH:ko00630]	gyaR, GOR1; glyoxylate reductase [EC:1.1.1.26]	25143.61	6020.5	23204.2	52417.19	4216.5	25853.48	24190.6	12977.91	20961.3	5507.84	25196.81	29209.65	372.02	174.82	319.41	228	748	220.45	9463.67	18898.39	8356.43	17126.27	1546.75	24741.69
K00016	09101 Carbohydrate metabolism	00010 Glycolysis / Gluconeogenesis [PATH:ko00010]	LDH, ldh; L-lactate dehydrogenase [EC:1.1.1.27]	4592.93	966.33	882.5	2110.16	489.51	847.16	1400	502	1338.33	451.67	1150.01	1140	975.01	294.66	175.16	106.57	416.84	274	1112.16	8031.18	3343	6401.84	359	10590.99
K00018	09101 Carbohydrate metabolism	00630 Glyoxylate and dicarboxylate metabolism [PATH:ko00630]	hprA; glycerate dehydrogenase [EC:1.1.1.29]	23145.61	10355.58	6530.16	22786.55	4691	13595.92	17367.02	10271.91	14322.8	4269.34	24292.56	23903.65	605.91	224.82	504.91	344.08	931.75	300.95	1840	5715.55	9086.77	3867.77	284	7267.11
K00019	09101 Carbohydrate metabolism	00650 Butanoate metabolism [PATH:ko00650]	E1.1.1.30, bdh; 3-hydroxybutyrate dehydrogenase [EC:1.1.1.30]	55137.2	6709.07	27464.19	62531.33	6106.17	31385.28	26534.02	13991.16	22492.96	6642.01	27734.73	31300.15	2920.79	1056.32	1233.41	573.33	1989.67	764.45	24206.01	26930.9	66060.34	32293.45	4913.34	36008.94
K00020	09105 Amino acid metabolism	00280 Valine, leucine and isoleucine degradation [PATH:ko00280]	mmsB, HIBADH; 3-hydroxyisobutyrate dehydrogenase [EC:1.1.1.31]	56150.39	25998.58	40118.17	104329.79	14579.34	59668.14	72952.27	45701.55	62771.49	15256.7	97450.3	99187.58	4799.89	1937.6	1970.55	1552.75	4235.42	1238.92	62965.02	108414.62	93506.37	94435.25	13229.51	125685.52
K00021	09109 Metabolism of terpenoids and polyketides	00900 Terpenoid backbone biosynthesis [PATH:ko00900]	HMGCR; hydroxymethylglutaryl-CoA reductase (NADPH) [EC:1.1.1.34]	30	57.33	21.17	49.5	35.5	149.67	994.49	173.33	62.33	41.66	98.33	276.67	7.5	10	0	4	27.67	0	8729	63	7571	1369	2047	66
K00023	09101 Carbohydrate metabolism	00630 Glyoxylate and dicarboxylate metabolism [PATH:ko00630]	phbB; acetoacetyl-CoA reductase [EC:1.1.1.36]	61111.11	6633.66	28201.07	64995.27	6244.25	32707.89	26024.77	14044.41	22396.3	6652.34	26640.31	31376.65	3036.79	1013.32	1062.41	464.66	1641	596.95	14397.5	24615.22	93983.26	29517.28	2525.25	33297.19
K00024	09101 Carbohydrate metabolism	00020 Citrate cycle (TCA cycle) [PATH:ko00020]	mdh; malate dehydrogenase [EC:1.1.1.37]	48745.95	8369.82	26917.16	63764.97	6072.34	31761.51	31002.76	15168.74	23968.95	6852.75	31593.89	38129.15	2846.58	1005.32	1361.41	708.08	2564.26	935.12	33265.01	29073.06	89496.35	37972.78	6120.34	39310.28
K00025	09101 Carbohydrate metabolism	00020 Citrate cycle (TCA cycle) [PATH:ko00020]	MDH1; malate dehydrogenase [EC:1.1.1.37]	0	0	0	0	0	0	0	0	0	2.5	0	0	0	0	0	0	0	0	0	0	0	0	0	0
K00027	09101 Carbohydrate metabolism	00620 Pyruvate metabolism [PATH:ko00620]	ME2, sfcA, maeA; malate dehydrogenase (oxaloacetate-decarboxylating) [EC:1.1.1.38]	4609.51	1057.91	754.08	3926.67	994.76	1851.08	2181.92	484.25	630.32	308.25	3531.84	3508.33	813.43	308.83	439.83	144.65	860.76	503.67	12089.51	14014.02	45344.84	16736.35	3023.18	12903
K00029	09101 Carbohydrate metabolism	00620 Pyruvate metabolism [PATH:ko00620]	E1.1.1.40, maeB; malate dehydrogenase (oxaloacetate-decarboxylating)(NADP+) [EC:1.1.1.40]	72408.27	17281.15	33152.66	85996.9	10254.59	44986.66	37238.22	15979.81	28079.95	8824.03	37593.01	47222.75	3790.93	1383.96	1800.23	1055.91	3254.51	1128.52	29411	54543.16	69474.63	47285.16	4605.25	66024.16
K00030	09101 Carbohydrate metabolism	00020 Citrate cycle (TCA cycle) [PATH:ko00020]	IDH3; isocitrate dehydrogenase (NAD+) [EC:1.1.1.41]	2834.5	1091.83	94.67	337	37	572.34	1090.32	213.58	108.33	42.16	232.33	309.67	551	171.5	98	29.5	69.17	75	2168.83	815.5	40593.5	3305.83	398.5	1323
K00031	09101 Carbohydrate metabolism	00020 Citrate cycle (TCA cycle) [PATH:ko00020]	IDH1, IDH2, icd; isocitrate dehydrogenase [EC:1.1.1.42]	81219.53	26522.31	36890.17	102237.97	13528.01	55044.68	34114.91	16093.65	25133.61	7704.82	33317.72	39555.49	3970.38	1431.15	1853.24	1198.31	3848.27	1226.62	35169.34	45466.4	95065.51	45047.12	6439.84	54919.27
K00032	09101 Carbohydrate metabolism	00030 Pentose phosphate pathway [PATH:ko00030]	E1.1.1.43; phosphogluconate 2-dehydrogenase [EC:1.1.1.43]	240	0	313.5	10.5	25.75	0	10	4.25	5.5	3.25	7.5	0	0	0	5	0	0	0	0	0	0	0	0	6
K00033	09101 Carbohydrate metabolism	00030 Pentose phosphate pathway [PATH:ko00030]	PGD, gnd, gntZ; 6-phosphogluconate dehydrogenase [EC:1.1.1.44 1.1.1.343]	31388.7	8057.74	24709.87	59194.86	5391.76	30477.23	32850.09	15372.49	25136.95	6771.5	34153.81	38557.65	1622.8	608.65	901.74	481.8	1925.93	796.12	41995.84	38567.23	115291.86	43355.79	8246.93	45118.86
K00034	09101 Carbohydrate metabolism	00030 Pentose phosphate pathway [PATH:ko00030]	gdh; glucose 1-dehydrogenase [EC:1.1.1.47]	7213.5	2912.58	6420.34	7136.83	1790.75	4404.09	22149.33	11665.33	15591.16	3733.83	23337.16	24581.17	609.8	191	517.5	223.5	765.92	297	2988.84	18282.84	5702.92	10553.33	646.42	18951
K00035	09101 Carbohydrate metabolism	00052 Galactose metabolism [PATH:ko00052]	gal; D-galactose 1-dehydrogenase [EC:1.1.1.48]	22476	4306	23213	53397	4078	25967	13504.5	7388.5	11187	3326	10923.5	16645.5	548.5	277	420.5	210	650	268	9011.5	24733.5	3215.5	13422	1423.25	26513
K00036	09101 Carbohydrate metabolism	00030 Pentose phosphate pathway [PATH:ko00030]	G6PD, zwf; glucose-6-phosphate 1-dehydrogenase [EC:1.1.1.49 1.1.1.363]	78522.92	27636.15	37362.06	104934.85	14225.76	57672.13	52040.38	26447.06	42169.05	12297.18	60509.43	64400.95	3448.82	1340.79	1688.06	1117.06	3809.43	1271.52	36989.84	58521.83	125917.64	54838.32	7119.01	66746.08
K00038	09103 Lipid metabolism	00140 Steroid hormone biosynthesis [PATH:ko00140]	E1.1.1.53; 3alpha(or 20beta)-hydroxysteroid dehydrogenase [EC:1.1.1.53]	812	99.5	11	1856.5	178	1829.5	417.5	57	199	138.5	973	132	81	130	27	0	218	33	41286.67	1345	61449.92	14777.67	9401.92	1815.5
K00039	09101 Carbohydrate metabolism	00040 Pentose and glucuronate interconversions [PATH:ko00040]	rbtD; ribitol 2-dehydrogenase [EC:1.1.1.56]	1458.49	158.83	144.33	331.35	91.5	383.65	1354.54	396.32	1432.83	378.28	2357.62	1586.1	80.22	9.64	42.82	8	61.17	19.4	654	5443.27	3162.54	1860.54	93.5	7150.39
K00040	09101 Carbohydrate metabolism	00040 Pentose and glucuronate interconversions [PATH:ko00040]	uxuB; fructuronate reductase [EC:1.1.1.57]	23995	5062.91	23454.91	52952.1	4216.75	25663.32	11851.02	4402.91	10798.16	2732.89	6570.81	12983.55	745.44	242.82	435.41	227.15	839.09	325.45	6911.17	10599.56	6321.93	12532.61	1110.92	14312.53
K00041	09101 Carbohydrate metabolism	00040 Pentose and glucuronate interconversions [PATH:ko00040]	uxaB; tagaturonate reductase [EC:1.1.1.58]	3525.5	985.41	749.76	564.26	272	491.66	3023.51	779.99	1833.16	536.3	3389.64	5724.22	273.41	73.82	205.91	78.65	269.59	77.95	1392	10005.39	4122.27	4407.27	218.5	12314.03
K00042	09101 Carbohydrate metabolism	00630 Glyoxylate and dicarboxylate metabolism [PATH:ko00630]	garR, glxR; 2-hydroxy-3-oxopropionate reductase [EC:1.1.1.60]	31061.37	11411.49	8040.74	25865.05	5203.75	15897.43	19212.83	13553.25	16423.63	4460.2	28589.5	26285.6	2557.14	935.5	994.5	649.41	1879.42	568.5	8139.01	32228.68	14460.73	28165.01	1929.42	42739.83
K00043	09101 Carbohydrate metabolism	00650 Butanoate metabolism [PATH:ko00650]	gbd; 4-hydroxybutyrate dehydrogenase [EC:1.1.1.61]	31	43	14	213	23	84	0	16	0	0	0	7	491	161	26	39	55	25	0	43	137	31	0	110
K00045	09101 Carbohydrate metabolism	00051 Fructose and mannose metabolism [PATH:ko00051]	E1.1.1.67, mtlK; mannitol 2-dehydrogenase [EC:1.1.1.67]	1794.24	181	576.5	581.26	203.75	964.41	1849.27	383.16	1428.5	410.56	3217.64	3889.55	67.36	29.82	66.91	29	112.5	56.45	2891.5	22677.05	15345.27	12660.27	499	23458.36
K00046	09191 Unclassified: metabolism	99980 Enzymes with EC numbers	idnO; gluconate 5-dehydrogenase [EC:1.1.1.69]	22621.58	1296.49	2905.21	8858.95	1554.67	5005.11	9753.01	5127.74	6802.16	2688.72	12514.81	14853.72	1585.05	555.32	684.91	294.25	1086.17	462.95	8870.67	25335.05	15654.6	23678.6	1753.25	33027.86
K00048	09101 Carbohydrate metabolism	00630 Glyoxylate and dicarboxylate metabolism [PATH:ko00630]	fucO; lactaldehyde reductase [EC:1.1.1.77]	1010.92	256.75	12.67	118	39.75	29.75	7	62	0	0	21	0	51.5	2	48	0	23.75	0	0	0	0	0	0	0
K00050	09101 Carbohydrate metabolism	00630 Glyoxylate and dicarboxylate metabolism [PATH:ko00630]	ttuD; hydroxypyruvate reductase [EC:1.1.1.81]	28824.15	10608.66	7103.86	25802.65	5067.09	14469.24	18935.77	10767.66	14849.09	4499.79	26243.31	25069.58	2021.2	700.32	883.41	556.33	1638.67	635.62	7812.5	18103.05	8190.77	16592.44	1357.5	23262.53
K00051	09101 Carbohydrate metabolism	00620 Pyruvate metabolism [PATH:ko00620]	E1.1.1.82; malate dehydrogenase (NADP+) [EC:1.1.1.82]	0	0	0	0	0	0	7	0	0	0	8	6	0	2	0	0	5	0	18	14	3	19	3	0
K00052	09101 Carbohydrate metabolism	00660 C5-Branched dibasic acid metabolism [PATH:ko00660]	leuB, IMDH; 3-isopropylmalate dehydrogenase [EC:1.1.1.85]	55015.02	17232.82	30981.66	80989.15	9520.76	43177.33	32560.8	15402.56	25937.45	7460.53	34211.18	40919.25	3056.46	1129.79	1524.06	949.98	3070.43	1053.02	43916.01	57604.34	101011.03	49891.5	8461.09	65106.82
K00053	09105 Amino acid metabolism	00290 Valine, leucine and isoleucine biosynthesis [PATH:ko00290]	ilvC; ketol-acid reductoisomerase [EC:1.1.1.86]	54399.2	16147.82	30656.66	80643.97	9348.26	42356.84	31165.93	14955.74	24239.45	7002.25	32260.56	37870.15	2951.25	1095.15	1381.74	898.98	3010.43	1000.12	33241.68	42246.23	90073.26	41435.61	6110.84	50737.11
K00054	09109 Metabolism of terpenoids and polyketides	00900 Terpenoid backbone biosynthesis [PATH:ko00900]	mvaA; hydroxymethylglutaryl-CoA reductase [EC:1.1.1.88]	1474.91	1124	290	203.42	94.17	205.24	1605.43	361.91	1533	418.64	1995.48	2937.55	124.36	16.15	107.24	17	175.67	84.45	208.99	221.39	3214.6	1011.28	19	277.69
K00055	09105 Amino acid metabolism	00350 Tyrosine metabolism [PATH:ko00350]	E1.1.1.90; aryl-alcohol dehydrogenase [EC:1.1.1.90]	2512.67	318.83	70.33	670.17	135.5	507.83	164	116.5	81.83	36	431	57	303	101	191	47	231.17	120.5	11763.5	1022.67	9525.25	2781	2541.25	1374.17
K00057	09103 Lipid metabolism	00564 Glycerophospholipid metabolism [PATH:ko00564]	gpsA; glycerol-3-phosphate dehydrogenase (NAD(P)+) [EC:1.1.1.94]	55986.87	17262.32	30912.66	80831.47	9449.26	42657.84	31475.09	15525.74	24423.45	7101.25	32547.23	38519.15	3082.25	1169.15	1511.74	953.98	3116.43	1098.12	33801	42573.23	106830.02	44246.95	6206.59	51155.11
K00058	09102 Energy metabolism	00680 Methane metabolism [PATH:ko00680]	serA, PHGDH; D-3-phosphoglycerate dehydrogenase / 2-oxoglutarate reductase [EC:1.1.1.95 1.1.1.399]	72181.82	29474.98	37593.95	104347.08	14565.51	58962.82	80200.85	55027.48	67398.91	17136.25	115036.7	114485.47	6239.61	2141.97	2845.15	1733.63	5431.52	1713.07	50077.67	76668.97	144345.42	89658.25	9622.09	95037.29
K00059	09103 Lipid metabolism	00061 Fatty acid biosynthesis [PATH:ko00061]	fabG, OAR1; 3-oxoacyl-[acyl-carrier protein] reductase [EC:1.1.1.100]	246325.39	86813.53	128818.68	357797.06	44792.28	196423.91	131286.72	69706.42	106818.34	30915.81	156468.35	182478.3	17061.34	6374.36	7148.26	4523.53	14560.13	5276.68	202405.74	264671.41	509649.16	248897.29	41340.15	301772.18
K00060	09105 Amino acid metabolism	00260 Glycine, serine and threonine metabolism [PATH:ko00260]	tdh; threonine 3-dehydrogenase [EC:1.1.1.103]	5760.09	937.66	418.08	3103.59	574.59	1315.5	2408.84	841.25	1664.32	573	3133.5	4477.33	953.22	299.5	310	138.75	520.09	327.67	5001.34	10093.01	44296.58	11442.67	818.25	13077.5
K00064	09101 Carbohydrate metabolism	00051 Fructose and mannose metabolism [PATH:ko00051]	E1.1.1.122; D-threo-aldose 1-dehydrogenase [EC:1.1.1.122]	22917.41	2478.16	7645.33	10608.43	2022	5665.41	7416.77	1986.91	6042	1472.64	5446.81	7313.55	483.46	173.82	439.41	139.83	608	164.45	5944.51	12764.72	9633.52	13451.27	1210.84	17195.36
K00065	09101 Carbohydrate metabolism	00040 Pentose and glucuronate interconversions [PATH:ko00040]	kduD; 2-dehydro-3-deoxy-D-gluconate 5-dehydrogenase [EC:1.1.1.127]	10621.59	2196.41	4724.59	4942.17	1001.25	3232.92	6460.74	1606.83	3935.16	625.41	2732.33	3782.17	772.88	279	572	224.65	748.59	257.5	8757.17	24285.84	9851.41	21316.83	1575.5	32391.5
K00066	09101 Carbohydrate metabolism	00051 Fructose and mannose metabolism [PATH:ko00051]	algD; GDP-mannose 6-dehydrogenase [EC:1.1.1.132]	7114	8759.25	3889	16687.25	3253.5	10656.75	564.75	229.5	281.5	156.25	496	164	69	45	89	174	418.5	67	377.5	18049.5	1759.25	5340	68.5	17642
K00067	09109 Metabolism of terpenoids and polyketides	00523 Polyketide sugar unit biosynthesis [PATH:ko00523]	rfbD, rmlD; dTDP-4-dehydrorhamnose reductase [EC:1.1.1.133]	72512.06	24270.48	18995.32	57154.43	10978.59	33314.61	30109.83	13369.82	21351.08	6692.53	32837.3	36282.92	3168.13	1173.82	1363.41	1026.49	3338.43	980.12	31729.01	50294.39	84483.35	39725.78	5702.09	54047.7
K00068	09101 Carbohydrate metabolism	00051 Fructose and mannose metabolism [PATH:ko00051]	srlD; sorbitol-6-phosphate 2-dehydrogenase [EC:1.1.1.140]	1165.84	407.83	43.25	271.67	74.5	83.83	22.25	71.5	2.33	1.75	49	0	303.75	58	102	46.25	157.17	138.5	22	78.17	68	0	3.5	44.67
K00073	09104 Nucleotide metabolism	00230 Purine metabolism [PATH:ko00230]	allD; ureidoglycolate dehydrogenase (NAD+) [EC:1.1.1.350]	979.25	219	0	96.5	0	85	0	5	5	0	5	0	3.33	0	0	0	0	26	32	7.67	1783.66	494.84	6	50.33
K00074	09101 Carbohydrate metabolism	00650 Butanoate metabolism [PATH:ko00650]	paaH, hbd, fadB, mmgB; 3-hydroxybutyryl-CoA dehydrogenase [EC:1.1.1.157]	56138.37	17536.72	31298.16	81840.4	9991.76	43341.17	41435.09	20291.06	30649.77	9144.96	46295.95	52521.04	2865.45	1088.14	1477.32	843.9	3175.02	1163.57	49984.52	35140.13	86709.7	53376.75	10996.94	46675.38
K00075	09101 Carbohydrate metabolism	00520 Amino sugar and nucleotide sugar metabolism [PATH:ko00520]	murB; UDP-N-acetylmuramate dehydrogenase [EC:1.3.1.98]	55730.54	17224.32	30910.66	80945.47	9369.26	42519.84	31432.76	15399.74	24343.45	7029.25	32408.23	38347.15	2990.25	1091.15	1443.24	893.98	3040.43	1034.12	33270.34	42241.23	90240.35	41582.28	6096.09	50780.11
K00076	09103 Lipid metabolism	00121 Secondary bile acid biosynthesis [PATH:ko00121]	hdhA; 7-alpha-hydroxysteroid dehydrogenase [EC:1.1.1.159]	1005.5	246.25	0	156.75	30	396.75	28.25	6.5	18	13.25	14	27	14	10	8	12	54.5	0	9177	264	23030.5	4150	2158	346
K00077	09108 Metabolism of cofactors and vitamins	00770 Pantothenate and CoA biosynthesis [PATH:ko00770]	panE, apbA; 2-dehydropantoate 2-reductase [EC:1.1.1.169]	26134.97	22896.74	10651.9	42546.72	8410.01	28150.94	44007.04	22323.81	32579.75	9388.06	55710.93	53636.85	3643.44	1306.12	1800.89	1123.83	3554.02	1051.52	29395.64	62234.52	91303.47	54649.03	5999.84	69759.4
K00082	09108 Metabolism of cofactors and vitamins	00740 Riboflavin metabolism [PATH:ko00740]	ribD2; 5-amino-6-(5-phosphoribosylamino)uracil reductase [EC:1.1.1.193]	74	110.25	23	131.25	89.5	570.75	93.75	55.5	112.5	30.25	739	45.5	38	25	32	15	51.5	42	9708.17	13256.5	8967	7149.67	2376.67	11561
K00086	09101 Carbohydrate metabolism	00640 Propanoate metabolism [PATH:ko00640]	dhaT; 1,3-propanediol dehydrogenase [EC:1.1.1.202]	18.67	53	27.67	59	50	79	2314	3371.5	2293	661	4844	5381	70	14	41	20	30	18	17	18	89	85	0	19
K00087	09104 Nucleotide metabolism	00230 Purine metabolism [PATH:ko00230]	ygeS, xdhA; xanthine dehydrogenase molybdenum-binding subunit [EC:1.17.1.4]	977	219	0	91	0	23	0	0	0	0	7	0	0	4	0	0	3	0	0	0	0	0	0	11
K00088	09104 Nucleotide metabolism	00230 Purine metabolism [PATH:ko00230]	IMPDH, guaB; IMP dehydrogenase [EC:1.1.1.205]	56983.87	17965.82	31397.66	84150.31	9922.76	44995.34	35303.26	16309.74	27164.45	7854.25	36285.73	40542.15	3336.55	1271.15	1615.24	1004.48	3504.43	1202.12	54079.02	45949.23	140506.19	56963.96	11361.27	57133.11
K00090	09101 Carbohydrate metabolism	00030 Pentose phosphate pathway [PATH:ko00030]	ghrB; glyoxylate/hydroxypyruvate/2-ketogluconate reductase [EC:1.1.1.79 1.1.1.81 1.1.1.215]	4492.42	674.08	653.08	834.67	196	1027.08	179.25	204.75	99.83	34	224.5	127	1280.05	430	465	241.25	581.92	289.5	995	17330.84	4912.5	9664	343.5	17126.67
K00091	09191 Unclassified: metabolism	99980 Enzymes with EC numbers	E1.1.1.219; dihydroflavonol-4-reductase [EC:1.1.1.219]	2450.61	2518.83	1811.78	3222.41	700.5	2711.53	18713.43	13429.41	15901.8	4315.84	27993.31	26549.65	1102.16	396.32	388.41	302.83	683.5	300.45	14081.32	3172.05	43130.11	10765.11	2914	4143.86
K00094	09101 Carbohydrate metabolism	00052 Galactose metabolism [PATH:ko00052]	E1.1.1.251, gatD; galactitol-1-phosphate 5-dehydrogenase [EC:1.1.1.251]	997.92	233	4.67	91	0	23	0	40	0	0	0	0	47	0	0	0	0	0	0	0	0	0	0	0
K00096	09103 Lipid metabolism	00564 Glycerophospholipid metabolism [PATH:ko00564]	araM, egsA; glycerol-1-phosphate dehydrogenase [NAD(P)+] [EC:1.1.1.261]	410	384	173	489	112.5	79	98	50	86	16	470	20	131	51	57	12.4	121	17	623.67	179.67	292.25	660	200.92	260
K00097	09108 Metabolism of cofactors and vitamins	00750 Vitamin B6 metabolism [PATH:ko00750]	pdxA; 4-hydroxythreonine-4-phosphate dehydrogenase [EC:1.1.1.262]	55879.02	18020.15	31226.07	78795.74	9571	42794.15	43625.63	21363.06	34827.29	9506.53	48342.01	51274.92	3364.01	1205.46	1552.23	969.33	2904.01	957.35	23642.66	57395.33	68234.89	41036.82	3560.5	64005.5
K00098	09191 Unclassified: metabolism	99980 Enzymes with EC numbers	idnD; L-idonate 5-dehydrogenase [EC:1.1.1.264]	1675.66	214.5	157.75	308.76	144	521.91	2529.52	491.91	1881.5	423.39	3253.81	3045.55	246.44	90.82	237.91	70.25	257	151.45	3414	9700.22	4745.93	8294.11	509.25	12373.69
K00099	09109 Metabolism of terpenoids and polyketides	00900 Terpenoid backbone biosynthesis [PATH:ko00900]	dxr; 1-deoxy-D-xylulose-5-phosphate reductoisomerase [EC:1.1.1.267]	54334.87	16163.32	30711.16	80610.14	9389.59	42062.51	30892.6	15445.74	24169.45	7056.25	31763.89	38301.15	2931.58	1138.82	1416.91	932.98	2931.76	1012.12	29955.35	38066.06	84965.68	35925.61	5574.09	45674.11
K00100	09101 Carbohydrate metabolism	00650 Butanoate metabolism [PATH:ko00650]	bdhAB; butanol dehydrogenase [EC:1.1.1.-]	61539.99	15633.58	31578.58	78892.65	9572.5	43796.29	18717.79	5313.82	15144	5196.03	11673.29	18466.6	4043.18	1557.14	1769.32	1033.63	2696.5	892.4	47663.5	110392.44	60054.78	71228.39	10309.25	114859.88
K00101	09101 Carbohydrate metabolism	00620 Pyruvate metabolism [PATH:ko00620]	lldD; L-lactate dehydrogenase (cytochrome) [EC:1.1.2.3]	53839.57	15285.99	31602.29	78963.72	8987.5	42098.92	30951.81	19067.98	28389.33	6800.67	37216.18	41327.65	1703.91	619.46	1268.73	730.91	2272.42	697.85	23387.67	28911.84	56938.78	37587.35	5011.67	38606.48
K00102	09101 Carbohydrate metabolism	00620 Pyruvate metabolism [PATH:ko00620]	LDHD, dld; D-lactate dehydrogenase (cytochrome) [EC:1.1.2.4]	5655.49	200.33	1396	2851.68	427.84	1350.16	3468.88	1064.32	3208.99	960.78	6349.12	7813.43	804.69	299.14	366.82	164	564.67	279.57	6540.51	20875.27	9415.86	18604.04	1217.25	26706.55
K00103	09101 Carbohydrate metabolism	00053 Ascorbate and aldarate metabolism [PATH:ko00053]	GULO; L-gulonolactone oxidase [EC:1.1.3.8]	12	21	13	26	43.5	224	67	26	69	11	409	31.5	25	25	28	8	92	5	9458.67	222	12447	2289	2284.17	254
K00104	09101 Carbohydrate metabolism	00630 Glyoxylate and dicarboxylate metabolism [PATH:ko00630]	glcD; glycolate oxidase [EC:1.1.3.15]	31108.03	13099.57	8233.66	28741.47	5347.59	17645.93	22249.01	11517.49	16546.62	5001	28892.14	26725.65	1605.33	649.82	948.41	617.56	2263.34	776.12	28508.85	37847.89	75792.85	42137.29	5701.93	44637.36
K00105	09103 Lipid metabolism	00564 Glycerophospholipid metabolism [PATH:ko00564]	E1.1.3.21; alpha-glycerophosphate oxidase [EC:1.1.3.21]	0	10	5	0	0	0	0	10	0	0	0	0	0	0	0	0	10	0	0	0	41	0	0	0
K00106	09104 Nucleotide metabolism	00230 Purine metabolism [PATH:ko00230]	XDH; xanthine dehydrogenase/oxidase [EC:1.17.1.4 1.17.3.2]	0	0	0	0	0	0	0	23	0	0	12	22	0	0	0	0	0	0	0	0	0	0	0	0
K00107	09191 Unclassified: metabolism	99980 Enzymes with EC numbers	ALO; D-arabinono-1,4-lactone oxidase [EC:1.1.3.37]	0	0	0	0	6	16	0	0	0	0	0	0	0	0	0	0	0	0	83	69	33	377	39	52
K00108	09105 Amino acid metabolism	00260 Glycine, serine and threonine metabolism [PATH:ko00260]	betA, CHDH; choline dehydrogenase [EC:1.1.99.1]	41668.83	19241.66	10976.83	43447.56	8556.17	27388.79	9076.6	4979.16	5211.33	2323.64	13263.98	11379.05	3802.81	1404.65	1805.74	1003.08	2987.09	1121.45	26825.99	51074.73	47591.01	45517.79	5406.75	60595.52
K00109	09101 Carbohydrate metabolism	00650 Butanoate metabolism [PATH:ko00650]	L2HGDH; 2-hydroxyglutarate dehydrogenase [EC:1.1.99.2]	7	7	0	4	0	0	9	0	0	0	0	0	0	13	2	8	26	5	89	26.5	63	27	41	39
K00111	09103 Lipid metabolism	00564 Glycerophospholipid metabolism [PATH:ko00564]	glpA, glpD; glycerol-3-phosphate dehydrogenase [EC:1.1.5.3]	78803.37	26875.23	37239.03	103167.25	13834.51	55795.28	34455.51	16384.74	27065.28	8190	36888.98	41384.65	3991.25	1488.65	1895.74	1211.31	4004.1	1379.12	52843.01	51089.4	85249.77	54376.62	10809.76	62339.03
K00112	09103 Lipid metabolism	00564 Glycerophospholipid metabolism [PATH:ko00564]	glpB; glycerol-3-phosphate dehydrogenase subunit B [EC:1.1.5.3]	1332.67	601.33	110.33	501.67	140	123.83	100.33	172.5	34.83	37	104	13	314.5	74	127	49	195.17	119.5	28	147.67	36	12	3.5	152.34
K00113	09103 Lipid metabolism	00564 Glycerophospholipid metabolism [PATH:ko00564]	glpC; glycerol-3-phosphate dehydrogenase subunit C	1332.67	593.33	110.33	471.17	132	103.83	59.66	80.5	22.83	37	63	10	314.5	74	127	49	200.17	119.5	96.66	179.67	374.67	23.67	12.5	166.34
K00114	09101 Carbohydrate metabolism	00010 Glycolysis / Gluconeogenesis [PATH:ko00010]	exaA; alcohol dehydrogenase (cytochrome c) [EC:1.1.2.8]	14071.93	17714	8536.7	34879.37	6948	22211.13	13279.31	10328.48	13696.8	2985.37	22383.43	22117.25	768.08	320.96	354.23	470	1206.5	222.85	9492	3183.65	18772.81	9023.81	1528.5	4108.08
K00116	09101 Carbohydrate metabolism	00020 Citrate cycle (TCA cycle) [PATH:ko00020]	mqo; malate dehydrogenase (quinone) [EC:1.1.5.4]	30607.45	19388.99	9471.7	37926.36	8024.34	24141.8	20382.76	14845.99	17377.79	4729.75	31443.48	31075.82	1262.2	404.98	889.57	618.5	1944.85	648.95	11251.66	31571.23	24781.94	16388.77	2656.5	29845.36
K00117	09101 Carbohydrate metabolism	00030 Pentose phosphate pathway [PATH:ko00030]	gcd; quinoprotein glucose dehydrogenase [EC:1.1.5.2]	46465.42	14308.16	28982.59	71177.17	8191.25	37776.83	16346.75	7814	12044.83	4036.25	15333	28891.5	783.25	379	690.5	496.08	1263.17	384	13274	42072.67	57677	24544.5	2199.5	42700.17
K00118	09191 Unclassified: metabolism	99980 Enzymes with EC numbers	gfo; glucose-fructose oxidoreductase [EC:1.1.99.28]	4816	1746	5723.67	5758	1173	2723.5	6425	1795	4141	678	3050	6903	76.5	33	48	37	140.5	11	2989	999	326	1426	539	1290.5
K00121	09101 Carbohydrate metabolism	00010 Glycolysis / Gluconeogenesis [PATH:ko00010]	frmA, ADH5, adhC; S-(hydroxymethyl)glutathione dehydrogenase / alcohol dehydrogenase [EC:1.1.1.284 1.1.1.1]	87234.58	20255.41	53718.79	131270.62	13055	67762.52	28373.35	11719.66	23459.83	7808.39	19612.56	30307.05	3619.54	1341.32	1752.91	937.58	2897.42	956.45	30276.84	48405.23	124352.69	54721.95	6367.51	59421.11
K00122	09101 Carbohydrate metabolism	00630 Glyoxylate and dicarboxylate metabolism [PATH:ko00630]	FDH; formate dehydrogenase [EC:1.17.1.9]	15809.7	1558.83	2176.49	6386.79	1226.67	3453.59	11069	5829	9278.8	2446.2	13980.67	11002.6	702.67	201.33	188.33	110.83	412.67	134	2692.33	2877.67	17042.5	6622.5	462.25	3819.33
K00123	09101 Carbohydrate metabolism	00630 Glyoxylate and dicarboxylate metabolism [PATH:ko00630]	fdoG, fdhF, fdwA; formate dehydrogenase major subunit [EC:1.17.1.9]	56619.19	25484.13	14214.7	52291.45	10603.01	31537.2	52080.13	31308.82	41049.04	11876.88	72167.96	65742.73	4467.79	1519.47	2128.15	1245.49	3970.94	1375.07	17482.69	34430.47	57623.27	45534.03	3704.01	45194.23
K00124	09101 Carbohydrate metabolism	00630 Glyoxylate and dicarboxylate metabolism [PATH:ko00630]	fdoH, fdsB; formate dehydrogenase iron-sulfur subunit	35909.14	21511.41	11481.73	42774.72	8729	26760.37	35141.04	20952.07	28610.93	8178.43	48710.62	44232.3	2412.15	886.64	1166.32	848.83	2524.92	710.4	11672.84	24706.94	31154.03	27097.21	2184.42	32279.72
K00125	09102 Energy metabolism	00680 Methane metabolism [PATH:ko00680]	fdhB; formate dehydrogenase (coenzyme F420) beta subunit [EC:1.17.98.3 1.8.98.6]	0	0	0	0	0	0	0	0	0	0	0	0	3	0	0	0	0	0	0	0	0	0	0	0
K00126	09101 Carbohydrate metabolism	00630 Glyoxylate and dicarboxylate metabolism [PATH:ko00630]	fdsD; formate dehydrogenase subunit delta [EC:1.17.1.9]	10992.61	9844	4736.2	19270.19	3819.5	12498.81	17166.27	10253.91	13990.3	3786.84	23980.31	21149.65	853.49	358.82	380.41	367	994	213.45	7342	17694.72	9098.43	15213.61	1172.5	23107.69
K00127	09101 Carbohydrate metabolism	00630 Glyoxylate and dicarboxylate metabolism [PATH:ko00630]	fdoI, fdsG; formate dehydrogenase subunit gamma	28556.64	11971.41	7607.23	26197.05	5443.5	16325.2	33910.54	20714.07	28299.43	8026.43	48029.62	44012.8	2184.15	772.64	964.32	621.83	1840.92	620.4	10595.67	23893.44	15806.62	23531.05	1846.17	31324.72
K00128	09101 Carbohydrate metabolism	00010 Glycolysis / Gluconeogenesis [PATH:ko00010]	ALDH; aldehyde dehydrogenase (NAD+) [EC:1.2.1.3]	53392.49	14617.4	11922.76	38696.23	6323.18	27671.47	29243.34	16858.73	20283.15	5658.85	42715.29	40564.77	7203.89	2766.3	2852.48	1478.66	5103.1	1979.57	105348.34	133224.63	238060.95	140735.58	22635.35	157263.88
K00129	09101 Carbohydrate metabolism	00010 Glycolysis / Gluconeogenesis [PATH:ko00010]	E1.2.1.5; aldehyde dehydrogenase (NAD(P)+) [EC:1.2.1.5]	523.67	886	56.67	8.5	21	131	68	54	47	15	59	71	47	10	15	0	20	0	8716	60	7571	1364	2044	66
K00130	09105 Amino acid metabolism	00260 Glycine, serine and threonine metabolism [PATH:ko00260]	betB, gbsA; betaine-aldehyde dehydrogenase [EC:1.2.1.8]	11685.66	9834.41	4293.16	19671.02	4106.67	13363.06	3655.29	1408.07	2616.16	745.53	5201.54	3080.6	2061.24	746.47	686.65	513.25	1455.76	599.4	17935.51	35124.95	37159.96	30030.23	4449.43	41348.47
K00131	09101 Carbohydrate metabolism	00010 Glycolysis / Gluconeogenesis [PATH:ko00010]	gapN; glyceraldehyde-3-phosphate dehydrogenase (NADP+) [EC:1.2.1.9]	6839	8700.5	3793	16660	3240	10275	504	212	267	140	486	154	64	30	88	162	450	46	276.67	175.5	1040.67	736	28.67	99
K00132	09101 Carbohydrate metabolism	00620 Pyruvate metabolism [PATH:ko00620]	E1.2.1.10; acetaldehyde dehydrogenase (acetylating) [EC:1.2.1.10]	0	0	0	0	0	0	0	0	0	0	0	0	0	0	0	0	0	0	0	0	0	0	8	0
K00133	09105 Amino acid metabolism	00260 Glycine, serine and threonine metabolism [PATH:ko00260]	asd; aspartate-semialdehyde dehydrogenase [EC:1.2.1.11]	56197.87	18078.32	30891.66	80729.97	9430.76	42584.34	31438.76	15455.24	24406.45	7033.25	32775.56	38399.15	3013.75	1102.65	1503.24	903.98	3115.43	1049.12	34634.18	43449.23	92836.27	43696.95	6329.43	52473.11
K00134	09101 Carbohydrate metabolism	00010 Glycolysis / Gluconeogenesis [PATH:ko00010]	GAPDH, gapA; glyceraldehyde 3-phosphate dehydrogenase [EC:1.2.1.12]	65612.04	27098.15	35356.41	99608.47	13013.68	54425	33887.09	16383.24	26228.28	7647.5	35930.65	42079.65	3924.92	1462.48	1962.57	1342.98	3993.77	1458.62	44679.84	58706.24	102219.19	51902.45	8716.51	65919.53
K00135	09101 Carbohydrate metabolism	00650 Butanoate metabolism [PATH:ko00650]	gabD; succinate-semialdehyde dehydrogenase / glutarate-semialdehyde dehydrogenase [EC:1.2.1.16 1.2.1.79 1.2.1.20]	75419.2	27472.64	38406.32	107681.91	14266.84	60279.08	45128.7	25122.65	35895.11	10102.14	54666.7	56275.7	6045.09	2247.64	2719.82	1546.24	5012.6	1966.57	82389.69	96194.97	127077	89218.1	18519.27	110855.79
K00137	09105 Amino acid metabolism	00310 Lysine degradation [PATH:ko00310]	prr; aminobutyraldehyde dehydrogenase [EC:1.2.1.19]	1386.67	439.33	39.33	297.17	152.5	389.83	46	76.5	0.83	0	76	27	445.5	144	212	105	373.17	229.5	3287.5	9983.67	2008.5	6987	526.75	12299.67
K00138	09101 Carbohydrate metabolism	00010 Glycolysis / Gluconeogenesis [PATH:ko00010]	aldB; aldehyde dehydrogenase [EC:1.2.1.-]	20568.53	12313.99	7218.91	24294.64	4766.25	15439.67	20443.34	11086.24	15463.96	4353.5	26429.89	25089.82	2066.33	765.32	1141.41	693.33	2016.09	748.45	26586.83	29492.72	41779.03	24983.28	5824.92	32804.78
K00140	09101 Carbohydrate metabolism	00640 Propanoate metabolism [PATH:ko00640]	mmsA, iolA, ALDH6A1; malonate-semialdehyde dehydrogenase (acetylating) / methylmalonate-semialdehyde dehydrogenase [EC:1.2.1.18 1.2.1.27]	63891.85	25311.24	36419.74	95132.4	12487	53120.24	31671.38	15315.31	25696.96	7343.28	32611.76	37580.92	2742.39	1056.46	1452.23	969.08	3026.09	1014.85	32487.5	69854.83	59042.47	51205	7272.84	75417.41
K00141	09111 Xenobiotics biodegradation and metabolism	00627 Aminobenzoate degradation [PATH:ko00627]	xylC; benzaldehyde dehydrogenase (NAD) [EC:1.2.1.28]	2945.5	309.08	313.33	417.92	119.5	536.58	144.25	106	53	23.25	252	58	63.8	28	57.5	15	80.5	50	478.34	14557.17	1603.92	9570.17	139.09	13368.5
K00145	09105 Amino acid metabolism	00220 Arginine biosynthesis [PATH:ko00220]	argC; N-acetyl-gamma-glutamyl-phosphate reductase [EC:1.2.1.38]	56323.11	18119.32	31052.66	81163.56	9474.26	42712.25	33967.86	15699.65	26362.45	7907.89	35779.37	41713.7	3441.94	1247.97	1459.15	943.98	3014.43	1014.57	33284	42627.95	92025.2	42072.06	6114.84	51236.8
K00146	09105 Amino acid metabolism	00360 Phenylalanine metabolism [PATH:ko00360]	feaB; phenylacetaldehyde dehydrogenase [EC:1.2.1.39]	8049.34	9240.16	3855.66	17431.34	3411.25	10744.83	645	341.5	319.16	158	796	162	572.3	208.5	311	255	767.34	265.5	3270.67	2374.51	2611.58	3359.16	752.75	3576.84
K00147	09105 Amino acid metabolism	00330 Arginine and proline metabolism [PATH:ko00330]	proA; glutamate-5-semialdehyde dehydrogenase [EC:1.2.1.41]	54640.37	16968.32	30723.66	80729.64	9377.59	42434.51	33510.26	18348.49	26574.45	7667.75	36998.89	43298.15	2884.58	1084.32	1402.91	908.48	2912.76	962.12	32727.51	41762.56	89410.18	40394.28	6010.09	49869.78
K00148	09102 Energy metabolism	00680 Methane metabolism [PATH:ko00680]	fdhA; glutathione-independent formaldehyde dehydrogenase [EC:1.2.1.46]	7076	8861	3992.5	18074.84	3363.5	11798.17	884	311	430	188	1262	244.5	128.8	101.5	112	200	472	114	1711.67	28155.5	4210.33	9970.66	451.75	26050
K00150	09101 Carbohydrate metabolism	00010 Glycolysis / Gluconeogenesis [PATH:ko00010]	gap2; glyceraldehyde-3-phosphate dehydrogenase (NAD(P)) [EC:1.2.1.59]	238	3	0	473	0	264	13	0	0	21	0	0	28	0	10	0	37	10	337	1416	161	1330	204	2515
K00151	09105 Amino acid metabolism	00350 Tyrosine metabolism [PATH:ko00350]	hpaE, hpcC; 5-carboxymethyl-2-hydroxymuconic-semialdehyde dehydrogenase [EC:1.2.1.60]	1504.84	194.41	203.33	2316.42	375.84	643.25	1183.59	379.5	432.82	224.25	2126.5	3467.33	329.14	89	172	65	238.34	236.17	2353.34	6857.17	2994.33	11305	779	9381.67
K00152	09111 Xenobiotics biodegradation and metabolism	00626 Naphthalene degradation [PATH:ko00626]	nahF; salicylaldehyde dehydrogenase [EC:1.2.1.65]	232	3	0	473	0	205	13	0	0	21	0	0	10	0	0	0	10	0	0	0	0	0	0	0
K00153	09191 Unclassified: metabolism	99980 Enzymes with EC numbers	E1.1.1.306; S-(hydroxymethyl)mycothiol dehydrogenase [EC:1.1.1.306]	95	65.25	97	217.92	153	494.75	700.25	80.5	200	27.75	1712	44.5	89.5	38	37	9.5	87	20	10141.34	291.5	23815.42	6099.34	2473.09	438
K00154	09191 Unclassified: metabolism	99980 Enzymes with EC numbers	E1.2.1.68; coniferyl-aldehyde dehydrogenase [EC:1.2.1.68]	10753.25	9076	4470.75	18456.5	3601.5	12009.5	1000	312	403	188.25	705.25	221	1749.3	616.5	494	468	817	219.5	5245.5	13883.5	44446	12401.5	870.75	19147.25
K00156	09101 Carbohydrate metabolism	00620 Pyruvate metabolism [PATH:ko00620]	poxB; pyruvate dehydrogenase (quinone) [EC:1.2.5.1]	48664.03	15843.99	29879.87	75206.03	8920.5	39795.31	30437.09	15108.49	25019.46	7074	31747.14	38406.32	1135.42	407.32	912.91	514.33	1789.84	525.95	14058.67	20927.06	48331.18	23791.96	3484.51	22571.69
K00158	09101 Carbohydrate metabolism	00620 Pyruvate metabolism [PATH:ko00620]	E1.2.3.3, poxL; pyruvate oxidase [EC:1.2.3.3]	2	66	14	26.83	4.67	6.33	4	20	15	13	4.67	0	60.67	7.33	28.33	5	46.67	55	45.33	8.84	120	26	9.25	33.33
K00161	09101 Carbohydrate metabolism	00010 Glycolysis / Gluconeogenesis [PATH:ko00010]	PDHA, pdhA; pyruvate dehydrogenase E1 component alpha subunit [EC:1.2.4.1]	30603.45	7921.49	25420.71	60878.86	5260.51	30443.66	32809.59	15497.24	25125.62	6744	34478.48	38840.15	1981	787.65	763.74	447.83	1935.01	668.12	38418.85	34517.06	78441.77	44166.6	7212.43	47343.86
K00162	09101 Carbohydrate metabolism	00010 Glycolysis / Gluconeogenesis [PATH:ko00010]	PDHB, pdhB; pyruvate dehydrogenase E1 component beta subunit [EC:1.2.4.1]	30572.45	7916.99	25420.71	60858.86	5258.01	30538.99	32805.76	15494.74	25130.12	6751.5	34417.48	38854.65	1990	795.15	780.74	445.33	1959.01	661.12	46483.52	34463.56	85135.27	44792.27	9043.93	47254.36
K00163	09101 Carbohydrate metabolism	00010 Glycolysis / Gluconeogenesis [PATH:ko00010]	aceE; pyruvate dehydrogenase E1 component [EC:1.2.4.1]	31877.91	11643.99	8395.12	28782.63	5812.09	18163.68	21545.88	11663.32	17635.32	5315.53	29868.37	29107.93	3147.07	1135.64	1256.32	754.08	2058.59	885.57	19082.85	54231.61	86304.03	41923.73	4574.01	55027.3
K00164	09101 Carbohydrate metabolism	00020 Citrate cycle (TCA cycle) [PATH:ko00020]	OGDH, sucA; 2-oxoglutarate dehydrogenase E1 component [EC:1.2.4.2]	55581.95	17116.07	30789.66	80416.72	9258.26	41895.09	31273.51	15369.24	24329.45	6981.5	32195.06	38370.65	2905.75	1022.15	1349.74	854.08	2593.43	967.62	16758.34	41754.23	62470.85	35801.11	3205.59	50122.94
K00166	09101 Carbohydrate metabolism	00640 Propanoate metabolism [PATH:ko00640]	BCKDHA, bkdA1; 2-oxoisovalerate dehydrogenase E1 component alpha subunit [EC:1.2.4.4]	38553.08	5660.66	25089	59543.92	5107.76	27892.41	11448.6	4230.16	10082.49	3121.64	6715.98	15772.88	343.87	130.65	209.24	166.83	657.34	281.62	7577.49	17651.89	3563.61	16761.11	1371	23465.86
K00167	09101 Carbohydrate metabolism	00640 Propanoate metabolism [PATH:ko00640]	BCKDHB, bkdA2; 2-oxoisovalerate dehydrogenase E1 component beta subunit [EC:1.2.4.4]	38571.58	5674.16	25089	59543.92	5113.76	27917.08	11464.27	4229.16	10087.49	3125.14	6782.98	15772.88	343.87	143.65	220.24	169.33	657.34	281.62	7697.5	17720.89	3801.27	17146.1	1435	23526.86
K00169	09101 Carbohydrate metabolism	00010 Glycolysis / Gluconeogenesis [PATH:ko00010]	porA; pyruvate ferredoxin oxidoreductase alpha subunit [EC:1.2.7.1]	168	28	21	36	18	25	7	0	0	0	0	0	48	0	0	2	37	10	100	115	40	380	40	141
K00170	09101 Carbohydrate metabolism	00010 Glycolysis / Gluconeogenesis [PATH:ko00010]	porB; pyruvate ferredoxin oxidoreductase beta subunit [EC:1.2.7.1]	0	0	7	17	6	16	12	0	0	0	0	0	3	0	0	0	10	0	92	115	36	377	39	136
K00171	09101 Carbohydrate metabolism	00010 Glycolysis / Gluconeogenesis [PATH:ko00010]	porD; pyruvate ferredoxin oxidoreductase delta subunit [EC:1.2.7.1]	0	0	7	7	0	0	7	0	0	0	0	0	3	0	0	0	0	0	4	44.5	0	0	0	57
K00172	09101 Carbohydrate metabolism	00010 Glycolysis / Gluconeogenesis [PATH:ko00010]	porG; pyruvate ferredoxin oxidoreductase gamma subunit [EC:1.2.7.1]	168	28	21	36	18	25	12	0	0	0	0	0	48	0	0	2	37	10	95	115	40	380	40	133
K00174	09101 Carbohydrate metabolism	00010 Glycolysis / Gluconeogenesis [PATH:ko00010]	korA, oorA, oforA; 2-oxoglutarate/2-oxoacid ferredoxin oxidoreductase subunit alpha [EC:1.2.7.3 1.2.7.11]	1442.67	393.25	325.67	3356.08	405.84	1801.42	2199.92	555	630.66	361.58	3062.5	3615.83	477.17	196.83	247.83	162.13	838.84	234.17	21685.18	10062.67	33789.08	17874	4068.59	13966
K00175	09101 Carbohydrate metabolism	00010 Glycolysis / Gluconeogenesis [PATH:ko00010]	korB, oorB, oforB; 2-oxoglutarate/2-oxoacid ferredoxin oxidoreductase subunit beta [EC:1.2.7.3 1.2.7.11]	1434.67	393.25	325.67	3356.08	405.84	1801.42	2199.92	555	630.66	356.58	3062.5	3615.83	477.17	196.83	247.83	162.13	838.84	234.17	21685.18	10062.67	33789.08	17874	4068.59	13976
K00176	09101 Carbohydrate metabolism	00020 Citrate cycle (TCA cycle) [PATH:ko00020]	korD, oorD; 2-oxoglutarate ferredoxin oxidoreductase subunit delta [EC:1.2.7.3]	119	0	25	41.5	13.5	0	24	3	2	6.5	21	0	24	5	12.5	0.4	37	36.5	0	5.5	0	0	0	9.5
K00177	09101 Carbohydrate metabolism	00020 Citrate cycle (TCA cycle) [PATH:ko00020]	korC, oorC; 2-oxoglutarate ferredoxin oxidoreductase subunit gamma [EC:1.2.7.3]	204	58	98	168.5	92.5	61	116	102	96	73.5	118	129	97	64	67.5	53.4	102	106.5	111	179.5	2054	134	7	170.5
K00179	09191 Unclassified: metabolism	99980 Enzymes with EC numbers	iorA; indolepyruvate ferredoxin oxidoreductase, alpha subunit [EC:1.2.7.8]	384.5	43	26	555.5	10.5	419	336	20	24	35.5	154	18	53	6	35.5	2	83	38	1062	3632.5	1147.5	4986.5	345.75	4847.5
K00180	09191 Unclassified: metabolism	99980 Enzymes with EC numbers	iorB; indolepyruvate ferredoxin oxidoreductase, beta subunit [EC:1.2.7.8]	384.5	43	26	555.5	10.5	419	339	20	24	35.5	154	18	53	6	35.5	2	83	38	1062	3632.5	1147.5	4986.5	345.75	4847.5
K00184	09191 Unclassified: metabolism	99982 Energy metabolism	K00184; prokaryotic molybdopterin-containing oxidoreductase family, iron-sulfur binding subunit	3608.11	3525.66	1688.54	2924.69	641.5	1726.98	17103.25	9273.24	13300.13	3885	23500.64	25170.32	170.36	44.82	143.41	103.33	328.67	87.45	2373.32	3007.55	6228.11	3294.11	446	3721.03
K00185	09191 Unclassified: metabolism	99982 Energy metabolism	K00185; prokaryotic molybdopterin-containing oxidoreductase family, membrane subunit	3097.11	2602.66	1200.54	1694.19	160.5	921.98	3231.75	777.74	1874.13	558	3678.64	5779.82	81.86	26.82	80.91	39.33	201.67	55.45	2362.32	2956.55	5846.11	2844.11	444	3685.03
K00186	09105 Amino acid metabolism	00280 Valine, leucine and isoleucine degradation [PATH:ko00280]	vorA; 2-oxoisovalerate ferredoxin oxidoreductase, alpha subunit [EC:1.2.7.7]	0	0	0	0	0	0	0	0	0	0	0	0	0	0	0	2	0	0	8	0	40	30	0	0
K00187	09105 Amino acid metabolism	00280 Valine, leucine and isoleucine degradation [PATH:ko00280]	vorB; 2-oxoisovalerate ferredoxin oxidoreductase, beta subunit [EC:1.2.7.7]	0	0	0	0	0	0	0	0	0	0	0	0	0	0	0	2	0	0	8	0	40	30	0	0
K00194	09102 Energy metabolism	00720 Carbon fixation pathways in prokaryotes [PATH:ko00720]	cdhD, acsD; acetyl-CoA decarbonylase/synthase, CODH/ACS complex subunit delta [EC:2.1.1.245]	23	12	0	0	0	2.5	0	0	0	0	0	0	0	0	0	0	0	0	0	298	4.5	40.5	0	338
K00196	09102 Energy metabolism	00720 Carbon fixation pathways in prokaryotes [PATH:ko00720]	cooF; anaerobic carbon-monoxide dehydrogenase iron sulfur subunit	0	0	0	48	3	0	0	0	0	0	0	0	12	0	4	0.4	7	6	0	0	0	0	0	0
K00197	09102 Energy metabolism	00720 Carbon fixation pathways in prokaryotes [PATH:ko00720]	cdhE, acsC; acetyl-CoA decarbonylase/synthase, CODH/ACS complex subunit gamma [EC:2.1.1.245]	0	12	0	0	0	0	0	0	0	0	0	0	0	0	0	0	0	0	0	0	0	0	0	0
K00198	09102 Energy metabolism	00720 Carbon fixation pathways in prokaryotes [PATH:ko00720]	cooS, acsA; anaerobic carbon-monoxide dehydrogenase catalytic subunit [EC:1.2.7.4]	1.5	12	0	0	0	0	0	0	2	0	11	0	0	0	0	0	0	2.5	0	0	0	0	0	0
K00200	09102 Energy metabolism	00680 Methane metabolism [PATH:ko00680]	fwdA, fmdA; formylmethanofuran dehydrogenase subunit A [EC:1.2.7.12]	546.11	1038	649.2	1352.69	504	1086.31	16089.77	9952.91	13462.8	3581.84	22696.31	20923.65	119.36	39.82	98.41	84	215	88.45	1051	322.55	3144.77	1268.77	154	395.86
K00201	09102 Energy metabolism	00680 Methane metabolism [PATH:ko00680]	fwdB, fmdB; formylmethanofuran dehydrogenase subunit B [EC:1.2.7.12]	546.11	1038	649.2	1352.69	504	1086.31	16089.77	9952.91	13462.8	3581.84	22696.31	20923.65	119.36	39.82	98.41	84	215	88.45	1051	322.55	3144.77	1268.77	143	395.86
K00202	09102 Energy metabolism	00680 Methane metabolism [PATH:ko00680]	fwdC, fmdC; formylmethanofuran dehydrogenase subunit C [EC:1.2.7.12]	546.11	1038	649.2	1352.69	504	1086.31	16089.77	9975.91	13462.8	3581.84	22708.31	20945.65	119.36	39.82	98.41	84	215	88.45	1051	322.55	3144.77	1268.77	143	395.86
K00208	09103 Lipid metabolism	00061 Fatty acid biosynthesis [PATH:ko00061]	fabI; enoyl-[acyl-carrier protein] reductase I [EC:1.3.1.9 1.3.1.10]	51652.81	17777.82	31337.57	79939.63	9803.01	42426.29	47438.03	24936.65	36802.75	10302.34	55489.87	60554.8	3177.11	1217.97	1707.15	1054.58	3352.93	1072.07	32915.84	51714.28	77840.7	48461.72	5143.09	61629.97
K00209	09101 Carbohydrate metabolism	00650 Butanoate metabolism [PATH:ko00650]	fabV, ter; enoyl-[acyl-carrier protein] reductase / trans-2-enoyl-CoA reductase (NAD+) [EC:1.3.1.9 1.3.1.44]	3035.5	478	53	321	56	153	71	25.25	18	4	18	4	773.8	220	188	57	229	153	85	1044	376	824	14.5	1210.5
K00210	09105 Amino acid metabolism	00400 Phenylalanine, tyrosine and tryptophan biosynthesis [PATH:ko00400]	E1.3.1.12; prephenate dehydrogenase [EC:1.3.1.12]	762.11	1641	306.2	397.69	200.5	284.31	6320.27	741.91	4075.8	1938.34	5704.81	5649.15	20.36	25.32	27.91	25	73	6.95	165.5	51.55	281.27	203.27	19	53.86
K00211	09105 Amino acid metabolism	00400 Phenylalanine, tyrosine and tryptophan biosynthesis [PATH:ko00400]	TYR1; prephenate dehydrogenase (NADP+) [EC:1.3.1.13]	216	297	21	37	0	36	175	39	127	5	450	89	0	7	11	3	14	0	25	943	186	559	0	1084
K00213	09103 Lipid metabolism	00100 Steroid biosynthesis [PATH:ko00100]	DHCR7; 7-dehydrocholesterol reductase [EC:1.3.1.21]	0	0	0	0	0	0	7	0	0	0	6	4	0	0	0	0	0	0	4	9	21	6	3	25
K00214	09108 Metabolism of cofactors and vitamins	00860 Porphyrin and chlorophyll metabolism [PATH:ko00860]	BLVRA, bvdR; biliverdin reductase [EC:1.3.1.24]	0	0	0	0	0	0	0	0	0	0	0	0	0	0	0	0	0	10	0	0	0	0	0	0
K00215	09105 Amino acid metabolism	00300 Lysine biosynthesis [PATH:ko00300]	dapB; 4-hydroxy-tetrahydrodipicolinate reductase [EC:1.17.1.8]	55146.7	18296.24	30818.66	79070.72	9217.92	43390.75	30448.67	15174.74	24021.46	6838.5	30639.06	35043.82	3531.41	1275.15	1479.24	940.98	3232.26	963.45	43413.83	43430.23	155367.19	53239.62	8483.59	52456.11
K00216	09109 Metabolism of terpenoids and polyketides	01053 Biosynthesis of siderophore group nonribosomal peptides [PATH:ko01053]	entA; 2,3-dihydro-2,3-dihydroxybenzoate dehydrogenase [EC:1.3.1.28]	1729.67	1267.83	87.62	653.78	160.75	292.19	62.25	71	59.83	6.25	153	64.5	1341	382	305	71	307.42	205.5	414	154.34	1053.75	1772.67	145.75	202.67
K00217	09111 Xenobiotics biodegradation and metabolism	00362 Benzoate degradation [PATH:ko00362]	E1.3.1.32; maleylacetate reductase [EC:1.3.1.32]	236	6	8	101	8	174	244	55	111	8	496	65	14.3	0	57	13	28	0	1932	6268	907.5	2848	307.5	8244
K00218	09108 Metabolism of cofactors and vitamins	00860 Porphyrin and chlorophyll metabolism [PATH:ko00860]	por; protochlorophyllide reductase [EC:1.3.1.33]	0	0	0	0	0	0	0	0	0	0	0	0	0	0	0	0	0	10	0	0	0	0	0	0
K00219	09191 Unclassified: metabolism	99980 Enzymes with EC numbers	fadH; 2,4-dienoyl-CoA reductase (NADPH2) [EC:1.3.1.34]	26214.67	10059.16	5992.12	22173.45	4481.25	13905.69	975.5	477	876.33	679.25	1219.25	744.5	2096.88	725.5	971	587.08	1363.92	576	12104	15752.84	64718.58	13180.84	2804.5	14992.75
K00220	09105 Amino acid metabolism	00400 Phenylalanine, tyrosine and tryptophan biosynthesis [PATH:ko00400]	tyrC; cyclohexadieny/prephenate dehydrogenase [EC:1.3.1.43 1.3.1.12]	23009.11	5226	23710.2	53987.69	4368	26598.81	25297.77	13383.91	21409.8	5596.84	25971.31	29899.65	311.86	134.82	281.41	201	641.5	182.45	9194.5	18519.05	6342.27	15850.77	1430.75	24366.86
K00221	09191 Unclassified: metabolism	99980 Enzymes with EC numbers	E4.99.1.2; alkylmercury lyase [EC:4.99.1.2]	57	11.25	0	1.25	13	18.75	28.75	26.5	25.5	8.25	114	38	0	0	1	0	12.5	13	42.5	2.5	904.5	253	18	0
K00226	09104 Nucleotide metabolism	00240 Pyrimidine metabolism [PATH:ko00240]	pyrD; dihydroorotate dehydrogenase (fumarate) [EC:1.3.98.1]	459	223	107	808.33	78.17	290.33	59.5	23.5	25	50	51.17	10	125.17	33.83	40.33	13	116.67	43	413.83	168.17	212	1841	106	321.33
K00227	09103 Lipid metabolism	00100 Steroid biosynthesis [PATH:ko00100]	SC5DL, ERG3; Delta7-sterol 5-desaturase [EC:1.14.19.20]	72	240	0	0	0	0	0	0	0	0	0	0	0	0	0	0	14	0	0	213	20	200	0	316
K00228	09108 Metabolism of cofactors and vitamins	00860 Porphyrin and chlorophyll metabolism [PATH:ko00860]	CPOX, hemF; coproporphyrinogen III oxidase [EC:1.3.3.3]	52540.28	16467.24	30237.16	76498.22	8768.75	40786.42	28117.51	14539.24	22516.46	6371	28371.89	33754.32	2575.24	930.32	1210.41	783.08	2220.09	711.45	15315.5	40078.89	60174.93	33063.11	2690.5	47057.61
K00230	09108 Metabolism of cofactors and vitamins	00860 Porphyrin and chlorophyll metabolism [PATH:ko00860]	hemG; menaquinone-dependent protoporphyrinogen oxidase [EC:1.3.5.3]	1543.17	537.33	61.08	446.09	184.25	438.33	58	72.25	42.83	51.5	131	23	309.25	90	154	48.75	233.42	139	9068.5	4964.67	8713.17	4430.5	2169.5	6289.17
K00231	09108 Metabolism of cofactors and vitamins	00860 Porphyrin and chlorophyll metabolism [PATH:ko00860]	PPOX, hemY; protoporphyrinogen/coproporphyrinogen III oxidase [EC:1.3.3.4 1.3.3.15]	2675.83	1584.83	590.17	2438.67	588.67	1708.5	3521.65	758.33	1527.83	483.66	2923	3805.17	366.84	106.83	126.33	54.5	488.84	215	11447.33	2659.34	44391.43	11174.51	2867.59	4228
K00232	09101 Carbohydrate metabolism	00640 Propanoate metabolism [PATH:ko00640]	E1.3.3.6, ACOX1, ACOX3; acyl-CoA oxidase [EC:1.3.3.6]	744.5	1027.25	215.5	1429.42	184	1398.75	1956.25	505.5	1410	384.25	1698	1189.5	72.5	61	42	18	160	50	18929.34	1854.5	30667.92	9157.34	4666.59	3078
K00239	09101 Carbohydrate metabolism	00020 Citrate cycle (TCA cycle) [PATH:ko00020]	sdhA, frdA; succinate dehydrogenase / fumarate reductase, flavoprotein subunit [EC:1.3.5.1 1.3.5.4]	56671.95	18222.57	30980.66	80905.72	9417.76	42947.09	31184.51	15254.24	24144.45	6904.5	32670.06	37036.15	3087.25	1126.15	1474.24	909.58	3136.93	1053.62	44515.35	45495.73	113909.69	51191.79	8934.6	55498.11
K00240	09101 Carbohydrate metabolism	00020 Citrate cycle (TCA cycle) [PATH:ko00020]	sdhB, frdB; succinate dehydrogenase / fumarate reductase, iron-sulfur subunit [EC:1.3.5.1 1.3.5.4]	56743.95	18271.57	31034.33	80897.72	9508.76	43037.09	31947.01	15484.24	24466.45	7037	33968.56	40730.65	3097.25	1126.15	1522.74	914.58	3151.93	1028.62	44495.35	44880.73	115720.69	52021.79	8787.1	54016.11
K00241	09101 Carbohydrate metabolism	00020 Citrate cycle (TCA cycle) [PATH:ko00020]	sdhC, frdC; succinate dehydrogenase / fumarate reductase, cytochrome b subunit	57498.45	18305.32	31077.66	80793.97	9376.26	42444.84	31153.59	15142.74	24103.45	6891.25	32170.06	37054.65	3081.25	1114.15	1517.24	915.58	3125.43	1031.62	33690.67	42838.73	90292.44	43545.62	6206.01	51428.11
K00242	09101 Carbohydrate metabolism	00020 Citrate cycle (TCA cycle) [PATH:ko00020]	sdhD, frdD; succinate dehydrogenase / fumarate reductase, membrane anchor subunit	53083.45	15397.49	30366.32	79831.14	9034.59	41950.84	28947.11	14693.91	23660.12	6756.59	29927.56	34133.48	2640.08	958.32	1242.91	797.08	2283.59	837.12	23193.18	38936.39	83691.01	37988.11	4786.42	46567.61
K00243	09194 Poorly characterized	99997 Function unknown	K00243; uncharacterized protein	8374.67	9471.33	4181.34	17193.33	3416.42	10787	2184.32	546.58	495.83	307.16	1650.67	2922.67	336.67	157.83	239.33	268.5	748.34	278.5	1758.99	15822.34	3100.34	5397.17	302.75	14455.33
K00244	09101 Carbohydrate metabolism	00020 Citrate cycle (TCA cycle) [PATH:ko00020]	frdA; fumarate reductase flavoprotein subunit [EC:1.3.5.4]	1508.41	783.91	269.91	809.02	296.75	749.23	2196.79	843.07	2787.16	819.53	4539.62	4362.6	350.8	69.64	208.82	55.25	245.09	119.9	2245	3024.61	3682.7	5345.88	588.5	3973.39
K00245	09101 Carbohydrate metabolism	00020 Citrate cycle (TCA cycle) [PATH:ko00020]	frdB; fumarate reductase iron-sulfur subunit [EC:1.3.5.4]	1127.67	436.33	31.33	305.17	80.5	407.33	135	100	105.83	29	673	59	276.83	58	118	46	160.17	112.5	979	4171.34	3289.66	5693.84	343.5	5262
K00246	09101 Carbohydrate metabolism	00020 Citrate cycle (TCA cycle) [PATH:ko00020]	frdC; fumarate reductase subunit C	1129.92	452.33	31.33	348.17	86.5	411.83	135	97.75	105.83	29	673	59	276.83	58	118	46	160.17	112.5	958	2806.34	3268.66	5145.34	334.5	3665
K00247	09101 Carbohydrate metabolism	00020 Citrate cycle (TCA cycle) [PATH:ko00020]	frdD; fumarate reductase subunit D	1129.92	420.33	31.33	242.17	74.5	345.83	135	89.5	105.83	29	673	59	276.83	58	118	46	160.17	112.5	808	2764.34	2700.66	5030.34	309.5	3601
K00248	09101 Carbohydrate metabolism	00640 Propanoate metabolism [PATH:ko00640]	ACADS, bcd; butyryl-CoA dehydrogenase [EC:1.3.8.1]	20217.04	11845.33	6329.28	21654.82	4371.92	13510.46	14126.16	6922.25	10189.63	2916.62	17312.17	15450.6	1766.14	684.5	1098.5	554.57	1595	746	14670.84	24502	17219.17	17800.32	3239.75	26033.5
K00249	09103 Lipid metabolism	00071 Fatty acid degradation [PATH:ko00071]	ACADM, acd; acyl-CoA dehydrogenase [EC:1.3.8.7]	113241.5	54215.9	51095.9	160240.97	25074.76	94924.21	50766.36	30610.71	45995.12	13036.71	67019.03	75628.23	7683.79	2957.92	2570.96	2202.16	6267.67	1564.37	134467.52	99089.65	266186.93	145964.49	30195.19	122333.98
K00252	09103 Lipid metabolism	00071 Fatty acid degradation [PATH:ko00071]	GCDH, gcdH; glutaryl-CoA dehydrogenase [EC:1.3.8.6]	55117.75	14856.32	27117.96	78269.45	8673.18	41050.44	26758.76	13940.99	20234.65	6317.72	30412.98	34100.05	2587.84	1005.15	1284.74	765.5	2285.51	928.62	23839.67	41159.39	77423.85	40634.29	4988.09	48389.69
K00253	09105 Amino acid metabolism	00280 Valine, leucine and isoleucine degradation [PATH:ko00280]	IVD, ivd; isovaleryl-CoA dehydrogenase [EC:1.3.8.4]	48527.66	13739.83	29503.04	74759.45	8140.5	39413.77	11439.6	4203.91	10217	3080.89	6596.06	12623.55	2158.99	823.32	953.91	641.83	1684	492.95	11201.16	36536.72	50467.6	28340.28	1981.5	42823.94
K00254	09104 Nucleotide metabolism	00240 Pyrimidine metabolism [PATH:ko00240]	DHODH, pyrD; dihydroorotate dehydrogenase [EC:1.3.5.2]	55398.45	16872.82	30675.66	80070.14	9187.09	41956.84	31078.26	15264.24	24242.45	6978.75	32063.89	38258.15	2778.58	982.32	1328.41	826.58	2473.76	901.12	24639.84	41854.89	77276.35	40759.12	5175.59	50061.28
K00255	09103 Lipid metabolism	00071 Fatty acid degradation [PATH:ko00071]	ACADL; long-chain-acyl-CoA dehydrogenase [EC:1.3.8.8]	253	84	33	177	28	513	67	6	60	8	12	21	557	232	252	205	175	92	2015	2699	11384	4902	540	4436
K00256	09191 Unclassified: metabolism	99980 Enzymes with EC numbers	E1.3.99.16; isoquinoline 1-oxidoreductase [EC:1.3.99.16]	36	43	14	213	23	86.5	0	16	0	0	0	7	491	163.5	26	39	55	25	55.5	341	141.5	71.5	11	450
K00257	09191 Unclassified: metabolism	99980 Enzymes with EC numbers	mbtN, fadE14; acyl-ACP dehydrogenase [EC:1.3.99.-]	98517.96	50028.98	29428.31	113504.87	21252.44	72751.41	42415.03	23592.55	33546.07	9859.35	62807.22	58095.94	10671.65	3909.43	3947.88	2699.16	7382.68	2285.76	130540.72	122715.43	364430.52	159298.23	30268.45	145317.29
K00259	09105 Amino acid metabolism	00250 Alanine, aspartate and glutamate metabolism [PATH:ko00250]	ald; alanine dehydrogenase [EC:1.4.1.1]	42046.58	6808.82	25548.47	62137.28	5568.18	30214.94	15374.42	5225.32	10659.15	3385.96	9294.81	19664.72	2688.54	974.98	925.57	437.83	2020.85	817.62	38919.5	23991.56	86441.36	31028.28	7605.09	33367.52
K00260	09102 Energy metabolism	00910 Nitrogen metabolism [PATH:ko00910]	gudB, rocG; glutamate dehydrogenase [EC:1.4.1.2]	26	90.5	18	102.33	16.67	25.33	0	4.5	10	0	41.34	0	126.67	28.33	28.33	21	115.67	78	69.33	24.01	229.17	49	17	69.33
K00261	09102 Energy metabolism	00910 Nitrogen metabolism [PATH:ko00910]	GLUD1_2, gdhA; glutamate dehydrogenase (NAD(P)+) [EC:1.4.1.3]	10398.26	2503.65	1849.96	7391.5	1051.93	2191.43	5260.15	1278.91	1185.47	609.07	5825.16	9855	1537.39	523.5	796	301.75	1072.1	611.34	3400.18	5943.84	11938.9	7944	640.75	7818.84
K00262	09102 Energy metabolism	00910 Nitrogen metabolism [PATH:ko00910]	E1.4.1.4, gdhA; glutamate dehydrogenase (NADP+) [EC:1.4.1.4]	12486.92	9982.83	5010.58	19520.84	4182.5	11657.33	2022	848.75	1693.83	653.25	1879.75	1401	1700.17	595	648.5	535.4	1391.67	655.5	8983.17	7634.17	6983	7226.5	1072.42	10982.92
K00263	09105 Amino acid metabolism	00280 Valine, leucine and isoleucine degradation [PATH:ko00280]	E1.4.1.9; leucine dehydrogenase [EC:1.4.1.9]	43508.67	23294.41	35236.67	91259.75	11352.34	47896.59	16328.41	5486.58	12343.82	3056.91	7535.33	16377	1047.84	396	491	575	1566.84	471.67	4888.5	9257.67	45295.17	13091.17	1042	13179
K00265	09102 Energy metabolism	00910 Nitrogen metabolism [PATH:ko00910]	gltB; glutamate synthase (NADPH) large chain [EC:1.4.1.13]	54535.7	16955.07	30662.66	80345.72	9300.51	42268.59	31087.18	14923.24	24239.95	6961.5	32036.06	37893.15	2847.25	1028.65	1357.74	852.58	2608.93	930.12	26234.34	41995.73	86499.35	42724.45	5526.09	50292.44
K00266	09102 Energy metabolism	00910 Nitrogen metabolism [PATH:ko00910]	gltD; glutamate synthase (NADPH) small chain [EC:1.4.1.13]	71600.45	17691.98	32981.87	85643.08	10275.01	44919.7	33245.25	15395.32	25054.28	7583.66	34233.39	41083.82	3506.8	1314.65	1756.24	1036.06	3520.85	1323.62	36185.83	52514.23	93884.94	50127.46	6577.59	63597.94
K00270	09105 Amino acid metabolism	00350 Tyrosine metabolism [PATH:ko00350]	pdh; phenylalanine dehydrogenase [EC:1.4.1.20]	0	0	0	0	0	0	0	4.5	0	0	0	0	5	0	13	0	8	0	14	0	70.5	14	7.5	0
K00271	09105 Amino acid metabolism	00280 Valine, leucine and isoleucine degradation [PATH:ko00280]	vdh; valine dehydrogenase (NAD+) [EC:1.4.1.23]	5	7.25	23	50.25	9.5	44.75	74.75	29.5	60.5	2.25	462	0	25	0	16	0	2.5	0	558.84	7.5	1537.42	692.67	176.59	57
K00273	09105 Amino acid metabolism	00260 Glycine, serine and threonine metabolism [PATH:ko00260]	DAO, aao; D-amino-acid oxidase [EC:1.4.3.3]	5	12.25	6	32.25	7	274.75	80.75	29.5	60.5	2.25	462	0	28.5	0	1	0	22.5	22	974.5	237.5	15700.25	4427.67	275.25	283
K00274	09110 Biosynthesis of other secondary metabolites	00950 Isoquinoline alkaloid biosynthesis [PATH:ko00950]	MAO, aofH; monoamine oxidase [EC:1.4.3.4]	24110.95	5901.66	25045.33	55562.55	5006.67	28659.51	26480.09	14419.99	21541.96	6067.92	29236.81	33611.32	1122.03	504.32	871.41	391.67	1447.67	623.95	38348.51	38747.22	76166.77	37791.94	8303.09	39001.19
K00275	09108 Metabolism of cofactors and vitamins	00750 Vitamin B6 metabolism [PATH:ko00750]	pdxH, PNPO; pyridoxamine 5'-phosphate oxidase [EC:1.4.3.5]	55401.95	16916.57	30693.16	80096.56	9294.09	42174.59	31359.51	15382.24	24429.95	7004.5	32879.89	38378.15	2728.58	972.32	1343.41	819.58	2526.76	904.62	26015.34	40543.39	85709.1	40258.62	5309.84	47713.61
K00276	09110 Biosynthesis of other secondary metabolites	00950 Isoquinoline alkaloid biosynthesis [PATH:ko00950]	AOC3, AOC2, tynA; primary-amine oxidase [EC:1.4.3.21]	2317.67	341.08	137.33	489.42	314	219.58	185.75	95	98.33	39.25	598	48	84.97	52	53	11	28.67	104.5	1256	1937.17	1315	2361.17	388.5	2359.67
K00278	09105 Amino acid metabolism	00250 Alanine, aspartate and glutamate metabolism [PATH:ko00250]	nadB; L-aspartate oxidase [EC:1.4.3.16]	50810.45	16695.49	30563.49	79688.14	9066.09	41590.84	29557.77	14752.41	23988.12	6893.09	31454.06	37631.48	2219.08	897.82	1275.41	868.98	2820.09	790.12	29983.01	41444.39	41943.69	36892.94	5514.09	49529.45
K00280	09191 Unclassified: metabolism	99980 Enzymes with EC numbers	LOXL2_3_4; lysyl oxidase-like protein 2/3/4 [EC:1.4.3.-]	205	173	79	224	46	25	35	16	15	8	25	10	49	16	22	6	42	0	13	54	12	12	0	96
K00281	09101 Carbohydrate metabolism	00630 Glyoxylate and dicarboxylate metabolism [PATH:ko00630]	GLDC, gcvP; glycine dehydrogenase [EC:1.4.4.2]	31945.95	12679.57	7162.66	26619.89	5090.84	16023.09	13201.35	3470.74	8328.45	3012.5	13162.89	14242.65	2320.58	792.82	1117.91	567.08	1862.26	759.12	18538.68	34623.89	72526.18	32246.45	4197.84	39776.11
K00282	09101 Carbohydrate metabolism	00630 Glyoxylate and dicarboxylate metabolism [PATH:ko00630]	gcvPA; glycine dehydrogenase subunit 1 [EC:1.4.4.2]	21388.5	4307	23161	52854.33	4007.17	25649.5	8783.66	3599.5	7827	2091.5	2858.84	9121	389.67	212.83	217.33	186.9	710.67	261	7090.5	7001.84	18466.17	9081.16	1251.25	10293
K00283	09101 Carbohydrate metabolism	00630 Glyoxylate and dicarboxylate metabolism [PATH:ko00630]	gcvPB; glycine dehydrogenase subunit 2 [EC:1.4.4.2]	21388.5	4307	23161	52854.33	4007.17	25649.5	8783.66	3599.5	7827	2091.5	2858.84	9121	389.67	212.83	217.33	186.9	717.67	261	7090.5	7001.84	18466.17	9093.16	1251.25	10293
K00284	09101 Carbohydrate metabolism	00630 Glyoxylate and dicarboxylate metabolism [PATH:ko00630]	GLU, gltS; glutamate synthase (ferredoxin) [EC:1.4.7.1]	243.83	87.5	42.33	388.17	30.5	287.67	40.33	9	8	26.17	134.33	20	192	86	133	83.5	300	114.5	1027.67	3817	1299.83	5799.66	390	5095.67
K00285	09105 Amino acid metabolism	00360 Phenylalanine metabolism [PATH:ko00360]	dadA; D-amino-acid dehydrogenase [EC:1.4.5.1]	100944.23	26912.4	41218.24	107284.14	14996.25	59103.99	60101.58	35134.64	50897.66	14501.56	77249.49	78031.7	7047.82	2475.28	2805.14	1758.49	4639.09	1724.8	19070.5	59264.23	74812.71	60491.79	3705.5	71962.01
K00286	09105 Amino acid metabolism	00330 Arginine and proline metabolism [PATH:ko00330]	proC; pyrroline-5-carboxylate reductase [EC:1.5.1.2]	56807.87	17322.07	30934.66	80906.72	9481.26	42681.09	31407.01	15372.24	24418.45	7092	32353.56	38228.15	3098.75	1178.15	1510.24	969.48	3168.93	1105.12	34000.84	42816.9	96437.35	43033.28	6221.59	51580.11
K00287	09108 Metabolism of cofactors and vitamins	00790 Folate biosynthesis [PATH:ko00790]	DHFR, folA; dihydrofolate reductase [EC:1.5.1.3]	55513.53	17218.24	30846.99	78896.39	9293.42	42137.75	30554.84	14922.74	23950.46	6922.17	30750.06	37265.32	2973.08	1087.65	1433.24	889.08	2700.76	1028.45	26545.49	43044.23	84308.77	39476.28	5467.75	51495.44
K00290	09105 Amino acid metabolism	00300 Lysine biosynthesis [PATH:ko00300]	LYS1; saccharopine dehydrogenase (NAD+, L-lysine forming) [EC:1.5.1.7]	1629.67	85.33	244.67	3051.5	309.84	813.17	1699.84	331.5	422.49	281.5	2714	5752.33	71.14	61	33.5	19	203.67	137.67	4215.34	5572	2363.58	6359	715.75	7964.5
K00293	09105 Amino acid metabolism	00300 Lysine biosynthesis [PATH:ko00300]	LYS9; saccharopine dehydrogenase (NADP+, L-glutamate forming) [EC:1.5.1.10]	0	0	9	0	0	10	6	2	0	3	0	0	0	0	0	2	58	3	182	417	27	166	30	452
K00294	09105 Amino acid metabolism	00250 Alanine, aspartate and glutamate metabolism [PATH:ko00250]	E1.2.1.88; 1-pyrroline-5-carboxylate dehydrogenase [EC:1.2.1.88]	5023.84	1625.24	617.34	4557.08	708.35	1031.76	4789.58	997.83	1150.81	563.91	6083.5	9653.83	311.85	72.83	168.33	56.5	451.18	333.84	21008.68	3273.01	33272.75	11429.17	4904.59	4110.5
K00297	09102 Energy metabolism	00720 Carbon fixation pathways in prokaryotes [PATH:ko00720]	metF, MTHFR; methylenetetrahydrofolate reductase (NADPH) [EC:1.5.1.20]	56249.7	16990.32	30734.66	81024.14	9386.59	42356.34	30469.1	14709.24	23162.45	6701.75	32032.89	36914.15	2832.58	1117.32	1402.91	882.08	2801.76	906.12	38301.68	45298.89	74574.43	43225.95	6852.34	53755.11
K00298	09191 Unclassified: metabolism	99980 Enzymes with EC numbers	ceo; N5-(carboxyethyl)ornithine synthase [EC:1.5.1.24]	0	0	5	0	0	0	0	0	0	0	0	0	6	0	0	0	0	0	0	0	0	0	0	0
K00299	09102 Energy metabolism	00920 Sulfur metabolism [PATH:ko00920]	ssuE; FMN reductase [EC:1.5.1.38]	49723.77	15519.41	30949.9	78248.98	9528.42	40895.49	39011.79	23099.82	34110.63	9285.9	46871.62	50308.2	2149.11	795.97	1060.15	808.08	2300.09	938.4	15784.17	20057.44	21390.71	21222.05	3755.59	21775.22
K00301	09105 Amino acid metabolism	00260 Glycine, serine and threonine metabolism [PATH:ko00260]	E1.5.3.1; sarcosine oxidase [EC:1.5.3.1]	3445.41	626.75	782	3286.34	642	2526.66	14572.35	10724.41	13741.5	3281.39	23832.81	22148.05	165.16	85.82	173.91	125.5	361.5	195.45	4160.5	22971.05	3614.27	11719.94	730.75	23783.36
K00302	09105 Amino acid metabolism	00260 Glycine, serine and threonine metabolism [PATH:ko00260]	soxA; sarcosine oxidase, subunit alpha [EC:1.5.3.1]	9274.22	9783	4170.4	17434.88	3451.5	11970.62	2057.87	728.82	2476.6	812.68	4076.62	2493.8	684.85	293.64	217.82	247	712	234.9	7947.66	48469.77	7607.79	25476.22	1247.25	50618.05
K00303	09105 Amino acid metabolism	00260 Glycine, serine and threonine metabolism [PATH:ko00260]	soxB; sarcosine oxidase, subunit beta [EC:1.5.3.1]	12964.56	10181.58	4998.23	19175.8	3755.67	14143.37	6466.45	3022.82	6792.43	1845.6	10450.29	8902.3	319.41	219.64	351.32	313.67	900.5	358.9	9196.16	94867.78	17797.02	42226.24	1562.75	93967.71
K00304	09105 Amino acid metabolism	00260 Glycine, serine and threonine metabolism [PATH:ko00260]	soxD; sarcosine oxidase, subunit delta [EC:1.5.3.1]	8677.72	9027	4287.4	17350.88	3514.5	12001.62	5052.54	2437.82	5019.1	1181.68	7519.12	6678.3	171.85	149.64	190.32	255	688	188.9	7557.5	48045.27	7499.87	24042.38	1166.25	50025.05
K00305	09105 Amino acid metabolism	00260 Glycine, serine and threonine metabolism [PATH:ko00260]	soxG; sarcosine oxidase, subunit gamma [EC:1.5.3.1]	8832.72	9138	4521.4	18098.88	3689.5	12502.62	9972.54	6564.82	9930.1	1840.68	16233.12	13757.3	206.85	149.64	208.32	286	779	202.9	7449.5	48060.27	8313.12	24309.88	1135.75	49976.05
K00306	09105 Amino acid metabolism	00260 Glycine, serine and threonine metabolism [PATH:ko00260]	PIPOX; sarcosine oxidase / L-pipecolate oxidase [EC:1.5.3.1 1.5.3.7]	0	0	0	0	0	8.67	0	0	0	0	0	0	0	0	0	0	0	0	1.67	0	211.33	14.66	2	1
K00311	09191 Unclassified: metabolism	99980 Enzymes with EC numbers	ETFDH; electron-transferring-flavoprotein dehydrogenase [EC:1.5.5.1]	50117.86	14801.83	30056.24	76113.05	8601.5	40571.17	26257.77	14016.41	22207.8	6277.59	26889.56	30772.65	2296.99	872.32	1049.41	732.83	1941.5	596.95	13878.5	37219.22	59621.93	31095.61	2459	43725.94
K00313	09191 Unclassified: metabolism	99980 Enzymes with EC numbers	fixC; electron transfer flavoprotein-quinone oxidoreductase [EC:1.5.5.-]	3376	857.5	79	976	58	355.5	50	16	15	29	59	10	94.5	22	22	12	93	17	834.5	477	1466.5	1289	115.5	767
K00314	09105 Amino acid metabolism	00260 Glycine, serine and threonine metabolism [PATH:ko00260]	SARDH; sarcosine dehydrogenase [EC:1.5.8.3]	0	0	0	0	0	0	0	0	0	0	0	0	0	0	0	0	0	0	0	0	0	26	0	0
K00315	09105 Amino acid metabolism	00260 Glycine, serine and threonine metabolism [PATH:ko00260]	DMGDH; dimethylglycine dehydrogenase [EC:1.5.8.4]	1344	88	24	245	79	551	308	29	24	10	218	0	15	39	29	30	97	16	6468	17200	797.5	14827.5	941.75	21176
K00316	09105 Amino acid metabolism	00330 Arginine and proline metabolism [PATH:ko00330]	spdH; spermidine dehydrogenase [EC:1.5.99.6]	48	95	14	227	48	84	14	16	0	0	0	7	678	219	121	82	203	135	43	131	166.5	47.5	7.75	178
K00317	09102 Energy metabolism	00680 Methane metabolism [PATH:ko00680]	dmd-tmd; dimethylamine/trimethylamine dehydrogenase [EC:1.5.8.1 1.5.8.2]	5	0	0	7	0	30	4	0	0	0	3	5	5	2	15	5	49	15	785	219	864	602	112	243
K00318	09105 Amino acid metabolism	00330 Arginine and proline metabolism [PATH:ko00330]	PRODH, fadM, putB; proline dehydrogenase [EC:1.5.5.2]	4183.67	1775.91	545.34	3184.08	527.01	1157.09	3643.08	645.83	784.32	366.91	4235.5	6265.5	690.51	216.83	413.33	135.5	731.51	361.17	21076.85	3489.51	33243.25	11475.5	4914.26	4497.83
K00320	09102 Energy metabolism	00680 Methane metabolism [PATH:ko00680]	mer; 5,10-methylenetetrahydromethanopterin reductase [EC:1.5.98.2]	0	6	0	10	18	48	0	0	0	0	0	0	3	0	0	0	0	0	316.67	207	105	1177	137.67	156
K00322	09108 Metabolism of cofactors and vitamins	00760 Nicotinate and nicotinamide metabolism [PATH:ko00760]	sthA, udhA; NAD(P) transhydrogenase [EC:1.6.1.1]	10328.17	10154.08	4013.83	17616.67	3442.5	11420.58	1395.08	472.5	491.33	208.75	1281.75	301.5	656.25	250.5	379	348.25	723.92	229	2272.66	20223.67	17554.67	10497.17	465.25	20205.42
K00324	09108 Metabolism of cofactors and vitamins	00760 Nicotinate and nicotinamide metabolism [PATH:ko00760]	pntA; H+-translocating NAD(P) transhydrogenase subunit alpha [EC:1.6.1.2 7.1.1.1]	101750.39	31066.24	60146.06	152712.77	17528.25	81867.42	52802.29	28382.57	44443.93	12622.93	53825.12	62118.3	4931.73	1873.64	2236.82	1519.91	4333.42	1289.4	50932.67	71732.61	165841.28	70140.73	10326.42	84393.05
K00325	09108 Metabolism of cofactors and vitamins	00760 Nicotinate and nicotinamide metabolism [PATH:ko00760]	pntB; H+-translocating NAD(P) transhydrogenase subunit beta [EC:1.6.1.2 7.1.1.1]	52199.03	16320.16	30277.82	76802.97	8893	41250	27088.27	14271.91	22339.63	6352.59	27571.06	31125.15	2658.04	974.82	1258.41	791.08	2314.92	723.95	26275.67	40777.39	83971.35	39934.95	5457.17	48928.11
K00326	09101 Carbohydrate metabolism	00520 Amino sugar and nucleotide sugar metabolism [PATH:ko00520]	E1.6.2.2; cytochrome-b5 reductase [EC:1.6.2.2]	0	0	0	0	1.25	0	0	0	1.5	0	0	0	0	1.5	3	2	0	3.5	0	0	0	0	0	0
K00330	09102 Energy metabolism	00190 Oxidative phosphorylation [PATH:ko00190]	nuoA; NADH-quinone oxidoreductase subunit A [EC:7.1.1.2]	66571.36	17121.32	31182.33	80121.56	9966.09	42092.09	30972.36	15090.65	23814.95	7152.64	33249.7	40258.7	2838.44	1047.64	1432.32	889.58	2956.26	893.07	34827.02	43115.44	91498.2	42451.38	6457.18	51917.31
K00331	09102 Energy metabolism	00190 Oxidative phosphorylation [PATH:ko00190]	nuoB; NADH-quinone oxidoreductase subunit B [EC:7.1.1.2]	55863.45	16999.32	30791.83	79220.97	9357.34	41677.18	30800.09	15021.49	23257.45	6690.75	33036.39	39700.15	2831.08	1045.82	1400.41	877.58	2912.26	897.62	34702.02	41702.89	91930.93	42576.11	6308.18	49357.95
K00332	09102 Energy metabolism	00190 Oxidative phosphorylation [PATH:ko00190]	nuoC; NADH-quinone oxidoreductase subunit C [EC:7.1.1.2]	47805.78	7949.24	26918	62408.3	6011.59	30900.93	30212.84	14730.49	22894.12	6523	31973.64	39535.15	2252.83	828.82	1081.41	540.33	2227.84	659.12	33604.68	27947.22	89755.18	38094.28	6080.01	37365.03
K00333	09102 Energy metabolism	00190 Oxidative phosphorylation [PATH:ko00190]	nuoD; NADH-quinone oxidoreductase subunit D [EC:7.1.1.2]	47813.78	7954.24	26924	62405.3	6017.09	30929.6	30229.84	14748.49	22936.12	6531	32448.64	39539.15	2252.83	834.82	1081.41	542.33	2227.84	659.12	33693.02	27952.22	90563.93	38401.11	6113.93	37383.03
K00334	09102 Energy metabolism	00190 Oxidative phosphorylation [PATH:ko00190]	nuoE; NADH-quinone oxidoreductase subunit E [EC:7.1.1.2]	56420.45	16879.32	30708.16	79218.47	9272.84	41820.01	30145.26	14943.49	23039.95	6650.25	31423.06	37275.15	2789.08	1043.32	1372.41	877.98	2870.26	885.62	36324.51	50454.39	91618.18	46253.78	6412.09	60218.78
K00335	09102 Energy metabolism	00190 Oxidative phosphorylation [PATH:ko00190]	nuoF; NADH-quinone oxidoreductase subunit F [EC:7.1.1.2]	55164.95	16883.32	30674.16	79214.47	9288.34	41590.18	30146.76	14941.99	23042.45	6643.75	31491.56	37283.65	2788.58	1030.32	1372.41	863.58	2825.26	870.12	34215.18	41217.39	90816.26	40367.44	6178.34	48680.28
K00336	09102 Energy metabolism	00190 Oxidative phosphorylation [PATH:ko00190]	nuoG; NADH-quinone oxidoreductase subunit G [EC:7.1.1.2]	55159.45	16883.32	30681.16	79194.47	9279.34	41581.51	30118.26	14936.49	23033.95	6643.75	31399.39	37275.15	2786.08	1032.32	1372.41	863.58	2836.26	883.12	33896.01	41166.89	90559.68	40326.28	6082.59	48582.28
K00337	09102 Energy metabolism	00190 Oxidative phosphorylation [PATH:ko00190]	nuoH; NADH-quinone oxidoreductase subunit H [EC:7.1.1.2]	55869.36	16999.32	30791.83	79243.06	9362.34	41720.09	30824.69	15051.4	23403.45	6718.39	33174.2	39819.7	2841.44	1047.64	1402.32	887.58	2941.26	900.07	34852.68	43115.44	91559.87	42390.05	6449.18	51874.31
K00338	09102 Energy metabolism	00190 Oxidative phosphorylation [PATH:ko00190]	nuoI; NADH-quinone oxidoreductase subunit I [EC:7.1.1.2]	55996.45	17123.32	30817.16	79413.97	9372.84	41556.51	30356.09	15011.49	23212.45	6653.75	32267.39	37355.15	2889.08	1051.82	1419.41	881.58	2928.26	897.62	25808.68	41216.89	83647.18	40717.78	4220.76	48824.95
K00339	09102 Energy metabolism	00190 Oxidative phosphorylation [PATH:ko00190]	nuoJ; NADH-quinone oxidoreductase subunit J [EC:7.1.1.2]	55871.61	17025.32	30791.83	79224.06	9352.34	41661.09	30801.36	15032.4	23396.45	6747.39	33099.2	39797.7	2838.44	1047.64	1402.32	875.58	2912.26	900.07	34572.02	41699.44	91398.2	41050.38	6259.18	49357.31
K00340	09102 Energy metabolism	00190 Oxidative phosphorylation [PATH:ko00190]	nuoK; NADH-quinone oxidoreductase subunit K [EC:7.1.1.2]	55871.61	17025.32	30791.83	79216.06	9351.34	41651.09	30811.36	15034.4	23396.45	6750.39	33110.2	39793.7	2829.44	1047.64	1402.32	877.58	2912.26	893.07	34580.02	41699.44	91272.2	41067.38	6270.18	49377.31
K00341	09102 Energy metabolism	00190 Oxidative phosphorylation [PATH:ko00190]	nuoL; NADH-quinone oxidoreductase subunit L [EC:7.1.1.2]	55871.61	17025.32	30791.83	79224.06	9361.34	41630.09	30797.36	15034.4	23396.45	6753.39	33123.2	39794.7	2837.44	1047.64	1402.32	889.58	2903.26	900.07	34480.02	41687.44	90706.2	40920.38	6250.18	49348.31
K00342	09102 Energy metabolism	00190 Oxidative phosphorylation [PATH:ko00190]	nuoM; NADH-quinone oxidoreductase subunit M [EC:7.1.1.2]	56384.61	17888.32	30843.83	79232.06	9381.84	41720.09	30890.02	15072.4	23445.45	6762.39	33184.2	39867.7	2842.24	1053.14	1402.32	896.58	2942.26	900.07	34940.18	43117.94	91639.87	42434.05	6480.18	51979.98
K00343	09102 Energy metabolism	00190 Oxidative phosphorylation [PATH:ko00190]	nuoN; NADH-quinone oxidoreductase subunit N [EC:7.1.1.2]	55871.61	17025.32	30791.83	79224.06	9361.34	41739.09	30818.36	15034.4	23410.45	6750.39	33110.2	39797.7	2829.44	1047.64	1402.32	889.58	2931.26	900.07	34827.02	43115.44	91687.2	42418.38	6452.18	51861.31
K00344	09191 Unclassified: metabolism	99980 Enzymes with EC numbers	qor, CRYZ; NADPH:quinone reductase [EC:1.6.5.5]	111906.55	30135.98	57412.43	156021.73	18723.09	84573.52	53840.73	28330.14	46055.59	14269.3	60958.33	68494.4	6743.22	2504.28	2803.64	1710.08	5257.92	1836.3	90433.16	89885.72	161877.65	107620.98	19781.35	106920.18
K00346	09191 Unclassified: metabolism	99980 Enzymes with EC numbers	nqrA; Na+-transporting NADH:ubiquinone oxidoreductase subunit A [EC:7.2.1.1]	6948.92	8941.83	3845.58	16853.17	3304.75	10362.83	516.5	277	274.33	167.5	525.75	154	372	111.5	231	233	604.17	180.5	203	208.67	452	504.5	24.75	81.92
K00347	09191 Unclassified: metabolism	99980 Enzymes with EC numbers	nqrB; Na+-transporting NADH:ubiquinone oxidoreductase subunit B [EC:7.2.1.1]	7033.92	8999.83	3918.58	16975.17	3383.75	10420.83	601.5	376	368.33	234.5	622.75	283	449	183.5	286	286	669.17	250.5	310	339.67	2480	638.5	24.75	208.92
K00348	09191 Unclassified: metabolism	99980 Enzymes with EC numbers	nqrC; Na+-transporting NADH:ubiquinone oxidoreductase subunit C [EC:7.2.1.1]	7033.92	8999.83	3918.58	16975.17	3383.75	10420.83	601.5	376	368.33	234.5	622.75	283	449	183.5	286	286	669.17	250.5	310	339.67	2480	638.5	24.75	208.92
K00349	09191 Unclassified: metabolism	99980 Enzymes with EC numbers	nqrD; Na+-transporting NADH:ubiquinone oxidoreductase subunit D [EC:7.2.1.1]	7033.92	8999.83	3918.58	16975.17	3383.75	10420.83	601.5	376	368.33	234.5	622.75	283	449	183.5	286	286	669.17	250.5	310	339.67	2480	638.5	24.75	208.92
K00350	09191 Unclassified: metabolism	99980 Enzymes with EC numbers	nqrE; Na+-transporting NADH:ubiquinone oxidoreductase subunit E [EC:7.2.1.1]	7033.92	8999.83	3918.58	16975.17	3383.75	10420.83	601.5	376	368.33	234.5	622.75	283	449	183.5	286	286	669.17	250.5	310	339.67	2480	638.5	24.75	208.92
K00351	09191 Unclassified: metabolism	99980 Enzymes with EC numbers	nqrF; Na+-transporting NADH:ubiquinone oxidoreductase subunit F [EC:7.2.1.1]	7033.92	8999.83	3918.58	16975.17	3383.75	10420.83	601.5	376	368.33	234.5	622.75	283	449	183.5	286	286	669.17	250.5	310	339.67	2480	638.5	24.75	208.92
K00354	09191 Unclassified: metabolism	99980 Enzymes with EC numbers	E1.6.99.1; NADPH2 dehydrogenase [EC:1.6.99.1]	1152	128	98	223.5	94	106.5	85	115	99	69.5	107.67	129	127	89	63	66.4	150	93	732	1534.17	2229.5	728	105.5	1774
K00355	09108 Metabolism of cofactors and vitamins	00130 Ubiquinone and other terpenoid-quinone biosynthesis [PATH:ko00130]	NQO1; NAD(P)H dehydrogenase (quinone) [EC:1.6.5.2]	1049.42	369.5	186.92	1691.75	297.75	1431	2819.5	765.5	1126	690.5	3114.5	2368.5	2353.88	780	732.5	278.75	1022.25	478	10650.5	15815.34	15225.16	7396.84	2382.25	14843.33
K00356	09102 Energy metabolism	00190 Oxidative phosphorylation [PATH:ko00190]	E1.6.99.3; NADH dehydrogenase [EC:1.6.99.3]	41427.28	5848.16	25790.49	61210.05	5558.34	29549.01	26741.11	14191.41	22247.79	6321.84	28103.81	34184.98	1597.83	578.82	585.41	372.83	1232.17	456.12	11481.51	20526.72	50216.59	20538.77	1893.5	27631.19
K00360	09102 Energy metabolism	00910 Nitrogen metabolism [PATH:ko00910]	nasB; assimilatory nitrate reductase electron transfer subunit [EC:1.7.99.-]	100.5	30.25	9	89.75	82	138.75	76.25	21.5	98	8.25	566	62.5	38	9	12	0	46.5	0	1120.34	1435	1365.42	3203.34	467.59	2575
K00362	09102 Energy metabolism	00910 Nitrogen metabolism [PATH:ko00910]	nirB; nitrite reductase (NADH) large subunit [EC:1.7.1.15]	51301.7	13086.07	14087.11	34875	6867.67	21250.27	24230.52	11897.91	18746.46	5386.59	28212.98	28018.15	3409.99	1171.15	1576.74	934.06	2463.01	860.45	19739.17	50157.57	54948.01	36974.79	4449.59	55111.69
K00363	09102 Energy metabolism	00910 Nitrogen metabolism [PATH:ko00910]	nirD; nitrite reductase (NADH) small subunit [EC:1.7.1.15]	33977.42	11987.16	11402.79	28628.78	5283.92	17451.52	7807.58	1701.5	4762.83	1306.25	5133.67	6610.5	1903.13	660.83	1039.33	530.33	1837.09	568.5	18089.67	33845.85	48191.91	29370.35	4202.09	39726.66
K00364	09104 Nucleotide metabolism	00230 Purine metabolism [PATH:ko00230]	E1.7.1.7, guaC; GMP reductase [EC:1.7.1.7]	2810.42	747.58	417.58	704.5	204.92	435.41	223.75	186	154.33	89.75	267.67	187	658.92	239.33	434.33	194.25	662.59	324.5	932.33	4439.01	3266.17	5652.5	310	5789.5
K00365	09104 Nucleotide metabolism	00230 Purine metabolism [PATH:ko00230]	uaZ; urate oxidase [EC:1.7.3.3]	2853.74	1059.25	875.33	3210.51	973	1923.16	16313.02	9987.41	13525	3665.56	23306.64	21000.55	144.7	69.82	126.41	81	243.5	257.45	10785.67	3424.55	9618.69	6311.61	2671.17	4808.36
K00366	09102 Energy metabolism	00910 Nitrogen metabolism [PATH:ko00910]	nirA; ferredoxin-nitrite reductase [EC:1.7.7.1]	557.61	1064.5	649.2	1419.19	518	1153.81	16106.77	9936.41	13469.8	3585.34	22805.81	20913.65	152.86	59.82	162.41	86.5	216	113.45	1806	2762.55	2935.27	3741.77	310	3370.36
K00367	09102 Energy metabolism	00910 Nitrogen metabolism [PATH:ko00910]	narB; ferredoxin-nitrate reductase [EC:1.7.7.2]	98	40	53.67	80	30	113	498	28	32	33	764	2336	0	4	3	10	63	13	1631	2526	509	2140	352	2888
K00368	09102 Energy metabolism	00910 Nitrogen metabolism [PATH:ko00910]	nirK; nitrite reductase (NO-forming) [EC:1.7.2.1]	7479.5	8858	4253.29	16927.53	3314.25	10469.86	564.33	232.25	285.5	151.25	622	160	146	46	95	165	505.5	46	655	4985	2628	3172	111.25	6469.67
K00370	09102 Energy metabolism	00910 Nitrogen metabolism [PATH:ko00910]	narG, narZ, nxrA; nitrate reductase / nitrite oxidoreductase, alpha subunit [EC:1.7.5.1 1.7.99.-]	17031.59	1646.91	1873.2	3522.2	961.67	1863.1	319.5	233.75	531.66	515.75	382.42	588.5	1023.67	271.33	275.33	96	443.26	198	18395.83	2067.18	30441	6930.17	4349.5	2765.42
K00371	09102 Energy metabolism	00910 Nitrogen metabolism [PATH:ko00910]	narH, narY, nxrB; nitrate reductase / nitrite oxidoreductase, beta subunit [EC:1.7.5.1 1.7.99.-]	17049.59	1661.41	1873.2	3530.2	968.67	1879.1	319.5	233.75	531.66	515.75	382.42	588.5	1081.17	288.33	320.33	122	455.26	206	18353.83	2067.18	30489	6936.17	4339.5	2771.42
K00372	09102 Energy metabolism	00910 Nitrogen metabolism [PATH:ko00910]	nasA; assimilatory nitrate reductase catalytic subunit [EC:1.7.99.-]	31935.86	11946.16	11591.57	31513.64	5772.17	17956.84	23956.61	11859.66	18516.29	5019.59	28513.47	28473.48	1824.44	682.82	937.41	633.91	1693.09	485.62	10934.85	32376.39	14260.01	24434.11	2286.09	37999.86
K00373	09132 Signal transduction	02020 Two-component system [PATH:ko02020]	narJ, narW; nitrate reductase molybdenum cofactor assembly chaperone NarJ/NarW	17173.59	1643.91	1858.2	4050.87	1255	2124.77	340.5	251.75	573.66	515.75	734.75	588.5	1039	281	313	117	435.59	184	18349.5	2059.51	30486	6936.17	4339.5	2704.09
K00374	09102 Energy metabolism	00910 Nitrogen metabolism [PATH:ko00910]	narI, narV; nitrate reductase gamma subunit [EC:1.7.5.1 1.7.99.-]	17536.59	2509.91	1925.2	3519.7	974.67	1863.1	378.5	247.75	566.66	519.75	431.42	636.5	1023.67	271.33	275.33	96	443.26	198	18359.83	2103.18	30446	6955.17	4339.5	2727.42
K00375	09182 Protein families: genetic information processing	03000 Transcription factors [BR:ko03000]	K00375; GntR family transcriptional regulator / MocR family aminotransferase	64759.01	32052.64	21254.29	74787.46	13041.6	42677.01	22350.46	12378.32	16678.97	5424.78	32456.13	33291.26	6604.02	2141.47	2248.15	1329.32	4178.27	1784.24	19226.67	36738.8	45898.69	34189.27	4289.18	41034.71
K00376	09102 Energy metabolism	00910 Nitrogen metabolism [PATH:ko00910]	nosZ; nitrous-oxide reductase [EC:1.7.2.4]	24	0	13.29	60.36	14.5	94.86	32	2	0	7	4	0	31	4	12	7	40	8	1016	907	272	2371	207.25	1254
K00380	09102 Energy metabolism	00920 Sulfur metabolism [PATH:ko00920]	cysJ; sulfite reductase (NADPH) flavoprotein alpha-component [EC:1.8.1.2]	33376.25	14343.66	8661.72	27166.93	5910.92	16979.45	49497.81	30301.48	41319.73	11476.02	69071.6	63488.95	3399.55	1143.29	1463.56	808.33	2122.34	919.35	9136.83	11150.16	49500.81	15956.31	1668.25	14940.58
K00381	09102 Energy metabolism	00920 Sulfur metabolism [PATH:ko00920]	cysI; sulfite reductase (NADPH) hemoprotein beta-component [EC:1.8.1.2]	56473.53	24639.91	33906.82	92917.72	11902.25	50996.25	26871.35	14098.41	22563.13	6418.34	27496.56	30930.65	2609.74	953.82	1243.41	936.08	2494.42	763.45	15716.66	38337.06	61894.1	32323.28	2791	44922.61
K00382	09101 Carbohydrate metabolism	00010 Glycolysis / Gluconeogenesis [PATH:ko00010]	DLD, lpd, pdhD; dihydrolipoamide dehydrogenase [EC:1.8.1.4]	161732.49	39774.22	85471.65	221610.76	24660.52	114494.5	100047.19	52533.12	81112.87	23927.76	112133.45	127130.1	8443.82	3052.08	3697.12	2224.47	7361.94	2678.54	72641.36	81167.83	208328.86	100816.82	15018.27	104142.9
K00383	09106 Metabolism of other amino acids	00480 Glutathione metabolism [PATH:ko00480]	GSR, gor; glutathione reductase (NADPH) [EC:1.8.1.7]	36392.03	15628.58	28032.7	72081.36	7828	38573.89	26587.02	13904.16	21867.63	5852.59	27623.06	32575.65	1909.44	660.32	836.41	596.25	1727.42	511.45	13493.5	36882.39	57252.27	30090.94	2334.5	43000.61
K00384	09106 Metabolism of other amino acids	00450 Selenocompound metabolism [PATH:ko00450]	trxB, TRR; thioredoxin reductase (NADPH) [EC:1.8.1.9]	152524.61	37635.46	83208.45	214773.74	23314.86	109493.06	66366.9	30241.48	50245.86	15718.05	61440.23	80788.19	7051.4	2752.81	3522.9	2088.14	7102.95	2619.79	66224.35	79246.08	149452.86	90709.79	12753.6	99453.44
K00385	09102 Energy metabolism	00920 Sulfur metabolism [PATH:ko00920]	asrC; anaerobic sulfite reductase subunit C	5	0	0	20	0	0	0	0	0	0	14	0	0	0	0	0.8	0	0	0	0	0	0	2	0
K00387	09102 Energy metabolism	00920 Sulfur metabolism [PATH:ko00920]	SUOX; sulfite oxidase [EC:1.8.3.1]	701.91	803	1337	2193.09	593	1401.91	11743.27	6855.91	10237	2624.64	16883.81	14300.55	104.36	32.82	76.91	58	180	65.45	1127	1143.55	479.27	1929.27	208	1560.36
K00389	09194 Poorly characterized	99996 General function prediction only	yidH; putative membrane protein	1687.08	848.08	317.83	830.51	313	685.49	2720.02	667.41	1759.83	857.89	4164.81	2341.55	173.86	50.82	114.91	12	129.67	18.95	11059.34	2334.72	10912.69	4827.11	2776.84	3631.53
K00390	09102 Energy metabolism	00920 Sulfur metabolism [PATH:ko00920]	cysH; phosphoadenosine phosphosulfate reductase [EC:1.8.4.8 1.8.4.10]	52703.7	16581.49	30573.99	78832.47	9208.09	41485.17	28900.27	14293.91	22916.12	6581.09	31012.56	36609.48	2808.58	1044.82	1383.41	848.98	2656.09	889.12	32540.34	40610.06	89084.85	39606.62	5846.09	47725.78
K00392	09102 Energy metabolism	00920 Sulfur metabolism [PATH:ko00920]	sir; sulfite reductase (ferredoxin) [EC:1.8.7.1]	1993.17	409.58	325.17	2364.25	421.84	770.09	2457.59	421	647.99	282.75	4045	5872.83	137.34	55.5	89	24.5	226.67	128.67	10825.85	2230.5	29408.58	7454.5	2568.84	2784
K00394	09102 Energy metabolism	00920 Sulfur metabolism [PATH:ko00920]	aprA; adenylylsulfate reductase, subunit A [EC:1.8.99.2]	0	12	0	7	0	0	0	0	0	0	0	0	0	0	0	0	0	0	0	0	0	0	0	0
K00395	09102 Energy metabolism	00920 Sulfur metabolism [PATH:ko00920]	aprB; adenylylsulfate reductase, subunit B [EC:1.8.99.2]	0	12	0	7	0	0	0	0	0	0	0	0	0	0	0	0	0	0	0	0	0	0	0	0
K00399	09102 Energy metabolism	00680 Methane metabolism [PATH:ko00680]	mcrA; methyl-coenzyme M reductase alpha subunit [EC:2.8.4.1]	0	0	0	0	0	0	0	0	0	0	0	0	3	0	0	0	0	0	0	0	0	0	0	0
K00400	09102 Energy metabolism	00680 Methane metabolism [PATH:ko00680]	K00400; methyl coenzyme M reductase system, component A2	0	0	0	0	0	0	0	0	0	0	0	0	3	0	0	0	0	0	0	0	0	0	0	0
K00401	09102 Energy metabolism	00680 Methane metabolism [PATH:ko00680]	mcrB; methyl-coenzyme M reductase beta subunit [EC:2.8.4.1]	0	0	0	0	0	0	0	0	0	0	0	0	3	0	0	0	0	0	0	0	0	0	0	0
K00402	09102 Energy metabolism	00680 Methane metabolism [PATH:ko00680]	mcrG; methyl-coenzyme M reductase gamma subunit [EC:2.8.4.1]	0	0	0	0	0	0	0	0	0	0	0	0	3	0	0	0	0	0	0	0	0	0	0	0
K00404	09102 Energy metabolism	00190 Oxidative phosphorylation [PATH:ko00190]	ccoN; cytochrome c oxidase cbb3-type subunit I [EC:1.9.3.1]	38959.57	26848.83	13912.04	56061.04	10666	35093.18	2437.54	822.32	1708	1061.53	2262.87	1243.1	1341.22	560.14	817.82	757.83	2071	447.4	11141.5	33731.1	56772.87	25057.21	2050.5	39050.47
K00405	09102 Energy metabolism	00190 Oxidative phosphorylation [PATH:ko00190]	ccoO; cytochrome c oxidase cbb3-type subunit II	32182.57	18170.83	10119.04	39493.04	7464	24861.68	1943.54	612.32	1443	924.53	1781.87	1093.1	1305.22	530.14	760.82	587.83	1678	415.4	10945	33302.6	56372.37	24532.21	2019.5	38544.47
K00406	09102 Energy metabolism	00190 Oxidative phosphorylation [PATH:ko00190]	ccoP; cytochrome c oxidase cbb3-type subunit III	51624.57	21304.16	28392.38	85922.54	10403	47098.85	8057.86	3178.65	6899.33	2708.19	5787.2	11569.77	1468.22	587.14	948.82	674.83	2088.67	532.4	13496.16	36840.1	60181.04	28037.88	2386.75	42863.47
K00407	09102 Energy metabolism	00190 Oxidative phosphorylation [PATH:ko00190]	ccoQ; cytochrome c oxidase cbb3-type subunit IV	33179.57	18165.83	10135.04	39474.54	7453.75	24642.68	1873.54	619.82	1419.5	924.53	1753.87	1089.1	1297.22	528.64	764.82	585.83	1672	406.9	8965	33249.6	48024.87	23124.71	1658.5	38300.97
K00410	09102 Energy metabolism	00190 Oxidative phosphorylation [PATH:ko00190]	fbcH; ubiquinol-cytochrome c reductase cytochrome b/c1 subunit	0	2	0	25	3	128.5	0	4	7	0	64	13	26	7	54	9	43	0	1497	2624	1627	2648.5	236	3266
K00411	09102 Energy metabolism	00190 Oxidative phosphorylation [PATH:ko00190]	UQCRFS1, RIP1, petA; ubiquinol-cytochrome c reductase iron-sulfur subunit [EC:7.1.1.8]	50004.86	14690.83	29963.53	75976.91	8496.5	40110.03	25902.27	13844.41	21880.8	6150.09	26267.06	29614.15	2020.99	742.32	952.91	628.83	1885.5	531.95	13542.5	23957.22	58743.93	27709.61	2361	32121.94
K00412	09102 Energy metabolism	00190 Oxidative phosphorylation [PATH:ko00190]	CYTB, petB; ubiquinol-cytochrome c reductase cytochrome b subunit	50023.36	14728.33	29959.24	75963.05	8503.5	40055.67	25934.27	13842.41	21878.8	6153.59	26270.06	29618.15	2011.99	755.32	914.91	630.33	1930.5	548.95	12953.5	21674.22	58635.93	25741.11	2373	29289.94
K00413	09102 Energy metabolism	00190 Oxidative phosphorylation [PATH:ko00190]	CYC1, CYT1, petC; ubiquinol-cytochrome c reductase cytochrome c1 subunit	49458.75	13642.83	29310.04	74583.36	8045.5	38988.36	10145	4208.5	8719	2672.25	4148.25	10090	1875.63	689.5	810	527.83	1630.5	443.5	11375.5	21161.67	56233.66	23882.84	2061	28682.58
K00423	09101 Carbohydrate metabolism	00053 Ascorbate and aldarate metabolism [PATH:ko00053]	E1.10.3.3; L-ascorbate oxidase [EC:1.10.3.3]	232	3	0	473	0	205	13	0	0	21	0	0	10	0	5	0	10	0	0	14	0	14	0	27
K00425	09102 Energy metabolism	00190 Oxidative phosphorylation [PATH:ko00190]	cydA; cytochrome bd ubiquinol oxidase subunit I [EC:7.1.1.7]	54226.52	17315.65	26378.46	76003.93	8943.42	41656.29	43390.6	29999.91	35647.39	10247.24	57702.73	56847.85	4191.89	1403.15	1577.24	973.83	3238.68	1052.95	31738.67	42244.58	89481.68	44650.62	5870.51	50376.61
K00426	09102 Energy metabolism	00190 Oxidative phosphorylation [PATH:ko00190]	cydB; cytochrome bd ubiquinol oxidase subunit II [EC:7.1.1.7]	53825.93	16366.82	26114.42	75766.71	8806.42	41399.23	36379.87	28390.82	32125.39	9190.88	53138.54	52806.4	4132.75	1380.97	1500.65	945.83	3168.68	1006.4	31603.67	42204.13	89221.95	43039.89	5838.51	50342.97
K00427	09183 Protein families: signaling and cellular processes	02000 Transporters [BR:ko02000]	lldP, lctP; L-lactate permease	3538.92	496.08	71.58	332.67	103.25	196.08	41.25	75.5	38.33	8.25	72	0	214.75	47	64	18.25	57.92	21.5	24	302.17	649.5	115.5	4.5	360.67
K00428	09191 Unclassified: metabolism	99980 Enzymes with EC numbers	E1.11.1.5; cytochrome c peroxidase [EC:1.11.1.5]	20841.2	16382.16	6736.8	22727.82	4283.5	14098.46	22953.13	7709.41	12881.46	4417.02	22675.16	22091.44	1283.1	465.5	830.5	531	1922.34	396	18691.3	16195.17	20040.34	18569.36	2826.25	19937.83
K00430	09110 Biosynthesis of other secondary metabolites	00940 Phenylpropanoid biosynthesis [PATH:ko00940]	E1.11.1.7; peroxidase [EC:1.11.1.7]	0	0	0	0	0	0	0	0	0	0	5	0	18	0	0	0	7	0	0	0	0	0	0	5
K00432	09103 Lipid metabolism	00590 Arachidonic acid metabolism [PATH:ko00590]	gpx; glutathione peroxidase [EC:1.11.1.9]	93426.48	37635.07	42272.07	120771.02	17135.09	68200.25	47378.11	25478.4	38489.26	11270.84	54412.21	56558.97	5370.99	1960.8	2460.98	1675.66	4868.18	1588.4	34078.66	72242.45	97015.96	53827.39	6348.09	78052.63
K00433	09191 Unclassified: metabolism	99980 Enzymes with EC numbers	cpo; non-heme chloroperoxidase [EC:1.11.1.10]	16569.7	2016.83	2719.16	6012.96	1670.5	4436.76	17594.5	10283.5	14163.8	4126.7	24018.5	21540.1	3672.26	1340	1562.5	549.83	1753.5	846	21014.17	33900.84	21868.74	27309.51	3993.67	38755.66
K00435	09108 Metabolism of cofactors and vitamins	00860 Porphyrin and chlorophyll metabolism [PATH:ko00860]	hemQ; Fe-coproporphyrin III decarboxylase [EC:1.11.1.-]	68.5	94.83	28	439	60	389	13	37	0	0	0	14	986	331	52	81.83	134	50	209	243	14261	2480	59	462
K00436	09191 Unclassified: metabolism	99980 Enzymes with EC numbers	hoxH; NAD-reducing hydrogenase large subunit [EC:1.12.1.2]	0	0	0	0	0	0	0	0	0	0	0	0	17	0	5	0	2.5	0	9	1.5	57	664	0	3
K00441	09102 Energy metabolism	00680 Methane metabolism [PATH:ko00680]	frhB; coenzyme F420 hydrogenase subunit beta [EC:1.12.98.1]	0	10	0	62	5.5	30	4	10	0	0	4	4	3	0	15	0	0	10	107	0	0	0	24	4
K00446	09111 Xenobiotics biodegradation and metabolism	00362 Benzoate degradation [PATH:ko00362]	dmpB, xylE; catechol 2,3-dioxygenase [EC:1.13.11.2]	3780.08	380.16	931	5850.59	318.34	2054.58	1629.61	365.91	617.99	405.64	2305.31	3598.88	439.7	198.82	363.91	97.83	423.67	257.12	4969.84	6714.05	3343.35	7652.77	865.75	8416.86
K00448	09111 Xenobiotics biodegradation and metabolism	00362 Benzoate degradation [PATH:ko00362]	pcaG; protocatechuate 3,4-dioxygenase, alpha subunit [EC:1.13.11.3]	12373.83	9363.41	5407.58	20580.51	3505.5	13050.99	2674.77	746.91	2058.33	643.64	3659.81	3161.05	1220.74	451.82	532.91	365.08	1061.67	376.95	4826.17	25765.89	21485.18	17627.28	888.42	27392.86
K00449	09111 Xenobiotics biodegradation and metabolism	00362 Benzoate degradation [PATH:ko00362]	pcaH; protocatechuate 3,4-dioxygenase, beta subunit [EC:1.13.11.3]	12381.83	9380.41	5409.25	20607.51	3507.5	13107.99	2696.77	746.91	2058.33	643.64	3669.81	3206.05	1223.74	451.82	532.91	372.08	1070.67	376.95	5512.17	27009.89	22502.68	18428.78	1043.42	29125.86
K00450	09105 Amino acid metabolism	00350 Tyrosine metabolism [PATH:ko00350]	E1.13.11.4; gentisate 1,2-dioxygenase [EC:1.13.11.4]	1715	172.83	214.33	2858.17	96.5	1770.33	166	67.5	38	119	334	63	588.16	183	99.5	44	167	35	2254	4889.51	7948.57	10865.18	586	6644.66
K00451	09105 Amino acid metabolism	00350 Tyrosine metabolism [PATH:ko00350]	HGD, hmgA; homogentisate 1,2-dioxygenase [EC:1.13.11.5]	49846.41	15087.91	29544.84	74731.84	8546.75	39389.83	12511.67	4435.24	10316.83	3125.3	7407.64	15308.72	1906.99	732.32	867.91	542.33	1795.17	489.45	21278	25710.72	72280.02	26940.12	4346.09	27810.36
K00452	09105 Amino acid metabolism	00380 Tryptophan metabolism [PATH:ko00380]	HAAO; 3-hydroxyanthranilate 3,4-dioxygenase [EC:1.13.11.6]	2818	1053.58	94.67	260.25	36	525.42	1081.74	214.83	106.83	43.91	138.33	305.67	549	162	83	24	96.17	52	2031.5	643.5	40393.5	3521	371	1023
K00453	09105 Amino acid metabolism	00380 Tryptophan metabolism [PATH:ko00380]	TDO2, kynA; tryptophan 2,3-dioxygenase [EC:1.13.11.11]	36863.67	5896.24	21122.13	54692.61	4435.59	26188.12	6978.41	3105.08	5346.82	2288.16	4815.83	9936.5	2112.64	768	875	416.83	1514.84	779.67	10238.01	15919	47732.92	24439.67	2201.34	21390.5
K00455	09105 Amino acid metabolism	00350 Tyrosine metabolism [PATH:ko00350]	hpaD, hpcB; 3,4-dihydroxyphenylacetate 2,3-dioxygenase [EC:1.13.11.15]	162.67	213.33	31.33	165.17	110.5	268.83	28	53.5	0.83	0	34	18	449.8	118	197	86	294.17	222.5	778	2819.17	1023	5473	295.5	3615.67
K00456	09105 Amino acid metabolism	00270 Cysteine and methionine metabolism [PATH:ko00270]	CDO1; cysteine dioxygenase [EC:1.13.11.20]	394	863	52	0	5	22	35	14	35	4	32	52	0	0	0	5	0	0	129	53	647	141	7	44
K00457	09105 Amino acid metabolism	00350 Tyrosine metabolism [PATH:ko00350]	HPD, hppD; 4-hydroxyphenylpyruvate dioxygenase [EC:1.13.11.27]	59273.74	24120.74	33869.71	92718.71	12051.5	51413.43	17004.94	5451.15	12956.66	4239.94	13022.45	19310.27	2337.2	917.14	1158.82	829.58	2414.59	620.4	25571	58829.44	67716.04	46921.89	5519.84	66738.39
K00459	09102 Energy metabolism	00910 Nitrogen metabolism [PATH:ko00910]	ncd2, npd; nitronate monooxygenase [EC:1.13.12.16]	101491.36	29698.9	61116.4	156377.11	17231.26	83094.88	42018.79	22251.57	35626.12	10476.23	41744.29	53850.53	5635.75	2095.47	2509.15	1471.99	4516.01	1321.57	65440.66	80166.12	161931.78	81425.57	14016.67	94826.21
K00461	09103 Lipid metabolism	00590 Arachidonic acid metabolism [PATH:ko00590]	ALOX5; arachidonate 5-lipoxygenase [EC:1.13.11.34]	394	863	52	0	0	0	35	14	35	4	32	48	0	0	0	0	0	0	6	36	0	25	0	12
K00463	09105 Amino acid metabolism	00380 Tryptophan metabolism [PATH:ko00380]	IDO, INDO; indoleamine 2,3-dioxygenase [EC:1.13.11.52]	11.5	13.5	0	0	0	0	8	0	0	3.5	67	0	0	0	0	2.5	0	0	6	114	0	34	0	156
K00464	09191 Unclassified: metabolism	99980 Enzymes with EC numbers	diox1; all-trans-8'-apo-beta-carotenal 15,15'-oxygenase [EC:1.13.11.75]	0	0	0	0	0	0	12	2	0	0	0	0	0	0	0	0	5	10	18	32	37	5	0	14
K00466	09105 Amino acid metabolism	00380 Tryptophan metabolism [PATH:ko00380]	iaaM; tryptophan 2-monooxygenase [EC:1.13.12.3]	137	149.5	108	236.5	84	769.5	90.5	80	89	38.5	462	50	48	39	49	30	55	70	154	26247	2151.75	8211	50.25	22870
K00467	09101 Carbohydrate metabolism	00620 Pyruvate metabolism [PATH:ko00620]	E1.13.12.4; lactate 2-monooxygenase [EC:1.13.12.4]	9	9	18	108.5	15	343.5	31	10.5	16	11	1.5	15	22	0	0	6	96	11	1188	1189	14157	3667	220	1744.5
K00469	09101 Carbohydrate metabolism	00053 Ascorbate and aldarate metabolism [PATH:ko00053]	MIOX; inositol oxygenase [EC:1.13.99.1]	318.5	110.5	74.67	80	23	97	655	65	175	47.5	1298	2429	0	13.5	11	19.5	42	7	1658.5	1899	1258	1240	298	2185
K00471	09105 Amino acid metabolism	00310 Lysine degradation [PATH:ko00310]	E1.14.11.1; gamma-butyrobetaine dioxygenase [EC:1.14.11.1]	231	0	8	1	18	73	2	23	0	0	35	22	3	0	0	0	10	0	346	4802	197	2427	79	6117
K00472	09105 Amino acid metabolism	00330 Arginine and proline metabolism [PATH:ko00330]	P4HA; prolyl 4-hydroxylase [EC:1.14.11.2]	42475	8351	46853	105485	7841	51067.5	17411	7140	15659	4062	5223	18492	1279.8	531	621	382	1178	380	10941	16221	42421.83	19733.17	2033	23148
K00476	09132 Signal transduction	04020 Calcium signaling pathway [PATH:ko04020]	ASPH; aspartate beta-hydroxylase [EC:1.14.11.16]	22.5	52	0	19.5	28	0	17.5	0	2.5	0	4	0	187	58	95	43	143	110	2.5	76.5	24	0	0	39
K00477	09141 Transport and catabolism	04146 Peroxisome [PATH:ko04146]	PHYH; phytanoyl-CoA hydroxylase [EC:1.14.11.18]	17315.5	556.83	2234.79	4923.36	914.75	2314.86	270	140.25	454.5	506.25	258.5	546	892.13	310	309	125.83	427	196	272	483.17	3632.16	922.34	60.75	771.83
K00479	09194 Poorly characterized	99996 General function prediction only	gbcA; glycine betaine catabolism A	7227.61	8812.25	4009.2	16973.44	3434.5	11306.06	2780.02	963.41	2968.8	899.09	4713.31	5123.65	101.16	81.82	134.41	213	562.5	85.45	5673	27190.55	6026.02	18019.11	857.25	28905.36
K00480	09111 Xenobiotics biodegradation and metabolism	00621 Dioxin degradation [PATH:ko00621]	E1.14.13.1; salicylate hydroxylase [EC:1.14.13.1]	2460.52	1257.08	1008.53	2194.7	691.5	2382.3	18031.29	10370.82	15187.8	4000.73	25523.12	23858.7	691.68	231.64	328.82	153	438.5	141.9	8522.5	23438.11	11125.36	24309.56	1718	29602.38
K00481	09111 Xenobiotics biodegradation and metabolism	00362 Benzoate degradation [PATH:ko00362]	pobA; p-hydroxybenzoate 3-monooxygenase [EC:1.14.13.2]	6034.58	1133.16	1836.33	4183.26	346	2944.24	1847.27	558.41	1774.33	507.14	3335.81	3058.05	1240.66	437.82	519.91	215.83	757.17	379.95	6376.34	31395.72	8104.94	23133.11	1464.59	35704.53
K00483	09105 Amino acid metabolism	00350 Tyrosine metabolism [PATH:ko00350]	hpaB; 4-hydroxyphenylacetate 3-monooxygenase [EC:1.14.14.9]	1506.84	250.16	206.33	2407.67	368.84	333	1149.34	392	386.32	220.5	1884.5	3425.83	351.34	102	200	64	294.84	253.17	1079.84	4615.84	2154.58	2629.67	274.75	5296.67
K00484	09105 Amino acid metabolism	00350 Tyrosine metabolism [PATH:ko00350]	hpaC; flavin reductase (NADH) [EC:1.5.1.36]	513.17	166.58	31.33	657.92	76.5	356.58	29.75	128.5	4.33	25.75	82.5	66	267.3	64	118	43	176.67	112.5	174.5	100.67	2427	420.5	51.25	107.67
K00486	09105 Amino acid metabolism	00380 Tryptophan metabolism [PATH:ko00380]	KMO; kynurenine 3-monooxygenase [EC:1.14.13.9]	3064	1051.33	412.46	459.36	47.75	602.53	1090.99	215.58	108.83	44.91	145.83	309.67	1079	324	149	32	169.17	95	2120	676	39614	3452	374	1116
K00491	09105 Amino acid metabolism	00220 Arginine biosynthesis [PATH:ko00220]	nos; nitric-oxide synthase, bacterial [EC:1.14.14.47]	1403.17	109.08	149.33	591.58	266.84	262.08	22.25	3.5	29.33	58.92	67.34	48.5	156.01	39.33	44.33	19.67	166.17	170	9411	161.84	8866.17	4787.5	2275.17	158.33
K00493	09103 Lipid metabolism	00071 Fatty acid degradation [PATH:ko00071]	E1.14.14.1; unspecific monooxygenase [EC:1.14.14.1]	319.17	63.58	29	339.08	50.67	387.75	522.25	87.5	223.33	40.92	1331.67	68	34.67	21	55	7.67	88.5	30	9648.5	6562.5	9739.5	5071.5	2230	8390
K00496	09103 Lipid metabolism	00071 Fatty acid degradation [PATH:ko00071]	alkB1_2, alkM; alkane 1-monooxygenase [EC:1.14.15.3]	6921	8782.25	3811	16745.92	3315.5	11310.75	607.41	227	342.17	187.58	554.67	245	517.3	265	310	331	858	128	35641.5	925.5	60739.5	11155	8373.25	1135.5
K00499	09105 Amino acid metabolism	00260 Glycine, serine and threonine metabolism [PATH:ko00260]	CMO; choline monooxygenase [EC:1.14.15.7]	389.5	29.5	171	127	0	129	46	51	21	11.5	162	44	52.8	16	31	15.5	82	35	783	1127.5	1704.5	1173	172.75	1597.5
K00500	09105 Amino acid metabolism	00360 Phenylalanine metabolism [PATH:ko00360]	phhA, PAH; phenylalanine-4-hydroxylase [EC:1.14.16.1]	33923.5	14414.33	27494.34	69919.5	7255.5	36803.67	10887.82	3934.58	8290.33	2242.16	4601.33	11866.67	1398.3	572.5	463	432.5	1256.67	284	17990	28373.5	51715.17	21995	3573.75	31716.67
K00504	09191 Unclassified: metabolism	99980 Enzymes with EC numbers	PAM, PHM; peptidylglycine monooxygenase [EC:1.14.17.3]	0	6	0	9	0	0	0	0	0	0	0	0	0	0	0	0	0	0	0	0	0	0	0	0
K00505	09110 Biosynthesis of other secondary metabolites	00950 Isoquinoline alkaloid biosynthesis [PATH:ko00950]	TYR; tyrosinase [EC:1.14.18.1]	11733.5	520.33	1213	2856.5	929	1317.5	746.5	355	1444.5	778.5	2224	1865	14	0	25	6.33	64	17	286.5	312.5	918	296.5	62.5	345
K00507	09103 Lipid metabolism	01040 Biosynthesis of unsaturated fatty acids [PATH:ko01040]	SCD, desC; stearoyl-CoA desaturase (Delta-9 desaturase) [EC:1.14.19.1]	36578.75	4486.24	4247.55	8805.78	2017.5	5338.78	3085.56	692.58	2059.5	1379.74	4162.75	6960.17	2498.13	914	850	387.16	1165.17	431	12818.16	13726.67	61306.17	24306.19	2884.34	17643.08
K00508	09103 Lipid metabolism	00591 Linoleic acid metabolism [PATH:ko00591]	E1.14.19.3; linoleoyl-CoA desaturase [EC:1.14.19.3]	11433	10139.33	4383.84	17136	3505.75	11779.67	2324.99	472.08	491.83	261.91	1511.83	2893.17	1389.5	453	606	384	1189.17	383	24502	5434.5	85084.25	17179	5627	6731.5
K00510	09108 Metabolism of cofactors and vitamins	00860 Porphyrin and chlorophyll metabolism [PATH:ko00860]	HMOX1; heme oxygenase 1 [EC:1.14.14.18]	757.5	1031.75	138	1316.75	95.5	999.25	1289.25	486.5	1361	362.25	1373	1153.5	40.5	12	32	11	127	40	9877.67	2917	9056.25	5344.5	2513.42	4270
K00511	09103 Lipid metabolism	00100 Steroid biosynthesis [PATH:ko00100]	SQLE, ERG1; squalene monooxygenase [EC:1.14.14.17]	0	0	0	0	0	0	0	0	0	0	0	0	0	0	0	0	0	0	6	36	0	25	0	12
K00514	09109 Metabolism of terpenoids and polyketides	00906 Carotenoid biosynthesis [PATH:ko00906]	ZDS, crtQ; zeta-carotene desaturase [EC:1.3.5.6]	0	0	0	0	5	22	0	0	0	0	0	4	0	5.5	0	0	0	0	175.5	17	659	116	18	96
K00517	09181 Protein families: metabolism	00199 Cytochrome P450 [BR:ko00199]	CYP81F; indol-3-yl-methylglucosinolate hydroxylase [EC:1.14.-.-]	952.93	529.25	798.2	2578.87	782.25	5620.22	13002.31	6967.23	11640.8	2690.12	18869.93	17516.75	372.81	187.46	574.23	108	808.75	152.35	87862.35	28845.32	191844.72	64443.83	20274.26	31759.91
K00518	09191 Unclassified: metabolism	99980 Enzymes with EC numbers	sodN; nickel superoxide dismutase [EC:1.15.1.1]	10.5	5	23	79.5	46.5	51	75.5	26	59.5	0	466	8.5	25	2	0	0	12	13	515.84	11.5	597.42	1725.34	161.09	77
K00520	09191 Unclassified: metabolism	99980 Enzymes with EC numbers	merA; mercuric reductase [EC:1.16.1.1]	1044	235.5	19.5	167.17	29.5	90.5	26	23	22	14	140	38	66	0	48	15	55	64	273	1742	232.5	1416.5	199	2893
K00523	09101 Carbohydrate metabolism	00520 Amino sugar and nucleotide sugar metabolism [PATH:ko00520]	ascD, ddhD, rfbI; CDP-4-dehydro-6-deoxyglucose reductase, E3 [EC:1.17.1.1]	24664.5	9417.83	6300.79	21983.36	4209.5	13770.86	926	397.75	750	678.75	840.5	739	1614.13	594.5	590	425.83	1203	352.5	4287	19799.17	47647.49	14466.01	957.25	20491.33
K00525	09104 Nucleotide metabolism	00230 Purine metabolism [PATH:ko00230]	E1.17.4.1A, nrdA, nrdE; ribonucleoside-diphosphate reductase alpha chain [EC:1.17.4.1]	74014.12	19909.65	32658.57	85456.56	10900.01	45196.17	32503.59	16198.24	25294.78	7710.25	34279.23	39572.15	4901.97	1764.15	2103.24	1243.23	4145.85	1631.12	40563.84	51766.4	143616.94	57170.79	7591.68	63403.78
K00526	09104 Nucleotide metabolism	00230 Purine metabolism [PATH:ko00230]	E1.17.4.1B, nrdB, nrdF; ribonucleoside-diphosphate reductase beta chain [EC:1.17.4.1]	55014.67	16565.82	30203.04	79272.37	8939.84	41296.53	14787.49	5549.83	10728.65	3447.74	9118.75	17584.5	3174.47	1129.83	1453.33	885.66	2870.85	1055.17	30023.51	36106.85	93960.91	40899.34	5662.59	42499.92
K00527	09104 Nucleotide metabolism	00230 Purine metabolism [PATH:ko00230]	rtpR; ribonucleoside-triphosphate reductase (thioredoxin) [EC:1.17.4.2]	2019.25	786.58	580.87	947.45	298.42	339.68	195.52	212.91	287.33	156.64	375.15	240.55	509.28	167.65	277.74	115.65	402.09	271.45	173.33	296.39	6410.44	1230.77	11.75	368.86
K00528	09112 Not included in regular maps	09113 Global maps only	fpr; ferredoxin/flavodoxin---NADP+ reductase [EC:1.18.1.2 1.19.1.1]	45161.7	23786.91	32661.28	92274.53	11641.09	51181.06	30045.02	14891.91	24083.62	6576.84	32435.31	35015.48	3365.21	1278.32	1453.91	1068.65	2988.09	911.12	56583.67	50451.56	118538.93	48410.63	11801.42	56039.36
K00529	09103 Lipid metabolism	00071 Fatty acid degradation [PATH:ko00071]	hcaD; 3-phenylpropionate/trans-cinnamate dioxygenase ferredoxin reductase component [EC:1.18.1.3]	25825.28	5776.08	23781.53	55662.61	4759.5	28554.89	28520.52	17189.91	24097.63	6470.09	32222.81	36812.65	964.62	416.82	725.91	422	1172.67	376.95	23913.17	36678.06	40174.76	31029.96	4811.42	43348.19
K00533	09191 Unclassified: metabolism	99980 Enzymes with EC numbers	E1.12.7.2L; ferredoxin hydrogenase large subunit [EC:1.12.7.2]	0	16	0	60	6	33	0	0	0	0	0	0	0	0	0	0	0	0	0	0	0	0	0	0
K00534	09191 Unclassified: metabolism	99980 Enzymes with EC numbers	E1.12.7.2S; ferredoxin hydrogenase small subunit [EC:1.12.7.2]	0	16	0	87	6	52	0	1.5	0	0	0	0	0	0	0	2	0	0	5	0	10	660	1	7.5
K00537	09191 Unclassified: metabolism	99980 Enzymes with EC numbers	arsC1, arsC; arsenate reductase (glutaredoxin) [EC:1.20.4.1]	105795.93	33102.07	65328.01	157426.12	18451.67	82478.98	57480.45	28825.32	47779.06	13079.13	54625.96	63708.9	5369.62	1933.97	2257.15	1460.16	4508.51	1402.9	39729.32	62849.12	88330.8	49980.06	6924.42	70961.22
K00542	09105 Amino acid metabolism	00260 Glycine, serine and threonine metabolism [PATH:ko00260]	GAMT; guanidinoacetate N-methyltransferase [EC:2.1.1.2]	0	2.25	0	1.25	2	18.75	2.75	3.5	3.5	2.25	0	0	0	0	1	0	2.5	0	42.5	2.5	904.5	253	18	0
K00544	09105 Amino acid metabolism	00260 Glycine, serine and threonine metabolism [PATH:ko00260]	BHMT; betaine-homocysteine S-methyltransferase [EC:2.1.1.5]	0	0	0	24	0	0	0	0	0	0	5	0	6	0	0	0	0	26	21	0	0	0	5	0
K00545	09103 Lipid metabolism	00140 Steroid hormone biosynthesis [PATH:ko00140]	COMT; catechol O-methyltransferase [EC:2.1.1.6]	0	9	0	6	15	337	22	0	12	11	10	23	4	10	0	0	40	0	9117	259	22126	3897	2140	324
K00547	09105 Amino acid metabolism	00270 Cysteine and methionine metabolism [PATH:ko00270]	mmuM, BHMT2; homocysteine S-methyltransferase [EC:2.1.1.10]	911.34	1133.08	133.58	423	192.42	561.08	281.91	172	207.33	25.25	895.67	120.5	411.42	72.83	163.33	62.75	340.59	185.5	1494.66	709.68	21031.25	5625.33	353.25	1087.67
K00548	09105 Amino acid metabolism	00270 Cysteine and methionine metabolism [PATH:ko00270]	metH, MTR; 5-methyltetrahydrofolate--homocysteine methyltransferase [EC:2.1.1.13]	82529.45	21447.82	54046.16	132394.97	13221.09	68209.51	38222.76	18042.74	30734.45	8653.25	33607.89	45901.15	4602.38	1661.82	2025.91	1229.48	4002.76	1385.12	45927.01	71115.39	136608.68	67832.78	8209.34	87924.28
K00549	09105 Amino acid metabolism	00270 Cysteine and methionine metabolism [PATH:ko00270]	metE; 5-methyltetrahydropteroyltriglutamate--homocysteine methyltransferase [EC:2.1.1.14]	46977.26	14026.07	25994.95	72015.04	8040.42	39179.6	8016.25	3600.75	6696.99	2662	6132.92	12363.5	3155.38	1132.33	1475.33	768.58	2426.93	963	34782.17	51971.36	56398.49	48331.85	7916.17	56228.25
K00554	09182 Protein families: genetic information processing	03016 Transfer RNA biogenesis [BR:ko03016]	trmD; tRNA (guanine37-N1)-methyltransferase [EC:2.1.1.228]	55769.87	17262.32	30906.66	80817.47	9448.26	42449.84	31451.76	15498.74	24423.45	7096.25	32477.56	38476.15	3078.25	1163.15	1508.24	953.98	3095.43	1104.12	33382.34	42376.23	92299.35	41723.28	6106.09	50917.11
K00555	09182 Protein families: genetic information processing	03016 Transfer RNA biogenesis [BR:ko03016]	TRMT1, trm1; tRNA (guanine26-N2/guanine27-N2)-dimethyltransferase [EC:2.1.1.215 2.1.1.216]	0	0	0	0	0	0	0	0	0	0	0	0	3	0	0	0	0	0	5	0	0	0	0	0
K00556	09182 Protein families: genetic information processing	03016 Transfer RNA biogenesis [BR:ko03016]	trmH; tRNA (guanosine-2'-O-)-methyltransferase [EC:2.1.1.34]	4118.59	1494.41	372.58	2444.67	424.59	299.25	1376.92	450	457.32	246.25	2091.5	3490.33	367.09	69	219	81.75	345.59	243.17	1150	1560.17	319.67	1653.17	182.5	1860.67
K00557	09182 Protein families: genetic information processing	03016 Transfer RNA biogenesis [BR:ko03016]	trmA; tRNA (uracil-5-)-methyltransferase [EC:2.1.1.35]	9518.34	9299.41	4088.58	19142.17	3657.34	10890.25	1709.59	600.25	704.82	403.25	2385.5	3562.33	652.09	219.5	342	328.25	701.59	313.67	84.34	13361.67	1156.83	3981	7.75	11559.67
K00558	09105 Amino acid metabolism	00270 Cysteine and methionine metabolism [PATH:ko00270]	DNMT1, dcm; DNA (cytosine-5)-methyltransferase 1 [EC:2.1.1.37]	25946.24	3445.08	3193.41	10153.35	1370.75	6982.4	6345.87	4750.32	6468.16	2332.53	11005.21	9825.6	1939.98	693.14	888.32	343	1466.59	543.4	44754.67	47234.78	71791.87	38608.39	8976.92	50933.14
K00559	09103 Lipid metabolism	00100 Steroid biosynthesis [PATH:ko00100]	E2.1.1.41, SMT1, ERG6; sterol 24-C-methyltransferase [EC:2.1.1.41]	0	0	0	0	0	0	0	0	0	0	0	0	0	0	0	0	0	0	0	0	0	0	0	4
K00560	09104 Nucleotide metabolism	00240 Pyrimidine metabolism [PATH:ko00240]	thyA, TYMS; thymidylate synthase [EC:2.1.1.45]	55588.03	17297.24	30882.99	79012.89	9361.42	42467.75	30155.84	14727.74	23912.46	6898.17	29893.06	34681.32	3179.41	1154.65	1521.24	940.08	2781.76	1183.95	25330.16	55316.73	84294.94	43007.95	5231.42	61790.44
K00561	09182 Protein families: genetic information processing	03009 Ribosome biogenesis [BR:ko03009]	ermC, ermA; 23S rRNA (adenine-N6)-dimethyltransferase [EC:2.1.1.184]	5.5	16.75	12	44.75	21.5	204.75	17.25	3.5	18	14.75	209	23	17	10	14	0	60.5	52.5	9215.67	1538.5	9259	3113.67	2288.67	2645.5
K00563	09182 Protein families: genetic information processing	03009 Ribosome biogenesis [BR:ko03009]	rlmA1; 23S rRNA (guanine745-N1)-methyltransferase [EC:2.1.1.187]	9047.17	10348.83	4113.33	18633.09	3547.5	11683.33	1383.5	440.5	447.83	200	1305.25	267	755.75	296.5	414	357.25	822.92	246.5	9486.34	13579.34	10297.67	6585.84	2274.09	11930.42
K00564	09182 Protein families: genetic information processing	03009 Ribosome biogenesis [BR:ko03009]	rsmC; 16S rRNA (guanine1207-N2)-methyltransferase [EC:2.1.1.172]	21522.45	19852.41	8997.28	39518.86	7746.51	24381.56	20515.86	11442.91	16125.62	4602.59	27754.48	25905.98	1873.79	691.65	876.24	768.25	1903.26	810.12	13817.84	38521.06	53457.85	20880.93	2973	38959.86
K00566	09123 Folding, sorting and degradation	04122 Sulfur relay system [PATH:ko04122]	mnmA, trmU; tRNA-uridine 2-sulfurtransferase [EC:2.8.1.13]	55774.87	17258.32	30922.66	80816.47	9448.26	42449.84	31451.76	15501.74	24423.45	7096.25	32489.23	38476.15	3066.25	1170.15	1504.24	955.98	3092.43	1104.12	33376.34	42377.73	92308.35	41740.28	6110.09	50917.11
K00567	09182 Protein families: genetic information processing	03400 DNA repair and recombination proteins [BR:ko03400]	ogt, MGMT; methylated-DNA-[protein]-cysteine S-methyltransferase [EC:2.1.1.63]	53181	16360.99	30443.96	76918.87	8902.92	41664.77	17685.25	5726.49	13449.66	4615.3	11824.23	17512.22	3580.54	1353.65	1542.24	943.98	3167.76	1056.45	45506.67	30328.4	107593.36	51603.97	9437.85	41290.44
K00568	09108 Metabolism of cofactors and vitamins	00130 Ubiquinone and other terpenoid-quinone biosynthesis [PATH:ko00130]	ubiG; 2-polyprenyl-6-hydroxyphenyl methylase / 3-demethylubiquinone-9 3-methyltransferase [EC:2.1.1.222 2.1.1.64]	70720.7	16843.07	32117.78	83111.08	9607.09	43582.28	27889.86	14678.91	23154.12	7035.34	29258.56	35004.98	3337.91	1170.32	1460.41	922.91	2601.09	924.12	17222.51	42523.06	104009.42	40129.45	3138.42	51074.44
K00569	09111 Xenobiotics biodegradation and metabolism	00983 Drug metabolism - other enzymes [PATH:ko00983]	TPMT, tpmT; thiopurine S-methyltransferase [EC:2.1.1.67]	8789	8750	4143.29	16674.86	3247.75	10372.86	1037	237.75	298.5	159	1244	2486	40	33.5	76	169	466	40.5	859	353	3132.83	1864.17	115.25	331
K00570	09103 Lipid metabolism	00564 Glycerophospholipid metabolism [PATH:ko00564]	pmtA; phosphatidylethanolamine/phosphatidyl-N-methylethanolamine N-methyltransferase [EC:2.1.1.17 2.1.1.71]	7125.22	3516	6022.4	7952.38	2108	5159.62	46842.04	29001.82	38896.6	9589.68	63903.12	59806.8	436.72	122.64	471.32	284	744.5	219.9	7750	16449.1	8810.54	15907.04	1144	20589.72
K00571	09183 Protein families: signaling and cellular processes	02048 Prokaryotic defense system [BR:ko02048]	E2.1.1.72; site-specific DNA-methyltransferase (adenine-specific) [EC:2.1.1.72]	21788.42	3148.83	2620.04	9187.69	1155.92	4525.53	4694.98	4273.25	4301.33	1635.25	6964.09	7313	1133.47	409.33	443.83	192.83	802.84	316	1359.65	2480.84	3969.59	3080.33	441.5	4054.26
K00573	09191 Unclassified: metabolism	99980 Enzymes with EC numbers	E2.1.1.77, pcm; protein-L-isoaspartate(D-aspartate) O-methyltransferase [EC:2.1.1.77]	76926.09	18480.32	33649.43	84314.79	10413	46140.91	47544.69	25359.9	39243.06	11634.54	55881.95	57172.07	4180.53	1464.64	1947.82	1046.91	3604.59	1133.4	35348.83	61015.11	121856.61	59917.72	5858.5	75167.72
K00574	09191 Unclassified: metabolism	99980 Enzymes with EC numbers	cfa; cyclopropane-fatty-acyl-phospholipid synthase [EC:2.1.1.79]	90020.43	27937.49	57599.99	146437.64	15847.17	79876.05	21416.99	8156.5	17291.99	5086.92	10287.67	21672.5	3284.82	1251	1844.5	1033.75	3889.59	1181	64713.66	77420.34	272714.67	100452.36	13451.84	90711.17
K00575	09132 Signal transduction	02020 Two-component system [PATH:ko02020]	cheR; chemotaxis protein methyltransferase CheR [EC:2.1.1.80]	136249.79	47981.07	69351.52	180341.31	22748.92	95862.77	73966.49	42009.64	62061.59	17334.04	88610.07	96609.23	4748.65	1852.78	3063.14	1885.47	6029.09	1809.97	30532.82	79766.88	109237.41	53625.77	4653.25	87129.44
K00586	09182 Protein families: genetic information processing	03012 Translation factors [BR:ko03012]	DPH5; diphthine methyl ester synthase [EC:2.1.1.314]	0	0	0	0	0	0	0	0	0	0	0	0	3	0	0	0	0	0	5	0	0	0	0	0
K00587	09109 Metabolism of terpenoids and polyketides	00900 Terpenoid backbone biosynthesis [PATH:ko00900]	ICMT, STE14; protein-S-isoprenylcysteine O-methyltransferase [EC:2.1.1.100]	0	0	0	0	0	0	0	0	0	0	0	0	0	0	0	0	0	0	563	57	22	12	88	78
K00588	09110 Biosynthesis of other secondary metabolites	00940 Phenylpropanoid biosynthesis [PATH:ko00940]	E2.1.1.104; caffeoyl-CoA O-methyltransferase [EC:2.1.1.104]	510	863	70	16.5	14.5	44	125	24	50	4	161	52	20	15	0	0	0	0	300.67	69	234	1838.5	96.42	110
K00590	09183 Protein families: signaling and cellular processes	02048 Prokaryotic defense system [BR:ko02048]	E2.1.1.113; site-specific DNA-methyltransferase (cytosine-N4-specific) [EC:2.1.1.113]	258	64	23	538	50	284	2602	3327	2293	682	4844	5381	31.33	12	42	20	55	18	27	25.67	98.83	127.17	1.75	13.33
K00594	09101 Carbohydrate metabolism	00040 Pentose and glucuronate interconversions [PATH:ko00040]	xyoA, aldO; alditol oxidase [EC:1.1.3.41]	412	189.75	156.17	1405.92	84	929.75	1771.25	504.5	1361	375.75	2200	3410	17	24	9	13.5	123.5	18	727.67	2008	2616.75	2869	303.92	3312
K00595	09108 Metabolism of cofactors and vitamins	00860 Porphyrin and chlorophyll metabolism [PATH:ko00860]	cobL; precorrin-6Y C5,15-methyltransferase (decarboxylating) [EC:2.1.1.132]	13507.61	11317.25	9584.2	22833.44	4875	14517.06	22450.85	11646.41	17750.3	4330.09	26344.81	24996.15	887.16	371.82	752.41	460	1481.5	392.45	17725.01	26830.55	30982.11	21336.78	3639.01	28761.36
K00596	09181 Protein families: metabolism	01007 Amino acid related enzymes [BR:ko01007]	E4.1.1.64; 2,2-dialkylglycine decarboxylase (pyruvate) [EC:4.1.1.64]	14	36.25	23	75.25	126.5	176.75	2785.25	3667.5	2702.5	771.25	6116.5	6843	75.8	41	49.5	33	102.5	43	584.5	153.5	2138.83	2263.84	199.25	186
K00598	09191 Unclassified: metabolism	99980 Enzymes with EC numbers	tam; trans-aconitate 2-methyltransferase [EC:2.1.1.144]	11844.5	10365.16	4746.58	20790.18	4118.09	12237.91	12609.94	9030.91	10810.32	2873.64	22055.31	20483.88	1347.58	432.82	457.41	317.25	899.09	288.62	4745.84	13094.39	23063.85	15369.62	935.84	16366.36
K00600	09101 Carbohydrate metabolism	00630 Glyoxylate and dicarboxylate metabolism [PATH:ko00630]	glyA, SHMT; glycine hydroxymethyltransferase [EC:2.1.2.1]	69578.78	34740.57	38768.66	114451.81	16065.76	63699	35108.78	16628.15	27080.95	8267.14	37961.04	42500.2	3329.41	1351.97	1795.15	1370.98	4156.93	1237.57	34690.18	58090.28	96675.04	50898.39	6475.18	65205.47
K00601	09104 Nucleotide metabolism	00230 Purine metabolism [PATH:ko00230]	E2.1.2.2; phosphoribosylglycinamide formyltransferase [EC:2.1.2.2]	0	0	0	0	0	0	0	0	0	0	0	0	0	0	0	0	0	0	14	0	0	0	0	0
K00602	09104 Nucleotide metabolism	00230 Purine metabolism [PATH:ko00230]	purH; phosphoribosylaminoimidazolecarboxamide formyltransferase / IMP cyclohydrolase [EC:2.1.2.3 3.5.4.10]	55682.87	17183.32	30848.66	80711.47	9372.26	42407.84	31338.76	15394.74	24312.45	7016.25	32367.23	38297.15	2990.25	1089.15	1446.24	898.98	3038.43	1063.12	33376.34	42304.23	90230.35	41905.28	6148.09	50837.11
K00603	09105 Amino acid metabolism	00340 Histidine metabolism [PATH:ko00340]	fctD; glutamate formiminotransferase / 5-formyltetrahydrofolate cyclo-ligase [EC:2.1.2.5 6.3.3.2]	18.5	22.5	11	8.5	18.5	54	17	10	5	5	78	8	21	23.5	13	10.9	56	32.5	430.5	113	947	538	141	208.5
K00604	09108 Metabolism of cofactors and vitamins	00670 One carbon pool by folate [PATH:ko00670]	MTFMT, fmt; methionyl-tRNA formyltransferase [EC:2.1.2.9]	62541.89	18771.4	33631.03	86057.5	10228.01	45762.31	52978.55	29765.31	42355.75	12394.23	65743.35	70927.35	4041.77	1525.79	1957.06	1172.81	3728.93	1379.02	44766.01	48096.33	105027.14	52221.99	8802.26	58256.33
K00605	09101 Carbohydrate metabolism	00630 Glyoxylate and dicarboxylate metabolism [PATH:ko00630]	gcvT, AMT; aminomethyltransferase [EC:2.1.2.10]	60703.95	26688.82	34285.16	96313.64	12420.76	52420.84	22676.59	7575.74	16520.45	5274.25	16947.73	23783.65	2993.25	1172.65	1556.24	1045.48	3587.93	1223.62	36212.84	56629.23	95607.85	47127.28	6562.34	63758.78
K00606	09108 Metabolism of cofactors and vitamins	00770 Pantothenate and CoA biosynthesis [PATH:ko00770]	panB; 3-methyl-2-oxobutanoate hydroxymethyltransferase [EC:2.1.2.11]	54392.2	16911.32	30618.66	80233.97	9265.26	42099.34	29486.76	14632.49	22776.45	6605.25	29885.56	35092.15	2904.25	1082.65	1385.74	878.98	2931.43	996.12	32798.34	39813.23	89341.85	37258.28	5875.59	47567.11
K00609	09104 Nucleotide metabolism	00240 Pyrimidine metabolism [PATH:ko00240]	pyrB, PYR2; aspartate carbamoyltransferase catalytic subunit [EC:2.1.3.2]	55682.62	17178.32	30833.66	80699.47	9369.26	42468.84	31341.26	15415.74	24315.45	7000.25	32375.23	38319.15	2994.05	1089.15	1443.24	898.98	3036.43	1034.12	33344.34	42251.23	91690.35	41696.28	6122.09	50846.11
K00610	09104 Nucleotide metabolism	00240 Pyrimidine metabolism [PATH:ko00240]	pyrI; aspartate carbamoyltransferase regulatory subunit	1290.42	429.08	56.58	339.17	118.75	90.58	29.25	56.5	20.33	5.75	91.67	0	283.25	69	154	46.25	219.92	143	13	95.17	24	8	3.5	65.17
K00611	09105 Amino acid metabolism	00220 Arginine biosynthesis [PATH:ko00220]	OTC, argF, argI; ornithine carbamoyltransferase [EC:2.1.3.3]	40246.95	23768.91	31923.28	91810.69	11606.18	49244.39	29937.02	14947.16	23788.12	6553.09	30971.32	34944.48	1278.79	513.48	870.57	760.65	2619.93	815.12	27867.01	34588.73	39517.69	29610.77	4952.84	40300.86
K00612	09191 Unclassified: metabolism	99980 Enzymes with EC numbers	E2.1.3.-; carbamoyltransferase [EC:2.1.3.-]	23570.11	9915.33	6332.16	22454.55	4517.25	13889.17	13894.1	10233.91	13030.8	3513.34	23398.31	22748.65	229.16	126.82	312.41	270.83	789	263.95	11928.33	20019.72	14939.6	13823.95	2624.92	19865.19
K00613	09105 Amino acid metabolism	00260 Glycine, serine and threonine metabolism [PATH:ko00260]	GATM; glycine amidinotransferase [EC:2.1.4.1]	758.11	1216	728.2	1569.69	550	1013.31	16124.77	9963.91	13519.8	3589.84	23055.31	20906.65	168.36	53.82	117.41	85	207	83.45	650	121.55	452.27	580.27	97	132.36
K00615	09101 Carbohydrate metabolism	00030 Pentose phosphate pathway [PATH:ko00030]	E2.2.1.1, tktA, tktB; transketolase [EC:2.2.1.1]	62011.59	19956.05	33042.78	87762.17	11484.68	47583.64	65243.51	38175.95	52750.02	14850.25	88676.94	97954.77	5121.65	1788.25	3000.79	1530.86	5227.54	2151.04	45825.53	98953.01	116827.08	75220.16	8433.52	112135.91
K00616	09101 Carbohydrate metabolism	00030 Pentose phosphate pathway [PATH:ko00030]	E2.2.1.2, talA, talB; transaldolase [EC:2.2.1.2]	36354.68	12727.23	7750.16	30064.98	5360.26	17885.64	8907.57	2462.08	3801.48	2016.41	9811.42	11649.5	3360.14	1212.33	1617.83	843.03	3010.85	1106.17	30757.34	40997.52	82943.08	40044.83	5912.09	49911.92
K00619	09105 Amino acid metabolism	00220 Arginine biosynthesis [PATH:ko00220]	argA; amino-acid N-acetyltransferase [EC:2.3.1.1]	6724.17	1875.58	4874.5	9017.42	1331.34	3898.92	8306.25	1981	5326.99	1124.25	6050.5	10243.83	1182.64	404.5	187	128	439.17	242.67	12673.68	2421.5	25358.25	8869.34	2979.59	4225.34
K00620	09105 Amino acid metabolism	00220 Arginine biosynthesis [PATH:ko00220]	argJ; glutamate N-acetyltransferase / amino-acid N-acetyltransferase [EC:2.3.1.35 2.3.1.1]	49939.53	15145.91	30489.74	79878.3	9152.01	41464.59	29385.02	14606.16	23968.79	6885.34	30747.23	35183.48	2058	849.15	1108.24	811.73	2500.84	781.12	28254.68	38604.56	43152.68	34957.11	5202.59	46139.61
K00621	09101 Carbohydrate metabolism	00520 Amino sugar and nucleotide sugar metabolism [PATH:ko00520]	GNPNAT1, GNA1; glucosamine-phosphate N-acetyltransferase [EC:2.3.1.4]	0	0	0	0	0	0	0	0	0	0	0	0	0	0	0	0	0	0	0	0	0	0	1	6
K00622	09110 Biosynthesis of other secondary metabolites	00232 Caffeine metabolism [PATH:ko00232]	nat; arylamine N-acetyltransferase [EC:2.3.1.5]	0	0	0	1	0	206	13	0	0	0	0	0	4	0	0	0	20	0	401	199	14555	2533	96	258
K00624	09141 Transport and catabolism	04146 Peroxisome [PATH:ko04146]	E2.3.1.7; carnitine O-acetyltransferase [EC:2.3.1.7]	5.5	11.25	0	20.75	26	149.75	15.25	3.5	18	13.25	14	31.5	0	10	1	0	24.5	0	9030	65	8484	1626.67	2147.5	70
K00625	09101 Carbohydrate metabolism	00620 Pyruvate metabolism [PATH:ko00620]	E2.3.1.8, pta; phosphate acetyltransferase [EC:2.3.1.8]	15084.2	783.33	2097.2	4435.93	782.67	2434.23	4924	6753	5099.8	1888.2	10011.34	11358.6	1527.47	559.33	829.83	324.23	1184.17	499	3027.33	8809.84	10448.5	6199.17	497	11429.33
K00626	09101 Carbohydrate metabolism	00620 Pyruvate metabolism [PATH:ko00620]	E2.3.1.9, atoB; acetyl-CoA C-acetyltransferase [EC:2.3.1.9]	210335.62	77723.13	125795.86	352734.51	42139.2	191556.84	115631.82	64942.11	94982.05	26763.43	134901.4	154039.59	11164.4	4379.22	5281.44	3555.22	11289.53	3440.28	177007.37	194963.1	403677.73	223288.56	37941.7	238969.46
K00627	09101 Carbohydrate metabolism	00010 Glycolysis / Gluconeogenesis [PATH:ko00010]	DLAT, aceF, pdhC; pyruvate dehydrogenase E2 component (dihydrolipoamide acetyltransferase) [EC:2.3.1.12]	68794.77	29388.73	36601.33	103493.66	13632.6	56069.33	52429.99	26827.97	41740.44	11820.92	62374.16	67117.63	5002.3	1860.11	1962.97	1274.91	4052.6	1466.64	51173.52	54239.22	141521.9	61306.26	10071.43	66745.02
K00630	09103 Lipid metabolism	00561 Glycerolipid metabolism [PATH:ko00561]	ATS1; glycerol-3-phosphate O-acyltransferase [EC:2.3.1.15]	0	0	0	0	0	0	7	0	0	0	8	6	0	2	0	0	5	0	18	14	3	19	3	0
K00631	09103 Lipid metabolism	00561 Glycerolipid metabolism [PATH:ko00561]	plsB; glycerol-3-phosphate O-acyltransferase [EC:2.3.1.15]	11167.92	10301.08	4022.83	17361.17	3452.75	11866.58	816.41	405.75	404.33	216.75	674.75	245	1199.25	400	451	362.25	795.92	265.5	11580.32	14439.67	77265.34	13607.34	2589.75	13141.92
K00632	09103 Lipid metabolism	00071 Fatty acid degradation [PATH:ko00071]	fadA, fadI; acetyl-CoA acyltransferase [EC:2.3.1.16]	68870.93	25970.07	34988.04	96712.28	12194.76	52636.44	17290.08	8805.5	13328.65	4217.25	15599.42	22395.33	4058.54	1401.33	1971.33	1142.33	3597.68	1239.17	39841.84	42542.85	120948.5	48664.68	9211.18	51904.42
K00633	09191 Unclassified: metabolism	99980 Enzymes with EC numbers	lacA; galactoside O-acetyltransferase [EC:2.3.1.18]	1006.25	243.5	0	128.5	0	58	26	5.5	0	0	5.5	0	7	6	4	0	9	0	97	12	770	123	9	7
K00634	09101 Carbohydrate metabolism	00650 Butanoate metabolism [PATH:ko00650]	ptb; phosphate butyryltransferase [EC:2.3.1.19]	1058.2	162.5	450.7	2140.1	194.25	965.4	2589	3425.25	2445.3	822.95	4994.5	5528.6	215	126	117	84	230	137.5	2560	477.17	2830.17	1235.5	402.5	637.5
K00635	09103 Lipid metabolism	00561 Glycerolipid metabolism [PATH:ko00561]	tgs, wax-dgat; diacylglycerol O-acyltransferase / wax synthase [EC:2.3.1.20 2.3.1.75]	86.25	52	12.25	99.5	22.5	325	66	1.5	22	0	10.75	3	356	127	133	119	73	27	631	205	14660	2647	180	315.25
K00638	09183 Protein families: signaling and cellular processes	01504 Antimicrobial resistance genes [BR:ko01504]	catB; chloramphenicol O-acetyltransferase type B [EC:2.3.1.28]	144	52	0	14	25	55	27	23.75	0	0	0	0	328	105	149	56	174	129	0	74	475	55	0	52
K00639	09105 Amino acid metabolism	00260 Glycine, serine and threonine metabolism [PATH:ko00260]	kbl, GCAT; glycine C-acetyltransferase [EC:2.3.1.29]	41030.79	4230.98	4751.08	13614.88	2512.51	6337.43	6675.15	1592.66	3109.78	1783.27	6452	11084.27	2524.56	824.83	1155.33	423.41	1778.1	846.17	9826.83	21374.51	46835.17	21028.67	1783.5	28284
K00640	09102 Energy metabolism	00920 Sulfur metabolism [PATH:ko00920]	cysE; serine O-acetyltransferase [EC:2.3.1.30]	103629.73	34253.57	66244.9	159964.4	18912.34	83104.07	69361.17	37833.49	55331.42	16049.78	73551.39	86438.75	3886.01	1550.15	2516.74	1626.14	4969.93	1641.12	27807.16	75684.23	44411.6	51329.11	4484.5	83597.78
K00641	09102 Energy metabolism	00920 Sulfur metabolism [PATH:ko00920]	metX; homoserine O-acetyltransferase/O-succinyltransferase [EC:2.3.1.31 2.3.1.46]	57996.6	18482.4	31507.48	81548	9640.68	43675.73	49193.17	27993.32	38629.38	10856.73	57597.06	61702.02	3309.47	1177.65	1489.24	914	2619.18	994.62	30986.01	42390.39	125113.76	48097.11	6282.92	50622.44
K00643	09105 Amino acid metabolism	00260 Glycine, serine and threonine metabolism [PATH:ko00260]	E2.3.1.37, ALAS; 5-aminolevulinate synthase [EC:2.3.1.37]	23799.22	6284.25	24381.4	55390.63	4901.5	27678.37	41441.29	23683.32	34900.1	9186.93	48701.62	51180.3	448.22	182.64	393.82	308	876	271.9	11026.5	23722.6	8511.54	18059.04	1701.5	31239.22
K00645	09103 Lipid metabolism	00061 Fatty acid biosynthesis [PATH:ko00061]	fabD, MCAT, MCT1; [acyl-carrier-protein] S-malonyltransferase [EC:2.3.1.39]	59577.07	18631.73	31616.81	83085.02	10302.26	44004.01	45667.51	25024.24	36115.25	10246.7	52853.23	56287.25	3584.08	1344.15	1893.74	1107.98	3596.43	1332.12	34196.34	44355.41	108154.26	47096.62	6303.34	53306.94
K00646	09181 Protein families: metabolism	01008 Polyketide biosynthesis proteins [BR:ko01008]	pksF; malonyl-ACP decarboxylase	5.5	0	0	5.5	3	1	3.5	0	2.5	0	4	0	0	0	0	2	2	0	122.5	3.67	4	0	26	0
K00647	09103 Lipid metabolism	00061 Fatty acid biosynthesis [PATH:ko00061]	fabB; 3-oxoacyl-[acyl-carrier-protein] synthase I [EC:2.3.1.41]	35349.69	30631.66	13274.81	53457.7	10913.25	35092.46	19160.87	11187.32	14976.96	4162.98	25835.87	22050.2	2884.65	990.14	1559.32	1071.5	3051.84	846.4	14521.16	46653.61	100189.87	29331.05	2443	48706.64
K00648	09103 Lipid metabolism	00061 Fatty acid biosynthesis [PATH:ko00061]	fabH; 3-oxoacyl-[acyl-carrier-protein] synthase III [EC:2.3.1.180]	69543.35	20052.48	32831.99	88867.18	10405.18	47340.65	42206.56	20946.65	30017.37	9319.72	47253.8	56247.02	4405.22	1576.65	1960.74	1029.31	4111.94	1579.29	109802.99	62869.9	162334.2	71202.14	23850.1	71227.03
K00651	09102 Energy metabolism	00920 Sulfur metabolism [PATH:ko00920]	metA; homoserine O-succinyltransferase/O-acetyltransferase [EC:2.3.1.46 2.3.1.31]	3575.37	642.08	176.78	1459.77	200.75	1010.48	1733.25	406.75	628.13	573.45	1975	879.6	401.25	89	257.5	79.65	395.92	218.5	4460.5	10243.84	8663.5	8342	701.25	12923.17
K00652	09108 Metabolism of cofactors and vitamins	00780 Biotin metabolism [PATH:ko00780]	bioF; 8-amino-7-oxononanoate synthase [EC:2.3.1.47]	90144.37	21116.16	54426.28	132300.57	13570.17	67338.28	33343.83	17032.75	28659.63	8388.2	28130.92	39470.6	2965.05	1126.83	1480.83	919.08	3018.59	888.5	33013	32528.18	82612.25	35143.35	5880.51	38448.58
K00654	09103 Lipid metabolism	00600 Sphingolipid metabolism [PATH:ko00600]	SPT; serine palmitoyltransferase [EC:2.3.1.50]	0	0	0	0	0	0	0	0	0	0	0	0	0	0	0	0	4.5	0	6	0	0	0	1.5	1
K00655	09103 Lipid metabolism	00561 Glycerolipid metabolism [PATH:ko00561]	plsC; 1-acyl-sn-glycerol-3-phosphate acyltransferase [EC:2.3.1.51]	121463.39	53701.65	69619.32	193600.45	25307.01	105344.42	75850.62	40004.81	60087.25	17079.48	84099.35	90466.85	4907.4	1970.29	2662.06	1977.11	6279.93	1843.02	56360.5	82705.17	124326.32	78596.35	11043.27	98753.83
K00656	09101 Carbohydrate metabolism	00620 Pyruvate metabolism [PATH:ko00620]	E2.3.1.54, pflD; formate C-acetyltransferase [EC:2.3.1.54]	4863.26	1630.07	257.07	1481.51	406.92	507.9	159.25	396.25	142.99	99.25	454.34	139	813.42	208.33	342.33	147.25	536.43	433	192.33	1695.35	2219.92	743.5	30.25	1874.84
K00657	09105 Amino acid metabolism	00330 Arginine and proline metabolism [PATH:ko00330]	speG, SAT; diamine N-acetyltransferase [EC:2.3.1.57]	2651.53	1757.66	1143.24	3312.47	734	2207.67	18544.76	10684.49	14937.46	3974.25	24557.81	22293.32	1511.41	468.82	715.41	292.25	1041.09	617.45	1329.17	4411.89	4025.86	5735.27	544.17	7006.53
K00658	09101 Carbohydrate metabolism	00020 Citrate cycle (TCA cycle) [PATH:ko00020]	DLST, sucB; 2-oxoglutarate dehydrogenase E2 component (dihydrolipoamide succinyltransferase) [EC:2.3.1.61]	57347.45	17848.65	31037	80882.97	9465.76	42448.18	35375.58	18988.07	26811.78	7734.91	38501.89	46452.82	3963.25	1333.15	1775.74	990.58	3246.1	1282.62	19441.01	45076.23	79088.43	42594.94	3805.59	54145.61
K00661	09191 Unclassified: metabolism	99980 Enzymes with EC numbers	maa; maltose O-acetyltransferase [EC:2.3.1.79]	13901.03	2426.58	2386.03	4713.78	2058	3053.06	18363.35	10969.41	14718.63	4321.09	24756.81	25199.65	1547.19	567.82	799.41	317	1286.67	556.95	17779	6967.89	16862.27	11779.44	3146.67	8713.36
K00662	09183 Protein families: signaling and cellular processes	01504 Antimicrobial resistance genes [BR:ko01504]	aacC; aminoglycoside 3-N-acetyltransferase [EC:2.3.1.81]	2697	88.83	326	2428	543.84	224.67	1202.34	415.5	507.99	314	2277	3539.33	133.01	77	72	63	124.67	251.67	1014.68	261	2890.92	424.17	141.34	241
K00663	09183 Protein families: signaling and cellular processes	01504 Antimicrobial resistance genes [BR:ko01504]	aacA; aminoglycoside 6'-N-acetyltransferase [EC:2.3.1.82]	2540.67	50.58	241.33	2418.42	542.84	417.92	1248.09	308	454.49	255.25	2105.5	3472.83	83.51	31	82	41	121.17	229.67	4284.68	5471	2285	7207.67	795.34	6841
K00666	09181 Protein families: metabolism	01004 Lipid biosynthesis proteins [BR:ko01004]	ACSF2; fatty-acyl-CoA synthase [EC:6.2.1.-]	140753.14	53204.98	88590.03	242881.83	28358.27	131338.08	60926.96	32208.06	50938.9	14758.06	66183.76	82211.51	8387.29	3044.79	3035.56	2153.39	6812.02	2077.36	133526.51	107547.34	296668.21	163198.2	30900.1	136680.74
K00672	09102 Energy metabolism	00680 Methane metabolism [PATH:ko00680]	ftr; formylmethanofuran--tetrahydromethanopterin N-formyltransferase [EC:2.3.1.101]	546.11	1038	649.2	1352.69	504	1086.31	16089.77	9952.91	13462.8	3581.84	22696.31	20923.65	119.36	39.82	98.41	84	215	88.45	1051	322.55	3144.77	1268.77	154	395.86
K00673	09105 Amino acid metabolism	00330 Arginine and proline metabolism [PATH:ko00330]	astA; arginine N-succinyltransferase [EC:2.3.1.109]	67531.09	24058.57	34933.49	95649.06	12348.25	50887.13	10277.58	4288.75	9234.16	3333.25	4256	10403	1419.35	546	1020	663.91	2116.09	652	4868.66	32880.84	6301.67	14693.67	820.5	32279.84
K00674	09105 Amino acid metabolism	00300 Lysine biosynthesis [PATH:ko00300]	dapD; 2,3,4,5-tetrahydropyridine-2,6-dicarboxylate N-succinyltransferase [EC:2.3.1.117]	54176.53	17065.99	30608.66	78305.97	9034.92	42221.5	30154.09	15071.74	23910.46	6780.75	30373.56	34924.82	2838.41	1008.15	1340.74	820.98	2528.26	808.45	26075.33	41974.06	89414.69	41372.12	5413.59	50374.94
K00675	09191 Unclassified: metabolism	99980 Enzymes with EC numbers	nhoA; N-hydroxyarylamine O-acetyltransferase [EC:2.3.1.118]	29053.92	13249.33	26808.58	69007.42	7192.42	35487.66	8890.66	3710	7974	2134.33	3407.34	9136.5	1502.72	466.33	350.33	355.75	1056.09	315.5	11077	3544.01	13763.92	7397.34	2537.42	4382.5
K00677	09107 Glycan biosynthesis and metabolism	00540 Lipopolysaccharide biosynthesis [PATH:ko00540]	lpxA; UDP-N-acetylglucosamine acyltransferase [EC:2.3.1.129]	32477.7	12579.99	7358.16	24238.47	5010.25	15853.17	19787.26	11179.74	14861.96	4413.25	26120.89	24877.32	2521.24	916.32	1244.41	758.58	2304.59	731.95	18386	34629.39	65161.93	27862.61	2676.25	39235.11
K00680	09191 Unclassified: metabolism	99980 Enzymes with EC numbers	ytmI; uncharacterized N-acetyltransferase [EC:2.3.1.-]	19917.82	2140.33	4034.55	8089.29	1880.34	4690.75	19218.56	10952.73	16230.5	4600.17	26572.44	25093.15	4256.07	1470.12	1426.89	797.08	1816.84	902.85	8109.66	17973.49	9213.81	14615.31	1283	22983.74
K00681	09106 Metabolism of other amino acids	00430 Taurine and hypotaurine metabolism [PATH:ko00430]	ggt; gamma-glutamyltranspeptidase / glutathione hydrolase [EC:2.3.2.2 3.4.19.13]	100503.16	23909.48	54041.52	140975.14	15169.01	73321.97	80481.5	42563.13	64871.88	19483.71	96597.05	106160.05	7905.78	2754.93	2925.88	1642.16	5115.35	2103.42	44249	75950.13	118608.14	79275.42	8618.93	94190.61
K00682	09106 Metabolism of other amino acids	00480 Glutathione metabolism [PATH:ko00480]	GGCT; gamma-glutamylcyclotransferase [EC:4.3.2.9]	0	0	0	0	0	0	0	0	0	0	0	0	0	0	0	0	0	0	0	0	0	0	0	8
K00683	09181 Protein families: metabolism	01002 Peptidases [BR:ko01002]	QPCT; glutaminyl-peptide cyclotransferase [EC:2.3.2.5]	1296.17	27.33	150	2056.5	258.34	522.67	1145.84	294	374.49	216	1824	3395.33	402.34	138	279	92	301.17	236.67	1842.84	706.5	39194.33	3954	347	1146
K00684	09191 Unclassified: metabolism	99980 Enzymes with EC numbers	aat; leucyl/phenylalanyl-tRNA---protein transferase [EC:2.3.2.6]	55026.45	16811.74	30563.49	78841.22	9131.09	41096.42	28345.52	14350.91	22869.12	6575.84	30208.56	36582.98	2710.58	959.32	1308.41	805.58	2305.09	843.12	24505.5	40242.39	67848.68	34456.78	4885.25	47375.28
K00685	09182 Protein families: genetic information processing	03016 Transfer RNA biogenesis [BR:ko03016]	ATE1; arginyl-tRNA---protein transferase [EC:2.3.2.8]	50563.61	15728.16	30168.33	76134.05	8616.5	40374.84	27735.09	14008.74	22333.13	6343.75	27740.14	33268.32	2217.99	842.32	997.41	697.83	1914.17	574.95	12391.16	37094.22	52344.6	29729.28	2149	43506.19
K00686	09191 Unclassified: metabolism	99980 Enzymes with EC numbers	tgl; protein-glutamine gamma-glutamyltransferase [EC:2.3.2.13]	168	7	14	24.5	0	27	0	0	5	0	0	0	28	2	0	5	5	0	34	1.17	152.5	28.5	7.5	21
K00687	09107 Glycan biosynthesis and metabolism	00550 Peptidoglycan biosynthesis [PATH:ko00550]	pbp2B, penA; penicillin-binding protein 2B	0	26	14	74.33	1.67	19.33	0	0	0	0	9.67	0	60.67	7.33	7.33	5	29.67	30	4.33	7.67	0	0	0	11.33
K00688	09101 Carbohydrate metabolism	00500 Starch and sucrose metabolism [PATH:ko00500]	PYG, glgP; glycogen phosphorylase [EC:2.4.1.1]	36215.37	16158.32	28333.45	75705.95	8607.59	39358.98	30422.76	15011.99	23723.28	6531	30869.64	35114.15	2128.58	815.32	1201.91	782.25	2639.93	1021.62	26601.34	26462.56	63046.35	24209.78	4704.17	28701.7
K00689	09101 Carbohydrate metabolism	00500 Starch and sucrose metabolism [PATH:ko00500]	E2.4.1.5; dextransucrase [EC:2.4.1.5]	0	9	0	19	0	13	0	5	0	0	5	0	0	0	0	0	0	0	0	0	0	0	0	0
K00690	09101 Carbohydrate metabolism	00500 Starch and sucrose metabolism [PATH:ko00500]	E2.4.1.7; sucrose phosphorylase [EC:2.4.1.7]	1142.75	266.75	7.25	144.5	46.75	47.75	39.25	1.75	19.5	1.75	36	0	7.25	0	45	3.65	37.75	0	9	0	1.17	0	0	0
K00691	09101 Carbohydrate metabolism	00500 Starch and sucrose metabolism [PATH:ko00500]	mapA; maltose phosphorylase [EC:2.4.1.8]	377	50.5	58.67	96	16	65	476	37.5	32	25	760	2332	27	0	20	3	67	3	192	1432	188.17	897	31	1687
K00692	09101 Carbohydrate metabolism	00500 Starch and sucrose metabolism [PATH:ko00500]	sacB; levansucrase [EC:2.4.1.10]	5033	1377	5290	5806.5	1011	3460	5327	1465	3812	612	1842	3954	111	39	82	73	165.5	70	1290	27444.17	733.5	8482.5	198.5	24602
K00693	09101 Carbohydrate metabolism	00500 Starch and sucrose metabolism [PATH:ko00500]	GYS; glycogen synthase [EC:2.4.1.11]	110	88.33	63.34	52	28	28.67	1455.99	201.33	82.33	55.66	848.33	2585.67	0	0	3	6	44.67	3	45	478	63	338	4	586
K00694	09101 Carbohydrate metabolism	00500 Starch and sucrose metabolism [PATH:ko00500]	bcsA; cellulose synthase (UDP-forming) [EC:2.4.1.12]	3870.01	1624.33	909.85	3479.15	870.5	2486.35	15845.79	7515.82	14966.73	3747.63	23082.62	23974.9	1125.27	355.64	425.82	220.25	729.67	349.4	6494.5	16734.77	6599.04	10076.04	959	21229.89
K00696	09101 Carbohydrate metabolism	00500 Starch and sucrose metabolism [PATH:ko00500]	E2.4.1.14; sucrose-phosphate synthase [EC:2.4.1.14]	874.11	1122	1451.2	2992.69	652	1918.31	16737.27	10041.91	13531.8	3574.84	22216.81	20218.15	119.36	37.82	91.91	85	214	83.45	1037	1198.55	599.77	1781.77	160	1689.36
K00697	09101 Carbohydrate metabolism	00500 Starch and sucrose metabolism [PATH:ko00500]	otsA; trehalose 6-phosphate synthase [EC:2.4.1.15 2.4.1.347]	29631.78	6183.58	24719.53	56300.11	4818.25	28791.56	27134.52	14066.66	22843.13	5980.84	27964.31	31149.15	1673.09	634.82	950.41	466.5	1673.17	525.95	22370.18	22081.89	39755.68	34514.61	4903.01	30097.86
K00700	09101 Carbohydrate metabolism	00500 Starch and sucrose metabolism [PATH:ko00500]	GBE1, glgB; 1,4-alpha-glucan branching enzyme [EC:2.4.1.18]	37133.7	16931.57	28428.29	75467.03	8510.59	39134.07	32277.5	15188.82	23968.28	6551.41	32521.47	37812.82	1741.08	703.32	969.91	699.25	2352.43	799.12	28057.01	30480.89	48796.93	24880.11	5027.84	34562.03
K00701	09101 Carbohydrate metabolism	00500 Starch and sucrose metabolism [PATH:ko00500]	cgt; cyclomaltodextrin glucanotransferase [EC:2.4.1.19]	6	0	0	187	6	81	0	0	0	0	0	4	530	162	62	8	51	43	0	28	15	199	0	78
K00702	09101 Carbohydrate metabolism	00500 Starch and sucrose metabolism [PATH:ko00500]	E2.4.1.20; cellobiose phosphorylase [EC:2.4.1.20]	1.5	12	0	0	0	11	10	0	0	0	38	4	0	0	1.5	0	0	2.5	0	0	110	15	0	0
K00703	09101 Carbohydrate metabolism	00500 Starch and sucrose metabolism [PATH:ko00500]	glgA; starch synthase [EC:2.4.1.21]	37651.2	16138.74	28283.12	73900.36	8221.09	38020.9	29303.84	14551.99	22611.45	6163.25	30604.14	36534.65	1667.58	648.32	960.91	681.75	2227.26	751.62	18547.33	33761.39	26659.6	19081.61	2588.5	37810.03
K00705	09101 Carbohydrate metabolism	00500 Starch and sucrose metabolism [PATH:ko00500]	malQ; 4-alpha-glucanotransferase [EC:2.4.1.25]	33556.34	14308.99	27416.67	71871.34	7724.34	36627.67	12913.99	4426.58	8844.65	2469.66	7587.33	15263.5	1228.97	453.5	641.5	456.5	1561.51	483.17	13615.17	18600.84	35782.58	15753.68	1938.42	18596.17
K00712	09181 Protein families: metabolism	01003 Glycosyltransferases [BR:ko01003]	tagE; poly(glycerol-phosphate) alpha-glucosyltransferase [EC:2.4.1.52]	52	103	32	86.99	21.51	103.99	51	71	38	6	198.01	27	188.01	23.99	21.99	20	147.01	92	1022.99	1637.01	993.5	1725.5	297.75	2759.99
K00720	09103 Lipid metabolism	00600 Sphingolipid metabolism [PATH:ko00600]	UGCG; ceramide glucosyltransferase [EC:2.4.1.80]	1909.22	3011	1378.4	3032.88	1072	2382.62	32342.87	20029.82	27018.6	7187.68	45625.62	41924.3	751.32	259.64	234.82	212	548.5	232.9	3762.66	5823.1	7898.21	4439.71	529.25	7417.72
K00721	09107 Glycan biosynthesis and metabolism	00510 N-Glycan biosynthesis [PATH:ko00510]	DPM1; dolichol-phosphate mannosyltransferase [EC:2.4.1.83]	48759.58	10858.07	47091.53	106175.01	8231.5	52506.18	25994.3	8760.73	18546.32	4939.03	13268.63	31086.73	1147.86	427.32	647.41	386.4	1689.68	414.95	33683.67	26802.22	101230.44	35644.77	6159.76	35818.03
K00728	09107 Glycan biosynthesis and metabolism	00515 Mannose type O-glycan biosynthesis [PATH:ko00515]	POMT, pmt; dolichyl-phosphate-mannose-protein mannosyltransferase [EC:2.4.1.109]	0	0	0	0	0	0	0	0	0	0	7	0	0	0	0	0	0	0	0	0	0	0	0	0
K00729	09107 Glycan biosynthesis and metabolism	00510 N-Glycan biosynthesis [PATH:ko00510]	ALG5; dolichyl-phosphate beta-glucosyltransferase [EC:2.4.1.117]	11.5	13.5	0	0	0	0	16	0	5	3.5	67	0	0	0	0	2.5	0	0	73	0	2.75	7	27.25	6
K00737	09107 Glycan biosynthesis and metabolism	00510 N-Glycan biosynthesis [PATH:ko00510]	MGAT3; beta-1,4-mannosyl-glycoprotein beta-1,4-N-acetylglucosaminyltransferase [EC:2.4.1.144]	0	8.25	0	5	39.75	6.75	7	0	0	0	27	0	0	0	0	0	5.75	0	8	0	0	8	2	0
K00748	09107 Glycan biosynthesis and metabolism	00540 Lipopolysaccharide biosynthesis [PATH:ko00540]	lpxB; lipid-A-disaccharide synthase [EC:2.4.1.182]	32466.7	12577.74	7343.16	24221.22	5011.25	15834.42	19788.51	11176.24	14853.46	4411	26114.89	24881.32	2530.24	913.82	1225.41	751.58	2290.09	726.95	18276	34613.89	64254.93	27692.11	2635.5	39261.11
K00752	09181 Protein families: metabolism	01003 Glycosyltransferases [BR:ko01003]	hasA; hyaluronan synthase [EC:2.4.1.212]	225	5	0	0	12.5	25	18.33	19	42	0	357	0	9	13	6	0	0	0	126.66	71	39.67	383.67	49	52
K00754	09191 Unclassified: metabolism	99980 Enzymes with EC numbers	bshA; L-malate glycosyltransferase [EC:2.4.1.-]	15382	1031.83	1789.29	4551.19	670.17	2418.69	429	156	526	527.5	516.67	614	508.67	202.33	271.33	179.33	430.17	120	1267.33	3402.67	15897.67	7375.5	400	4521.33
K00756	09104 Nucleotide metabolism	00240 Pyrimidine metabolism [PATH:ko00240]	pdp; pyrimidine-nucleoside phosphorylase [EC:2.4.2.2]	2114.92	1112.33	322	2523.33	404.01	350.67	1307.67	414	516.99	293.5	2133.17	3576.33	453.51	168.83	208.83	126.9	427.34	390.17	563.84	304.34	7704.83	571.16	84.5	453
K00757	09104 Nucleotide metabolism	00240 Pyrimidine metabolism [PATH:ko00240]	udp, UPP; uridine phosphorylase [EC:2.4.2.3]	2865.59	1010.66	204.25	486.92	177.25	298	1320.99	362.83	251.66	90.16	730	392.67	364.25	80	231	64.65	373.09	192	1738	2483.17	1427.5	2522.5	337.5	2912.17
K00758	09104 Nucleotide metabolism	00240 Pyrimidine metabolism [PATH:ko00240]	deoA, TYMP; thymidine phosphorylase [EC:2.4.2.4]	20914.2	2440.49	3118.07	11915.64	2084.84	5832.67	20262.61	10996.41	15924.62	4766.09	27430.31	26071.48	1683.45	598.32	882.41	342.08	1374.59	629.62	16908.68	16204.72	28599.52	21352.61	3884.84	21728.03
K00759	09104 Nucleotide metabolism	00230 Purine metabolism [PATH:ko00230]	APRT, apt; adenine phosphoribosyltransferase [EC:2.4.2.7]	50971.04	16697.32	29800.86	78539.11	9267.68	40718.81	29425.77	14863.16	24169.45	7031.01	31027.57	35423.48	2411.59	895.15	1166.24	756.65	2605.76	1037.12	29635.51	36954.23	83084.35	33759.28	5262.51	43620.11
K00760	09104 Nucleotide metabolism	00230 Purine metabolism [PATH:ko00230]	hprT, hpt, HPRT1; hypoxanthine phosphoribosyltransferase [EC:2.4.2.8]	32303.87	13103.82	7469.66	28225.97	5610.76	16727.84	22814.76	11709.74	16653.45	5094.25	29777.9	29122.15	2694.92	994.15	1167.24	770.98	2452.93	950.12	25687.34	29613.06	79145.86	26025.44	4638.84	33317.28
K00761	09104 Nucleotide metabolism	00240 Pyrimidine metabolism [PATH:ko00240]	upp, UPRT; uracil phosphoribosyltransferase [EC:2.4.2.9]	34175.87	12362.32	7813.66	28545.97	5627.26	17068.84	22736.43	11865.24	16647.45	5078.25	29737.23	29083.15	3601.25	1280.65	1477.24	903.98	2778.43	1146.12	26744.18	35370.73	80479.18	32439.61	4998.09	40662.11
K00762	09104 Nucleotide metabolism	00240 Pyrimidine metabolism [PATH:ko00240]	pyrE; orotate phosphoribosyltransferase [EC:2.4.2.10]	54695.87	17041.32	30721.66	80689.47	9361.26	42434.51	31267.26	15415.74	24313.45	7029.25	32372.23	38279.15	2951.25	1093.65	1388.24	896.98	2971.43	1014.12	33489.51	42281.23	90581.18	43263.44	6184.84	50824.11
K00763	09108 Metabolism of cofactors and vitamins	00760 Nicotinate and nicotinamide metabolism [PATH:ko00760]	pncB, NAPRT1; nicotinate phosphoribosyltransferase [EC:6.3.4.21]	39566.62	14498.32	13167.41	33463.47	6566.26	19007.84	27851.76	13149.99	20359.45	5630.25	31068.15	32970.15	2410.75	917.15	1344.24	859.98	2652.43	960.12	24945.34	32828.23	43348.1	27445.28	4513.59	37479.86
K00764	09104 Nucleotide metabolism	00230 Purine metabolism [PATH:ko00230]	purF, PPAT; amidophosphoribosyltransferase [EC:2.4.2.14]	55783.87	17265.32	30929.66	80806.47	9405.26	42780.84	31370.76	15206.74	24317.45	7033.25	32366.23	38168.15	3012.25	1111.15	1466.24	913.98	3045.43	1067.12	33307.34	55364.23	91072.35	45148.28	6100.09	62209.11
K00765	09105 Amino acid metabolism	00340 Histidine metabolism [PATH:ko00340]	hisG; ATP phosphoribosyltransferase [EC:2.4.2.17]	55666.2	17156.32	30826.66	80613.97	9358.26	42391.84	31288.26	15028.74	24295.45	7013.25	32210.56	37957.15	2979.25	1085.15	1435.24	898.98	2982.43	1006.12	33201.34	42224.23	90145.35	41468.28	6096.09	50701.11
K00766	09105 Amino acid metabolism	00400 Phenylalanine, tyrosine and tryptophan biosynthesis [PATH:ko00400]	trpD; anthranilate phosphoribosyltransferase [EC:2.4.2.18]	54393.78	16704.99	30730.33	80340.3	9272.76	42364.01	31275.76	14975.24	24282.12	7005.25	32172.56	37954.15	3345.25	1230.15	1428.24	931.98	2968.26	1022.62	33140.84	42210.06	90270.35	41510.28	6078.59	50774.44
K00767	09108 Metabolism of cofactors and vitamins	00760 Nicotinate and nicotinamide metabolism [PATH:ko00760]	nadC, QPRT; nicotinate-nucleotide pyrophosphorylase (carboxylating) [EC:2.4.2.19]	53362.95	17005.82	30683.16	80078.14	9200.09	42339.51	30720.76	15213.74	24159.45	6998.25	31772.39	38215.15	3089.91	1176.82	1532.41	988.48	3110.76	1025.12	33488.01	42375.56	92223.35	41641.28	6132.09	50817.78
K00768	09108 Metabolism of cofactors and vitamins	00860 Porphyrin and chlorophyll metabolism [PATH:ko00860]	E2.4.2.21, cobU, cobT; nicotinate-nucleotide--dimethylbenzimidazole phosphoribosyltransferase [EC:2.4.2.21]	30982.46	12675.49	11845.66	30395.22	6217.34	17710.17	24754.44	12238.41	18783.12	5087.09	29224.81	29115.48	2610	921.32	1128.41	728.83	2138.84	769.12	21379.35	36989.72	35834.94	32225.78	4614.51	42986.7
K00769	09104 Nucleotide metabolism	00230 Purine metabolism [PATH:ko00230]	gpt; xanthine phosphoribosyltransferase [EC:2.4.2.22]	2879.58	521.08	180.58	1014.26	209.75	824.49	1960.52	451.41	1752.33	457.89	2696.81	2905.55	330.61	79.82	256.91	81.25	314.42	135.45	4217.5	12357.72	3941.27	8839.77	624.25	15527.53
K00772	09105 Amino acid metabolism	00270 Cysteine and methionine metabolism [PATH:ko00270]	mtaP, MTAP; 5'-methylthioadenosine phosphorylase [EC:2.4.2.28]	22628.78	6933	23714.2	53350.19	4352	26522.98	24393.93	13148.91	21011.8	5493.84	25369.81	28580.15	316.36	131.32	283.91	197	691.5	204.45	14665.5	7909.55	32674.02	13571.6	3162.42	11184.03
K00773	09182 Protein families: genetic information processing	03016 Transfer RNA biogenesis [BR:ko03016]	tgt, QTRT1; queuine tRNA-ribosyltransferase [EC:2.4.2.29]	55943.37	17963.07	30821.66	79470.22	9331.76	41368.09	29607.51	15021.24	23097.45	6729	30716.23	37428.65	3025.25	1161.15	1492.24	942.98	3037.93	1061.12	31785	40782.73	75924.43	35562.94	5522	48058.11
K00782	09191 Unclassified: metabolism	99981 Carbohydrate metabolism	lldG; L-lactate dehydrogenase complex protein LldG	4677.7	2136.83	1369.54	3096.27	999.75	2108.74	17953.32	10025.33	12683.13	3361.61	24225.33	20978.27	1353.27	444.5	260.5	191.5	667.67	308	12901.01	9659.17	19915.42	8918.83	2921.09	12322
K00783	09182 Protein families: genetic information processing	03009 Ribosome biogenesis [BR:ko03009]	rlmH; 23S rRNA (pseudouridine1915-N3)-methyltransferase [EC:2.1.1.177]	55039.37	16812.74	30609.82	79076.05	9173.26	41115.75	27954.19	14413.91	22914.12	6642.84	29585.4	34369.98	2913.75	1126.15	1432.24	921.48	2817.76	1021.12	22646.67	40052.23	67775.1	33720.61	3369	47056.44
K00784	09122 Translation	03013 RNA transport [PATH:ko03013]	rnz; ribonuclease Z [EC:3.1.26.11]	20793.34	3377.07	2549.71	7482.36	1357.51	3103.28	3486.41	779.58	1327.15	876.16	4545.5	6799	445.26	89.33	354.33	95.48	601.93	288.17	12947.68	4649.51	25607	11484.33	2914.34	5837.67
K00785	09181 Protein families: metabolism	01003 Glycosyltransferases [BR:ko01003]	lst; beta-galactosamide-alpha-2,3-sialyltransferase [EC:2.4.99.-]	3.25	1	3.25	0	0	0	0	0	0	0	11.75	0	0	0	5	0	0	0	15	0	6	0	0	1.75
K00786	09191 Unclassified: metabolism	99980 Enzymes with EC numbers	E2.4.-.-; glycosyltransferase [EC:2.4.-.-]	27026.5	1105.83	3169.37	7411.08	1545.75	3284.08	426	196.25	903.5	982.25	423.5	1048	1829	672	719	292.23	927	387	782.5	1032.5	1095.5	2112	197.5	1631
K00788	09108 Metabolism of cofactors and vitamins	00730 Thiamine metabolism [PATH:ko00730]	thiE; thiamine-phosphate pyrophosphorylase [EC:2.5.1.3]	81429.59	24560.49	55512.39	136238.85	14308.76	69779.29	72237.14	38202.48	59187.72	16189.77	81500.35	90930.78	3357.97	1215.29	1777.06	1115.48	3718.26	1231.52	40969.67	60424.83	92670.56	53430.49	6885.26	73436.33
K00789	09105 Amino acid metabolism	00270 Cysteine and methionine metabolism [PATH:ko00270]	metK; S-adenosylmethionine synthetase [EC:2.5.1.6]	56239.37	17290.32	30918.66	81782.97	9457.26	42868.84	31487.26	15521.74	24467.95	7138.25	32751.23	38482.65	3086.25	1167.15	1498.24	951.98	3132.43	1104.12	33926.84	42422.23	92333.6	41756.28	6250.34	50952.11
K00790	09101 Carbohydrate metabolism	00520 Amino sugar and nucleotide sugar metabolism [PATH:ko00520]	murA; UDP-N-acetylglucosamine 1-carboxyvinyltransferase [EC:2.5.1.7]	56096.37	17343.82	30996.16	81304.47	9418.93	42681.34	31496.76	15453.24	24421.45	7029.25	32938.9	38369.15	3180.92	1130.48	1479.57	915.78	3197.1	1122.62	34112.68	42623.57	92723.6	42467.78	6310.93	51305.44
K00791	09109 Metabolism of terpenoids and polyketides	00908 Zeatin biosynthesis [PATH:ko00908]	miaA, TRIT1; tRNA dimethylallyltransferase [EC:2.5.1.75]	56149.87	17502.32	30926.33	80839.47	9460.76	42467.84	31455.76	15498.74	24423.45	7097.75	32479.23	38477.15	3085.25	1168.15	1510.24	956.98	3139.43	1128.62	33403.34	43797.23	92321.35	42384.28	6110.09	52572.61
K00793	09108 Metabolism of cofactors and vitamins	00740 Riboflavin metabolism [PATH:ko00740]	ribE, RIB5; riboflavin synthase [EC:2.5.1.9]	55682.87	17193.32	30822.16	80659.47	9352.76	42394.84	31339.76	15396.49	24312.45	7016.25	32335.56	38301.15	2996.25	1089.15	1449.74	901.98	2995.43	1026.12	33174.34	41982.73	90196.35	41309.28	6089.09	50426.11
K00794	09108 Metabolism of cofactors and vitamins	00740 Riboflavin metabolism [PATH:ko00740]	ribH, RIB4; 6,7-dimethyl-8-ribityllumazine synthase [EC:2.5.1.78]	57769.12	17289.07	31156.91	80864.47	9479.01	43266.09	31767.01	15442.74	24452.95	7057	32878.56	38381.15	3089.5	1143.15	1570.74	949.23	3159.18	1097.12	45266.84	63946.73	100121.85	54762.78	8630.34	72739.11
K00795	09109 Metabolism of terpenoids and polyketides	00900 Terpenoid backbone biosynthesis [PATH:ko00900]	ispA; farnesyl diphosphate synthase [EC:2.5.1.1 2.5.1.10]	44515.53	6472.91	26213.82	59687.22	5457	30056.75	25757.02	14040.91	21964.63	6154.34	26495.56	30832.65	2503.24	876.82	1114.41	595.08	1715.42	627.95	13924.5	24034.89	59161.93	26980.61	2432.25	32334.61
K00796	09108 Metabolism of cofactors and vitamins	00790 Folate biosynthesis [PATH:ko00790]	folP; dihydropteroate synthase [EC:2.5.1.15]	56032.37	17355.07	30988.16	82304.39	9534.76	43672.59	33203.01	15896.24	25609.45	7379.5	33986.23	39373.65	3593.25	1270.15	1544.74	925.98	3217.43	1091.12	43581.68	42645.73	114212.27	48259.62	8663.18	51367.11
K00797	09105 Amino acid metabolism	00270 Cysteine and methionine metabolism [PATH:ko00270]	speE, SRM; spermidine synthase [EC:2.5.1.16]	35470.09	3462.99	3459.5	8266.14	2181	5007.22	2233.15	762.08	1220.16	1085.16	1644.33	1475.17	2979.55	1062	1449.5	566.48	2223.09	847.5	21256.49	21400.34	64342.76	18593.51	3916.92	22874.67
K00798	09108 Metabolism of cofactors and vitamins	00860 Porphyrin and chlorophyll metabolism [PATH:ko00860]	MMAB, pduO; cob(I)alamin adenosyltransferase [EC:2.5.1.17]	53908.7	16612.74	30709.58	78916.8	9225.84	41430.93	31805.51	18116.49	25348.12	7342	35662.89	42366.15	2637.83	1011.82	1277.41	852.33	2451.84	930.12	26041.01	40623.89	87024.35	39947.78	5311.59	47887.11
K00799	09106 Metabolism of other amino acids	00480 Glutathione metabolism [PATH:ko00480]	GST, gst; glutathione S-transferase [EC:2.5.1.18]	414858.12	117267.95	236384.97	599180.85	67313.75	315612.35	224308	129832.6	196535.65	54257.9	253459.35	279940.5	21761.57	7916.7	9716.1	5840.3	17004.85	5939.5	108659.6	278330.38	353069.84	243032.46	18875.25	339012.17
K00800	09105 Amino acid metabolism	00400 Phenylalanine, tyrosine and tryptophan biosynthesis [PATH:ko00400]	aroA; 3-phosphoshikimate 1-carboxyvinyltransferase [EC:2.5.1.19]	55873.87	17309.57	31000.66	80931.72	9488.76	42829.09	31468.51	15536.24	24422.95	7102.5	32460.56	38441.15	3085.25	1178.15	1515.24	970.98	3115.93	1165.12	33619.34	55813.23	93316.1	45587.28	6159.84	62760.11
K00801	09103 Lipid metabolism	00100 Steroid biosynthesis [PATH:ko00100]	FDFT1; farnesyl-diphosphate farnesyltransferase [EC:2.5.1.21]	36	51	14	266	28	193	0	39	0	0	17	33	507.8	161	26	39	108	68	223	116	2448	350	39	218
K00803	09103 Lipid metabolism	00565 Ether lipid metabolism [PATH:ko00565]	AGPS, agpS; alkyldihydroxyacetonephosphate synthase [EC:2.5.1.26]	22231	9285.58	5843.29	21582.28	4225.25	13293.61	929.41	435.25	829.5	682	1115.5	726	619.5	244	149	217.83	701	113	20435.32	2755.5	48752.34	13292.51	4986.25	4077.5
K00805	09109 Metabolism of terpenoids and polyketides	00900 Terpenoid backbone biosynthesis [PATH:ko00900]	hepST; heptaprenyl diphosphate synthase [EC:2.5.1.30]	1080	612	388.5	2130	357.67	1424.5	2048.83	639	1496	451.5	2122.84	1261.5	461.17	173.33	170.83	99.8	526.17	296.5	10866.34	2011.51	28220.84	8208	2737.34	3424
K00806	09109 Metabolism of terpenoids and polyketides	00900 Terpenoid backbone biosynthesis [PATH:ko00900]	uppS; undecaprenyl diphosphate synthase [EC:2.5.1.31]	54512.81	17266.49	30863.86	78832.66	9247.92	42243.48	31736.69	15577.15	26261.26	7511.59	33880.54	38622.97	3036.77	1162.47	1487.15	953.28	3057.76	1010.9	33650.5	42196.78	77890.79	39259.55	6119.59	50693.47
K00808	09110 Biosynthesis of other secondary metabolites	00960 Tropane, piperidine and pyridine alkaloid biosynthesis [PATH:ko00960]	hss; homospermidine synthase [EC:2.5.1.44]	1882.11	1110	673.2	1539.69	547	1441.31	16777.77	9986.91	13686.8	3599.84	23429.31	20952.65	150.36	57.82	181.41	100	293	99.45	4151.5	11959.05	4284.77	9346.77	606.25	14958.36
K00809	09191 Unclassified: metabolism	99980 Enzymes with EC numbers	DHPS, dys; deoxyhypusine synthase [EC:2.5.1.46]	22956	5484.33	23223.67	51688	3883.5	24833.17	9770.98	3705.83	7920.33	2018.66	3212.83	9363.67	196	64.5	184	130	499.67	120	3333.82	3838.5	6701.34	4693.84	561	5040.17
K00812	09110 Biosynthesis of other secondary metabolites	00950 Isoquinoline alkaloid biosynthesis [PATH:ko00950]	aspB; aspartate aminotransferase [EC:2.6.1.1]	45534.78	9525.48	26354.55	62952.69	5623.34	31607.83	34180.23	15812.23	24471.61	6918.98	32603.13	39304.66	2350.02	855.32	1232.41	611.73	2285.35	766.12	26336.67	43066.4	75864.58	37009.96	4051	51305.35
K00813	09110 Biosynthesis of other secondary metabolites	00950 Isoquinoline alkaloid biosynthesis [PATH:ko00950]	aspC; aspartate aminotransferase [EC:2.6.1.1]	1380	516.08	111.58	450.67	199.25	181.58	125.25	164.25	121.33	97.75	170	135	344.25	132	214	102.25	249.92	182.5	217	263.67	2059	173	19.5	226.67
K00817	09110 Biosynthesis of other secondary metabolites	00960 Tropane, piperidine and pyridine alkaloid biosynthesis [PATH:ko00960]	hisC; histidinol-phosphate aminotransferase [EC:2.6.1.9]	86437.37	27587.48	38178.37	106675.66	14253.85	59102.03	36516.27	16217.41	27105.61	8304.09	39077.48	44796.48	5460.52	2085.98	2537.57	1534.98	5022.6	1765.62	76809.35	67922.24	206011.18	79706.14	15777.27	85003.35
K00818	09105 Amino acid metabolism	00220 Arginine biosynthesis [PATH:ko00220]	E2.6.1.11, argD; acetylornithine aminotransferase [EC:2.6.1.11]	3443.25	1240.58	796.09	2488.42	497.5	2870.09	3982.24	913.33	1710.33	515.41	3416.58	3924.17	882.5	395.5	525	333	1223.67	303.5	21659.51	35884.17	40230.42	24896.5	4261.84	36208.25
K00819	09105 Amino acid metabolism	00330 Arginine and proline metabolism [PATH:ko00330]	rocD, OAT; ornithine--oxo-acid transaminase [EC:2.6.1.13]	3750.17	1419.41	556.63	3694.77	465.18	2040.11	3967.08	1024.33	1865.32	641.41	4510.67	7191.5	467.68	132.66	360.66	157	720.18	336.17	9263.51	15843.51	23972.84	22775.51	1915.76	20572.66
K00820	09101 Carbohydrate metabolism	00520 Amino sugar and nucleotide sugar metabolism [PATH:ko00520]	glmS, GFPT; glutamine---fructose-6-phosphate transaminase (isomerizing) [EC:2.6.1.16]	81044.15	19721.98	38373.65	93885.02	11735.35	48753.35	39587.7	17764.15	30492.24	8773.34	39422.04	47906.13	4184.05	1528.47	1966.15	1141.31	3780.1	1483.24	42583.19	54832.78	141089.87	59958.05	7851.18	67439.14
K00821	09105 Amino acid metabolism	00300 Lysine biosynthesis [PATH:ko00300]	argD; acetylornithine/N-succinyldiaminopimelate aminotransferase [EC:2.6.1.11 2.6.1.17]	51415.78	16061.91	29969.57	76282.22	8743.75	40450.42	26373.68	14098.91	22251.13	6317.34	27043.81	30869.65	2137.54	741.82	972.91	625.48	1854.42	651.95	13119.33	34218.89	58507.93	26467.94	2173.75	39631.03
K00822	09101 Carbohydrate metabolism	00640 Propanoate metabolism [PATH:ko00640]	E2.6.1.18; beta-alanine--pyruvate transaminase [EC:2.6.1.18]	26516.61	10541.83	6968.99	23388.05	4765.5	14838.67	17701.77	10391.91	14476.8	4274.09	24315.81	21707.65	1455.99	545.32	806.41	534.83	1554.5	543.95	8152	31220.72	17724.43	21951.11	1423.5	34699.69
K00823	09101 Carbohydrate metabolism	00640 Propanoate metabolism [PATH:ko00640]	puuE; 4-aminobutyrate aminotransferase [EC:2.6.1.19]	3066.59	588.91	262.58	2737.5	474.26	762.08	1181.25	446	447.82	227.25	2468.17	3467.83	1073.56	294.33	279.33	124.25	498.26	339.17	3032	7049.01	8641.33	7463.18	667.17	9033.67
K00824	09105 Amino acid metabolism	00310 Lysine degradation [PATH:ko00310]	dat; D-alanine transaminase [EC:2.6.1.21]	3973.78	1285	934.2	2371.52	629.67	2210.14	17000.77	10248.41	13730.8	3635.84	23512.98	21132.65	955.66	361.15	415.74	246	845.67	260.45	9307.83	18300.06	11119.43	17848.61	1636.5	23651.52
K00826	09105 Amino acid metabolism	00270 Cysteine and methionine metabolism [PATH:ko00270]	E2.6.1.42, ilvE; branched-chain amino acid aminotransferase [EC:2.6.1.42]	59466.24	20215.98	32184.74	83325.53	10282.51	45425.79	53734.48	26893.54	42865.21	12089.53	64596.96	71162.39	4401.19	1519.43	1895.38	1112.98	3804.27	1306.42	44764.84	72536.6	137804.35	63486.53	8203.01	84237.22
K00827	09105 Amino acid metabolism	00250 Alanine, aspartate and glutamate metabolism [PATH:ko00250]	AGXT2; alanine-glyoxylate transaminase / (R)-3-amino-2-methylpropionate-pyruvate transaminase [EC:2.6.1.44 2.6.1.40]	0	0	0	0	0	0	0	0	0	0	0	0	0	0	0	0	0	0	0	9	18	0	0	21
K00830	09101 Carbohydrate metabolism	00630 Glyoxylate and dicarboxylate metabolism [PATH:ko00630]	AGXT; alanine-glyoxylate transaminase / serine-glyoxylate transaminase / serine-pyruvate transaminase [EC:2.6.1.44 2.6.1.45 2.6.1.51]	2854.98	2922.16	1253.4	4932.79	1159.34	2672.55	27448.61	15889.16	22462.09	5684.04	37690.81	34638.08	849.33	241.32	340.41	209.83	572.67	283.12	6486.01	8976.22	9933.09	14071.94	1251.5	11281.19
K00831	09102 Energy metabolism	00680 Methane metabolism [PATH:ko00680]	serC, PSAT1; phosphoserine aminotransferase [EC:2.6.1.52]	54428.2	17115.99	30702.33	78430.14	9100.25	42162.17	30628.42	14979.74	23955.46	6817.25	31137.39	37027.82	2856.74	1052.32	1380.41	855.58	2882.09	842.45	32897.5	42779.56	84721.69	42472.12	6019.09	51310.78
K00832	09110 Biosynthesis of other secondary metabolites	00950 Isoquinoline alkaloid biosynthesis [PATH:ko00950]	tyrB; aromatic-amino-acid transaminase [EC:2.6.1.57]	42479.76	20297.91	15321.29	44604.03	8754.25	27125.44	15123.08	9944	12697.33	3349.5	18721.75	18957.5	2901.18	1046.5	1312.5	1017.08	2482.92	865	3170.66	42019.84	12170.33	20815.51	679	44205.25
K00833	09108 Metabolism of cofactors and vitamins	00780 Biotin metabolism [PATH:ko00780]	bioA; adenosylmethionine---8-amino-7-oxononanoate aminotransferase [EC:2.6.1.62]	49796.54	16381.66	30166.49	76456.71	8819.42	40563.92	24571.83	13523.5	20495.13	5930.45	25346.42	30067.6	2755.05	973.83	1289.83	799.08	2454.09	748	27854.33	26141.01	80081.75	27709.35	4928.34	29258.58
K00835	09105 Amino acid metabolism	00290 Valine, leucine and isoleucine biosynthesis [PATH:ko00290]	avtA; valine--pyruvate aminotransferase [EC:2.6.1.66]	1314.67	433.08	41.83	263.67	121.25	106.58	29.25	56.5	20.33	1.75	54.75	0	330.25	75	193	72.25	191.92	130.5	32	89.67	70	6	4.5	57.42
K00836	09105 Amino acid metabolism	00260 Glycine, serine and threonine metabolism [PATH:ko00260]	ectB, dat; diaminobutyrate-2-oxoglutarate transaminase [EC:2.6.1.76]	7539.17	9232.08	4072.41	17859.73	3624.75	12202.8	806.25	341.5	472.83	237.25	1482.75	265.5	1285.58	494	477	388.25	903.92	395.5	21052.17	41848.84	20769.33	19710.18	5020.42	37917.25
K00839	09104 Nucleotide metabolism	00230 Purine metabolism [PATH:ko00230]	pucG; (S)-ureidoglycine---glyoxylate transaminase [EC:2.6.1.112]	721.67	243.58	169.58	1174.17	162.25	548.08	1562.25	337.5	642.33	532.75	1844	884	273.75	58	148	46.25	199.42	120.5	50	310.34	81.5	284.5	10	399.17
K00840	09105 Amino acid metabolism	00330 Arginine and proline metabolism [PATH:ko00330]	astC; succinylornithine aminotransferase [EC:2.6.1.81]	1664.09	507.91	383.41	403.34	171.5	201.41	52.25	111.25	26.66	5	95.5	0	774.25	238	443	129.25	466.09	263	47	245.34	455	113	12	341.34
K00841	09105 Amino acid metabolism	00300 Lysine biosynthesis [PATH:ko00300]	patA; aminotransferase [EC:2.6.1.-]	32	152	23	188.83	22.67	38.33	12	9.5	35	39	26.67	0	117.67	24.33	27.33	16	159.67	73	38.33	22.84	201.5	25.5	7.5	38.33
K00842	#N/A	#N/A	#N/A	5	0	0	0	0	0	0	0	0	0	0	0	0	0	0	0	0	0	0	0	0	0	0	0
K00844	09101 Carbohydrate metabolism	00010 Glycolysis / Gluconeogenesis [PATH:ko00010]	HK; hexokinase [EC:2.7.1.1]	0	0	0	0	0	0	0	0	0	0	0	0	0	0	0	0	0	17	0	0	0	0	0	0
K00845	09101 Carbohydrate metabolism	00010 Glycolysis / Gluconeogenesis [PATH:ko00010]	glk; glucokinase [EC:2.7.1.2]	116172.45	21233.98	36538.12	97246.72	13128.76	50601.6	36848.93	16787.66	29613.12	9876.34	41751.48	50811.48	4874.42	1830.15	2391.24	1144.27	4546.76	1730.12	56445.04	47553.06	113250.1	56279.42	11751.19	58605.87
K00847	09101 Carbohydrate metabolism	00051 Fructose and mannose metabolism [PATH:ko00051]	E2.7.1.4, scrK; fructokinase [EC:2.7.1.4]	66767.95	18545.39	32119.9	83583.29	10262.76	43051.54	33659.44	15668.65	26474.11	7970.64	35743.62	43832.7	3251.53	1210.47	1916.65	979.56	3541.02	1463.07	22369.49	38769.79	68106.22	32005.89	3465.84	46369.73
K00848	09101 Carbohydrate metabolism	00040 Pentose and glucuronate interconversions [PATH:ko00040]	rhaB; rhamnulokinase [EC:2.7.1.5]	1772.67	520.58	212.08	1661.34	178.75	994.25	1327.08	531	1308.83	351.75	1475	1040	115.75	24	84	16.75	136.92	26	1165.51	1537.17	2078.25	3842.33	482.09	2720.17
K00849	09101 Carbohydrate metabolism	00052 Galactose metabolism [PATH:ko00052]	galK; galactokinase [EC:2.7.1.6]	30942.34	2626.65	3809.59	11519.76	2124.84	4925.34	5800.66	1425.33	3069.65	1759.91	6485.33	10704.5	742.92	274.5	414	206.81	988.26	420.17	13617.35	5774.51	28521.58	11387	3312.09	8079.84
K00850	09101 Carbohydrate metabolism	00010 Glycolysis / Gluconeogenesis [PATH:ko00010]	pfkA, PFK; 6-phosphofructokinase 1 [EC:2.7.1.11]	15322.43	4207.74	2239.13	7920.28	1373.76	4167.45	5734.57	1901.08	2638.65	954.66	7595.17	7893	2289.01	855.83	1199.33	517.9	2207.68	1018.67	25004.18	11428.51	85082.92	22085.5	4845.51	15763.34
K00851	09101 Carbohydrate metabolism	00030 Pentose phosphate pathway [PATH:ko00030]	E2.7.1.12, gntK, idnK; gluconokinase [EC:2.7.1.12]	51739.95	16572.32	30484.41	78787.97	9151.51	41135.34	31094.6	14867.74	24136.95	6860.75	31941.31	37826.15	2137.25	712.15	1210.74	708.88	2372.43	955.62	19110.35	41711.73	73403.68	35684.61	4240.76	48386.69
K00852	09101 Carbohydrate metabolism	00030 Pentose phosphate pathway [PATH:ko00030]	rbsK, RBKS; ribokinase [EC:2.7.1.15]	13774.67	2451.74	2303.92	11030.69	1700.02	5216.41	18123.22	8528.32	13824.47	3117.36	26717.87	29138.59	1760.67	606.47	958.15	412.23	1746.6	845.91	28457.03	44319.61	85775.45	34234.04	6276.01	47115.14
K00853	09101 Carbohydrate metabolism	00040 Pentose and glucuronate interconversions [PATH:ko00040]	araB; L-ribulokinase [EC:2.7.1.16]	2883.17	1061.16	222.92	728.25	226.92	393.83	1815.99	333.83	268.16	85.66	1495	2696.67	427.92	106.33	202.33	85.15	400.76	156	2044	3311.01	2864.5	4373	411.67	4127.5
K00854	09101 Carbohydrate metabolism	00040 Pentose and glucuronate interconversions [PATH:ko00040]	xylB, XYLB; xylulokinase [EC:2.7.1.17]	18338.83	12895.99	10537.67	26388.44	4939.17	16135.08	12937.43	3447.74	7760.98	1798.47	11663.13	13077.05	868.59	293.32	635.91	382.73	1493.35	438.62	26751.52	45917.73	44750.94	35281.12	6452.1	49990.2
K00855	09102 Energy metabolism	00710 Carbon fixation in photosynthetic organisms [PATH:ko00710]	PRK, prkB; phosphoribulokinase [EC:2.7.1.19]	1849.53	1501.08	696.78	1785.86	661.25	1531.39	16138.02	10029.66	13495.13	3598.59	22784.81	20961.15	570.11	184.82	450.41	206.25	680.92	265.95	11011	3040.22	12333.27	6104.27	2481.75	3775.53
K00856	09104 Nucleotide metabolism	00230 Purine metabolism [PATH:ko00230]	E2.7.1.20, ADK; adenosine kinase [EC:2.7.1.20]	20165	755.08	2461.79	5405.61	1035.75	3509.61	483.58	213.25	563.5	534.5	886.5	599.5	1595.13	539	555	198.83	778.5	285	13544.34	6921.17	68580.58	16409.68	3226.09	9474
K00857	09104 Nucleotide metabolism	00240 Pyrimidine metabolism [PATH:ko00240]	tdk, TK; thymidine kinase [EC:2.7.1.21]	45674.84	7245.82	25936.71	62037.45	5503.01	29368.36	14017.49	4784.33	10347.65	3307.91	8322.67	16857	1792.76	629.83	874.33	393.98	1552.93	771.17	11872.17	20376.51	47455.09	21558.01	2203.59	27827.17
K00858	09108 Metabolism of cofactors and vitamins	00760 Nicotinate and nicotinamide metabolism [PATH:ko00760]	ppnK, NADK; NAD+ kinase [EC:2.7.1.23]	54497.7	17307.49	30770.66	78841.97	9216.42	42392.17	30369.92	15202.24	24058.96	6880.25	30671.73	35080.82	3080.41	1188.15	1485.24	954.98	3115.76	1055.45	33727.17	42461.9	92955.19	43641.78	6230.76	51001.11
K00859	09108 Metabolism of cofactors and vitamins	00770 Pantothenate and CoA biosynthesis [PATH:ko00770]	coaE; dephospho-CoA kinase [EC:2.7.1.24]	55769.87	17262.32	30910.95	80832.33	9438.26	42475.7	31451.76	15498.74	24423.45	7096.25	32477.56	38476.15	3063.25	1163.15	1498.24	939.98	3095.43	1104.12	33481.34	42376.23	92322.35	43051.28	6128.09	50917.11
K00860	09102 Energy metabolism	00920 Sulfur metabolism [PATH:ko00920]	cysC; adenylylsulfate kinase [EC:2.7.1.25]	7698.09	2501.41	1497.37	5423.03	792.34	2195.28	9117.75	8462.5	8131.82	1722	17080	17474.83	1175.19	398	760.5	303.25	1050.59	666.17	1334.68	14730.34	1715	5918.83	234.17	13519.84
K00862	09191 Unclassified: metabolism	99980 Enzymes with EC numbers	eryA; erythritol kinase (D-erythritol 1-phosphate-forming) [EC:2.7.1.215]	41	13.25	0	70.25	9	67.25	358.75	27.5	117.5	15.25	534	43	0	6	45	4	26.5	0	445	355	1013.5	579.17	88.25	511
K00863	09101 Carbohydrate metabolism	00051 Fructose and mannose metabolism [PATH:ko00051]	DAK, TKFC; triose/dihydroxyacetone kinase / FAD-AMP lyase (cyclizing) [EC:2.7.1.28 2.7.1.29 4.6.1.15]	1426.28	757.83	729.53	3082.12	639.75	1851.64	12197.52	9080.91	11796.13	2935.59	20742.31	19515.65	302.66	60.82	190.41	84	360.92	66.95	1258	2387.72	3990.27	2990.94	346.25	3811.03
K00864	09103 Lipid metabolism	00561 Glycerolipid metabolism [PATH:ko00561]	glpK, GK; glycerol kinase [EC:2.7.1.30]	53987.37	17284.32	31216.07	80995.39	9610.01	42679.5	30688.27	15085.66	24507.95	7098.34	32678.4	37933.98	3589.5	1335.65	1566.74	991.23	3191.18	1147.62	50390.51	48811.9	99777.27	47120.45	10209.26	59042.28
K00865	09101 Carbohydrate metabolism	00630 Glyoxylate and dicarboxylate metabolism [PATH:ko00630]	glxK, garK; glycerate 2-kinase [EC:2.7.1.165]	22197.34	11538.74	5504.08	21712.17	4380.09	13423.24	3262.75	1054.25	2271.16	1078.25	3927.84	4246	1194.22	402.66	681.66	367.48	1370.43	550.5	11146.67	14560.52	29899.08	13455.01	2783.59	13348.33
K00867	09108 Metabolism of cofactors and vitamins	00770 Pantothenate and CoA biosynthesis [PATH:ko00770]	coaA; type I pantothenate kinase [EC:2.7.1.33]	4203.28	1969.33	960.28	3608.28	914.75	2861.64	18760.27	10559.66	15107.13	4029.84	25427.81	22094.15	610.11	182.82	395.41	177.75	782.92	289.45	16345.17	15026.89	28694.19	17795.11	3513.17	19469.53
K00868	09108 Metabolism of cofactors and vitamins	00750 Vitamin B6 metabolism [PATH:ko00750]	pdxK, pdxY; pyridoxine kinase [EC:2.7.1.35]	16831.04	11457.74	5172.61	21783.03	4418.76	12810.22	19564.86	10872.41	15400.95	4264.09	26350.65	24242.48	1129.42	307.15	629.24	436.25	1469.43	659.62	5753.17	26587.23	9566.77	15602.27	1050	29136.53
K00869	09109 Metabolism of terpenoids and polyketides	00900 Terpenoid backbone biosynthesis [PATH:ko00900]	E2.7.1.36, MVK, mvaK1; mevalonate kinase [EC:2.7.1.36]	1427.5	1124.5	195.5	143.83	58.67	182.33	149.16	38.5	66	46.5	202.67	111	127.17	17.33	74.33	13.5	146.67	82	8856.99	162.17	7793.67	1580.67	2052	190
K00870	#N/A	#N/A	#N/A	0	0	0	0	0	0	0	0	0	0	7	0	0	0	0	0	0	0	0	0	0	0	0	0
K00872	09105 Amino acid metabolism	00260 Glycine, serine and threonine metabolism [PATH:ko00260]	thrB1; homoserine kinase [EC:2.7.1.39]	6462.01	1482.99	615.42	4777.42	747.76	2326.67	4892.33	1170.08	2052.65	721.16	5205	7228.5	1214.26	385.83	417.33	183.15	1057.93	466.67	21448.18	5645.51	70137.58	13854	4040.09	7999
K00873	09101 Carbohydrate metabolism	00010 Glycolysis / Gluconeogenesis [PATH:ko00010]	PK, pyk; pyruvate kinase [EC:2.7.1.40]	79329.78	28694.23	36963.49	102570.23	14190.76	55249.33	45450.78	24207.4	35742.28	10810.39	52557.29	56398.2	4534.86	1613.97	2002.65	1252.06	4177.85	1475.07	34396.34	47744.95	94927.87	44495.05	6305.09	57698.39
K00874	09101 Carbohydrate metabolism	00030 Pentose phosphate pathway [PATH:ko00030]	kdgK; 2-dehydro-3-deoxygluconokinase [EC:2.7.1.45]	32239.5	6564.24	25500.5	55942.35	5171	28106.49	25632.67	13994.24	20928.99	4991.55	27491.14	32943.22	2117.79	746.32	1162.41	526.9	1896.01	866.45	12313	40490.23	16788.11	32641.46	2428.93	48148.03
K00875	09101 Carbohydrate metabolism	00040 Pentose and glucuronate interconversions [PATH:ko00040]	rbtK; D-ribulokinase [EC:2.7.1.47]	67	44	9	111	0	52	629	44	120	18	573	43	15	0	25	0	15	5	590	30	66	115	96	56
K00876	09104 Nucleotide metabolism	00240 Pyrimidine metabolism [PATH:ko00240]	udk, UCK; uridine kinase [EC:2.7.1.48]	20712.59	2912.57	2812.54	8489.2	1716.51	2916.61	6390.74	4446.83	4371.15	1915.33	10320	12973	1207.76	463.83	768.83	335.98	1263.93	810.17	1749.17	3559.01	10439.43	4487.84	310.09	4475.17
K00878	09108 Metabolism of cofactors and vitamins	00730 Thiamine metabolism [PATH:ko00730]	thiM; hydroxyethylthiazole kinase [EC:2.7.1.50]	3064.34	900.58	228.08	2136.67	300.92	1051.41	979.58	192	274.33	79.25	1364.17	2427	844.92	231.33	405.83	135.65	694.59	373	1026.49	2757.51	3643.67	2336.17	307.5	4229.67
K00879	09101 Carbohydrate metabolism	00051 Fructose and mannose metabolism [PATH:ko00051]	fucK; L-fuculokinase [EC:2.7.1.51]	1003.67	237.5	4.67	91	0	23	0	40	0	0	7	0	51.5	0	0	0	0	0	0	0	0	0	0	0
K00880	09101 Carbohydrate metabolism	00040 Pentose and glucuronate interconversions [PATH:ko00040]	lyxK; L-xylulokinase [EC:2.7.1.53]	1219.42	313	21.25	182.5	32	167	217.25	64	116.33	14.75	495	43	257.25	58	142.5	54.25	179.17	138.5	676	5494	962.5	2218.5	102.75	7122.67
K00881	09101 Carbohydrate metabolism	00051 Fructose and mannose metabolism [PATH:ko00051]	alsK; allose kinase [EC:2.7.1.55]	999.25	232.5	7.25	99.5	0	28	8.25	0	19.5	1.75	20	0	2.75	0	41	3.25	14	0	0	0	0	0	0	0
K00882	09101 Carbohydrate metabolism	00051 Fructose and mannose metabolism [PATH:ko00051]	fruK; 1-phosphofructokinase [EC:2.7.1.56]	10184.42	10316.66	4460.75	20847.01	4035.76	12160.41	10879.44	4890.41	7876.32	2875.64	13446.98	14868.88	668.12	226.65	350.24	305.65	959.26	526.12	10210.85	15404.56	10872.02	10093.27	2634.51	14776.03
K00883	09101 Carbohydrate metabolism	00052 Galactose metabolism [PATH:ko00052]	dgoK; 2-dehydro-3-deoxygalactonokinase [EC:2.7.1.58]	27830.25	5237.74	25186.12	55839.04	4543.75	27775.68	15515.52	7912.66	12822.66	3777.14	13879.81	21925.05	1295.99	423.82	616.41	252.83	900.84	389.45	9608	29968.56	48718.93	22584.11	1744.25	33480.53
K00884	09101 Carbohydrate metabolism	00520 Amino sugar and nucleotide sugar metabolism [PATH:ko00520]	NAGK, nagK; N-acetylglucosamine kinase [EC:2.7.1.59]	4449.17	751.16	497.16	1557.84	478.75	891.16	811	147.25	280.33	54.25	801.5	47	1355	418	579.5	178	656.67	406.5	2275.5	9572.34	1267.5	6042	320	12048.67
K00885	09101 Carbohydrate metabolism	00520 Amino sugar and nucleotide sugar metabolism [PATH:ko00520]	nanK; N-acylmannosamine kinase [EC:2.7.1.60]	1187.33	327.33	58.33	2021.84	92.17	193.5	1111.34	307.5	370.66	185	1836.66	3380.33	18	0	3.5	6.33	32.67	3.67	26.34	10.17	18.83	14.5	5.25	11
K00886	09101 Carbohydrate metabolism	00010 Glycolysis / Gluconeogenesis [PATH:ko00010]	ppgK; polyphosphate glucokinase [EC:2.7.1.63]	2037.92	665.58	401.08	2234.92	473.67	1533.25	2132.5	578.5	1511.83	429.67	2331.17	1270.5	175.72	76	95	43.92	343	179	12430.34	4544.17	28386.58	9915.68	2957.84	6313.33
K00887	09107 Glycan biosynthesis and metabolism	00550 Peptidoglycan biosynthesis [PATH:ko00550]	dgkA; undecaprenol kinase [EC:2.7.1.66]	641	375.5	49	182.5	12	48.67	196.5	48.5	132	5	480.67	89	93	24	23	11	115	44	162.67	17.17	436	72.16	35.5	67
K00891	09105 Amino acid metabolism	00400 Phenylalanine, tyrosine and tryptophan biosynthesis [PATH:ko00400]	E2.7.1.71, aroK, aroL; shikimate kinase [EC:2.7.1.71]	40001.76	17184.57	29027.75	76361.18	8662.51	40396.49	31149.68	15330.24	23960.98	6604.8	32201.56	37739.55	2976.33	1073.15	1376.74	913.4	2905.85	1054.62	32178.01	41835.57	90633.51	39932.79	5875.09	50174.61
K00892	09104 Nucleotide metabolism	00230 Purine metabolism [PATH:ko00230]	gsk; inosine kinase [EC:2.7.1.73]	1285.42	431.08	38.58	308.67	120.25	123.58	29.25	58.25	20.33	1.75	54	0	268.25	58	159	49.25	179.92	112.5	8	89.67	24	0	3.5	55.67
K00895	09101 Carbohydrate metabolism	00010 Glycolysis / Gluconeogenesis [PATH:ko00010]	pfp, PFP; diphosphate-dependent phosphofructokinase [EC:2.7.1.90]	1545.91	222	276.5	437.26	158.5	228.41	1514.27	372.91	1518	406.14	2022.81	2865.55	67.36	24.82	48.91	16	106	45.95	345.5	5165.55	910.77	1450.27	46.5	6699.86
K00897	09183 Protein families: signaling and cellular processes	01504 Antimicrobial resistance genes [BR:ko01504]	aphA; kanamycin kinase [EC:2.7.1.95]	1300.67	26.33	150	3227	275.34	1178.67	1182.34	302	398.99	227	1867	3418.33	43.34	15	17	10	109.67	123.67	9521.34	1691	22754.33	6678	2362	2875
K00899	09105 Amino acid metabolism	00270 Cysteine and methionine metabolism [PATH:ko00270]	mtnK; 5-methylthioribose kinase [EC:2.7.1.100]	511.42	235.08	106.25	271.17	126.25	224.58	514.25	124.5	39.33	23.75	843	2354	295.25	79	214	59.25	237.42	112.5	1397	1018.34	1978.17	1755.5	254.5	1330.67
K00901	09103 Lipid metabolism	00561 Glycerolipid metabolism [PATH:ko00561]	dgkA, DGK; diacylglycerol kinase (ATP) [EC:2.7.1.107]	33777.29	12613.07	7482.45	26532.32	5193.26	15795.54	20510.91	10775.83	14193.45	4298.36	26488.92	26448.1	2576.89	903.83	1223.83	724.98	2092.93	811.17	15615.84	33314.01	57169.32	26017.5	2228.5	37176.25
K00906	09191 Unclassified: metabolism	99980 Enzymes with EC numbers	aceK; isocitrate dehydrogenase kinase/phosphatase [EC:2.7.11.5 3.1.3.-]	28206.92	9830.91	6262.37	22111.53	4262.75	12975.94	838.25	459.75	775.33	649	858.5	718	1900.05	632.5	749	410.08	1286.92	439	1068	4716.67	5326.5	7054.5	352.75	6375.17
K00912	09107 Glycan biosynthesis and metabolism	00540 Lipopolysaccharide biosynthesis [PATH:ko00540]	lpxK; tetraacyldisaccharide 4'-kinase [EC:2.7.1.130]	32458.7	12577.74	7343.16	24217.22	4987.25	15828.42	19771.51	11166.24	14844.46	4411	26092.89	24870.32	2500.24	872.32	1188.41	737.58	2155.09	701.95	18007.5	34575.89	64157.93	27573.11	2605.5	39168.11
K00917	09101 Carbohydrate metabolism	00052 Galactose metabolism [PATH:ko00052]	lacC; tagatose 6-phosphate kinase [EC:2.7.1.144]	19.75	59.25	15	138.08	79.67	245.08	35.25	26.5	60	13.25	447.67	23	81.67	49.33	27.33	13	87.17	66	9229	233.67	8864.42	3880.67	2247.92	245.33
K00918	09101 Carbohydrate metabolism	00010 Glycolysis / Gluconeogenesis [PATH:ko00010]	pfkC; ADP-dependent phosphofructokinase/glucokinase [EC:2.7.1.146 2.7.1.147]	52	9	0	51	11	34	369	24	146	14	589	97	0	0	0	0	0	0	10	0	17.5	20.5	1.75	0
K00919	09109 Metabolism of terpenoids and polyketides	00900 Terpenoid backbone biosynthesis [PATH:ko00900]	ispE; 4-diphosphocytidyl-2-C-methyl-D-erythritol kinase [EC:2.7.1.148]	54344.87	16208.32	30731.66	80721.47	9414.76	42256.84	31413.6	15474.74	24362.45	7064.25	32362.23	38344.15	3010.25	1163.15	1439.24	947.98	3003.43	1077.12	32076.68	42239.73	85260.68	40514.61	5879.09	50725.44
K00924	09191 Unclassified: metabolism	99980 Enzymes with EC numbers	E2.7.1.-; kinase [EC:2.7.1.-]	28018.41	2917.99	4296.87	12819.34	1553.01	5124.83	4052.95	1181.91	2833.15	1404.64	7248.47	9012.21	1751.97	693.82	885.91	505.99	1393.34	713.79	3958.68	28622.05	5425.68	18519.94	989.5	32314.86
K00925	09101 Carbohydrate metabolism	00620 Pyruvate metabolism [PATH:ko00620]	ackA; acetate kinase [EC:2.7.2.1]	25797.6	11303.82	6890.1	26358.31	4957.76	15072.28	10363.1	5779.74	6567.55	2873.15	13816.73	16421.35	2600.25	1020.15	1163.24	706.48	2293.43	842.12	23675.18	15768.23	42888.01	19283.28	4453.84	21638.44
K00926	09102 Energy metabolism	00910 Nitrogen metabolism [PATH:ko00910]	arcC; carbamate kinase [EC:2.7.2.2]	10260.5	9914.49	3988.99	17710.67	3468.34	10541.15	610	284.5	297	147.5	695.01	168.5	437.34	124.66	215.16	220.4	678.34	213	561.66	337.35	544.42	843	166	263.66
K00927	09101 Carbohydrate metabolism	00010 Glycolysis / Gluconeogenesis [PATH:ko00010]	PGK, pgk; phosphoglycerate kinase [EC:2.7.2.3]	56018.87	17317.32	30906.66	81311.47	9473.26	42654.84	31468.76	15498.74	24423.45	7117.25	32468.23	38432.15	3263.25	1221.15	1600.24	996.98	3252.43	1214.12	33403.34	42450.23	92292.35	41050.28	6109.09	50952.11
K00928	09105 Amino acid metabolism	00260 Glycine, serine and threonine metabolism [PATH:ko00260]	lysC; aspartate kinase [EC:2.7.2.4]	54620.37	18479.9	30983	80930.55	9452.93	42065.59	33089.33	15715.82	24601.78	7119.16	33821.56	41072.82	2677.92	964.98	1414.57	918.98	3269.27	1086.12	32907.83	44077.24	46163.52	41536.95	6038.09	52753.44
K00929	09101 Carbohydrate metabolism	00650 Butanoate metabolism [PATH:ko00650]	buk; butyrate kinase [EC:2.7.2.7]	1404.67	137.83	245	2231	353.84	193.67	1196.34	393	470.99	284.5	1925	3524.33	171.34	86	87	74	194.67	247.17	146.34	156.17	2197	171.5	7.5	147.5
K00930	09105 Amino acid metabolism	00220 Arginine biosynthesis [PATH:ko00220]	argB; acetylglutamate kinase [EC:2.7.2.8]	56180.2	18052.32	30884.66	80669.47	9370.26	42400.84	31471.59	15482.74	24366.45	7027.25	32377.56	38392.15	2954.25	1085.15	1431.24	898.98	2957.43	993.12	33244	42245.73	90064.02	41481.95	6096.09	50745.11
K00931	09105 Amino acid metabolism	00330 Arginine and proline metabolism [PATH:ko00330]	proB; glutamate 5-kinase [EC:2.7.2.11]	54640.37	16934.32	30700.66	80672.14	9327.59	42355.51	31195.26	15026.49	24286.45	7006.75	32154.89	37917.15	2862.58	1072.32	1392.91	891.48	2892.76	934.12	32738.51	41859.73	89287.18	40339.78	6014.09	50008.78
K00932	09101 Carbohydrate metabolism	00640 Propanoate metabolism [PATH:ko00640]	tdcD; propionate kinase [EC:2.7.2.15]	1105.67	328.33	31.33	228.17	49.5	78.83	0	53.5	0.83	0	34	0	67	0	7	0	12.17	2.5	8	4.17	0	0	3.5	5.67
K00936	09181 Protein families: metabolism	01001 Protein kinases [BR:ko01001]	pdtaS; two-component system, sensor histidine kinase PdtaS [EC:2.7.13.3]	81908.32	17668.66	32910.41	88751.78	10431.42	47969.76	19452.54	6023.07	13782.16	5989.86	17313.95	24314.43	9986.92	3811.64	3742.32	2147.99	6545.17	2294.07	21871.83	158709.6	39841.54	65646.04	3362.5	151082.72
K00937	09102 Energy metabolism	00190 Oxidative phosphorylation [PATH:ko00190]	ppk; polyphosphate kinase [EC:2.7.4.1]	55936.87	17187.15	30846.83	80555.97	9362.09	42493.18	32720.75	15220.57	24368.78	7070.91	33003.72	40538.82	2988.08	1112.82	1470.41	894.58	2956.93	983.12	34518.01	45024.89	90969.35	42912.28	6308.34	53826.78
K00938	09109 Metabolism of terpenoids and polyketides	00900 Terpenoid backbone biosynthesis [PATH:ko00900]	E2.7.4.2, mvaK2; phosphomevalonate kinase [EC:2.7.4.2]	401	931	77.5	115.83	28.17	156.33	49.33	24.5	57	28	79.67	71	71.17	17.33	15.33	5	72.67	56	8751.99	103.67	7626.67	1395.67	2047	93.33
K00939	09104 Nucleotide metabolism	00230 Purine metabolism [PATH:ko00230]	adk, AK; adenylate kinase [EC:2.7.4.3]	55786.87	17314.32	30906.66	80892.47	9493.26	42521.34	31485.09	15501.74	24423.45	7096.25	32475.23	38476.15	3253.25	1238.65	1617.24	1007.98	3236.43	1214.12	33864.34	42912.23	92424.85	42644.28	6235.59	51569.78
K00940	09104 Nucleotide metabolism	00230 Purine metabolism [PATH:ko00230]	ndk, NME; nucleoside-diphosphate kinase [EC:2.7.4.6]	55676.37	17168.32	30828.66	80635.97	9363.26	42415.84	31369.76	15399.74	24317.45	7016.25	32327.56	38351.15	2988.25	1085.15	1422.74	900.98	3025.43	1012.62	33373.34	42243.73	90334.35	42957.28	6129.09	50770.11
K00941	09108 Metabolism of cofactors and vitamins	00730 Thiamine metabolism [PATH:ko00730]	thiD; hydroxymethylpyrimidine/phosphomethylpyrimidine kinase [EC:2.7.1.49 2.7.4.7]	73336.37	18050.57	33160.61	85191.75	10191.01	44346.28	30376.52	15104.41	24609.12	7487.09	31904.23	38341.48	3255.38	1199.15	1696.24	952.31	3236.26	1146.62	31009.84	42516.4	87394.01	40381.29	5555.09	50409.44
K00942	09104 Nucleotide metabolism	00230 Purine metabolism [PATH:ko00230]	E2.7.4.8, gmk; guanylate kinase [EC:2.7.4.8]	56024.87	17352.32	30999.66	80954.47	9530.26	42507.84	31540.76	15602.74	24527.45	7176.25	32577.9	38605.15	3147.25	1235.15	1561.24	1004.98	3174.43	1174.12	33484.34	42507.23	94256.35	41854.28	6106.09	51054.11
K00943	09104 Nucleotide metabolism	00240 Pyrimidine metabolism [PATH:ko00240]	tmk, DTYMK; dTMP kinase [EC:2.7.4.9]	54636.37	17555.24	30748.61	80676.58	9354.26	42401.78	29455.02	14970.91	23922.12	6915.34	30547.4	34423.48	2997.25	1154.15	1406.74	951.98	2957.26	1056.62	32454.68	39989.23	92871.35	42425.95	6004.93	48004.61
K00945	09104 Nucleotide metabolism	00240 Pyrimidine metabolism [PATH:ko00240]	cmk; CMP/dCMP kinase [EC:2.7.4.25]	55355.87	17246.57	30724.16	80658.55	9429.76	42080.76	31285.51	15456.24	24414.95	7090.5	32292.23	38415.15	2852.25	1071.15	1340.24	864.98	2793.43	1016.62	30813.51	34248.73	92155.68	32114.44	5577.09	40572.11
K00946	09108 Metabolism of cofactors and vitamins	00730 Thiamine metabolism [PATH:ko00730]	thiL; thiamine-monophosphate kinase [EC:2.7.4.16]	52841.95	17036.24	30612.66	78191.89	9067.75	41965.09	29518.84	14817.74	23707.96	6773	29692.89	34689.82	2823.24	1055.82	1357.41	867.08	2810.59	871.95	30725.67	32959.56	89842.85	35761.28	5726.09	39108.11
K00947	09191 Unclassified: metabolism	99982 Energy metabolism	mosAB; molybdenum storage protein	0	0	0	2	0	0	0	0	0	0	0	0	0	0	0	0	0	0	308	62	728	180	30	110
K00948	09101 Carbohydrate metabolism	00030 Pentose phosphate pathway [PATH:ko00030]	PRPS, prsA; ribose-phosphate pyrophosphokinase [EC:2.7.6.1]	57221.87	18289.07	30992.66	82727.72	9585.76	43621.26	31726.17	15619.24	24546.95	7195	32957.73	38578.15	3830.75	1422.15	1647.74	1003.48	3421.93	1213.12	38528.84	47717.23	96730.1	50392.61	7258.51	57771.28
K00949	09108 Metabolism of cofactors and vitamins	00730 Thiamine metabolism [PATH:ko00730]	thiN, TPK1, THI80; thiamine pyrophosphokinase [EC:2.7.6.2]	4461.92	780.33	500.67	2795.83	410.01	585.17	2609.67	530	880.99	346	3977.84	6036.33	314.51	132.33	227.83	102.9	375.34	303.67	2731.84	10887.84	3798.33	7039.16	394	13559.5
K00950	09108 Metabolism of cofactors and vitamins	00790 Folate biosynthesis [PATH:ko00790]	folK; 2-amino-4-hydroxy-6-hydroxymethyldihydropteridine diphosphokinase [EC:2.7.6.3]	64798.37	26128.32	34707.16	96828.8	12593.01	53255.84	31948.76	15644.49	24615.95	7151.75	32805.23	38468.15	3349.25	1254.65	1657.74	1208.98	3464.93	1127.62	35120.34	56056.23	131261.35	48462.28	6427.84	63188.61
K00951	09104 Nucleotide metabolism	00230 Purine metabolism [PATH:ko00230]	relA; GTP pyrophosphokinase [EC:2.7.6.5]	51315.12	13751.15	10297.7	34336.33	6582.01	20313.37	22739.26	12220.74	17034.45	5641.5	30032.48	30047.15	4047.05	1513.15	1904.24	1062.81	3453.43	1305.62	31984.68	36660.73	99686.43	41067.44	6134.51	44165.36
K00952	09108 Metabolism of cofactors and vitamins	00760 Nicotinate and nicotinamide metabolism [PATH:ko00760]	nadM; nicotinamide-nucleotide adenylyltransferase [EC:2.7.7.1]	0	0	0	0	0	0	0	0	0	0	0	0	3	0	0	0	0	0	5	0	0	0	0	0
K00954	09108 Metabolism of cofactors and vitamins	00770 Pantothenate and CoA biosynthesis [PATH:ko00770]	E2.7.7.3A, coaD, kdtB; pantetheine-phosphate adenylyltransferase [EC:2.7.7.3]	56120.87	17262.32	31224.45	81371.83	9746.51	42694.7	31458.76	15502.99	24421.95	7099.5	32467.73	38426.15	3408.25	1294.15	1743.24	1023.98	3331.43	1233.12	33462.01	42561.23	92275.85	41820.28	6128.76	51217.11
K00955	09102 Energy metabolism	00920 Sulfur metabolism [PATH:ko00920]	cysNC; bifunctional enzyme CysN/CysC [EC:2.7.7.4 2.7.1.25]	28825.41	14101.25	27514.29	70582.7	7532.5	38057.52	20840.85	13016.41	18958	4134.89	22536.81	26118.55	949.86	385.82	459.91	405.4	1375	331.45	22426.33	28169.55	85233.44	30040.11	4467.42	31509.86
K00956	09102 Energy metabolism	00920 Sulfur metabolism [PATH:ko00920]	cysN; sulfate adenylyltransferase subunit 1 [EC:2.7.7.4]	23141.03	3629.66	3403.24	7183.97	1789.75	4357.5	17938.27	10334.91	14523.13	4189.59	25692.31	24062.15	2004.24	706.82	1018.41	505.48	1607.92	666.45	19950.67	13248.89	21657.6	15240.95	3740.67	17094.86
K00957	09102 Energy metabolism	00920 Sulfur metabolism [PATH:ko00920]	cysD; sulfate adenylyltransferase subunit 2 [EC:2.7.7.4]	51258.53	16517.91	30416.74	76739.72	8965.25	41573.25	28320.85	14078.41	22652.13	6395.84	29749.31	33282.15	2655.74	1004.82	1304.41	788.48	2535.92	766.45	41018	41060.39	104610.77	43745.79	7889.34	48325.36
K00958	09102 Energy metabolism	00920 Sulfur metabolism [PATH:ko00920]	sat, met3; sulfate adenylyltransferase [EC:2.7.7.4]	1524.92	115.33	209	2325	304.34	379.34	1195.67	310.5	395.99	216	1869.5	3395.33	198.84	39	79	47	131.67	201.67	1270.68	69.67	7354.16	1169.16	239.17	170.17
K00960	09191 Unclassified: metabolism	99980 Enzymes with EC numbers	E2.7.7.6; DNA-directed RNA polymerase [EC:2.7.7.6]	5	21	0	5.5	12	19	0	4.5	5	0	0	0	27	2	0	5	30	10	31	0	149.5	25.5	7.5	16
K00962	09123 Folding, sorting and degradation	03018 RNA degradation [PATH:ko03018]	pnp, PNPT1; polyribonucleotide nucleotidyltransferase [EC:2.7.7.8]	55767.87	17247.32	30906.66	80816.47	9445.26	42449.84	31447.76	15503.74	24413.45	7083.25	32475.23	38476.15	3063.25	1163.15	1490.24	953.98	3080.43	1104.12	33382.34	42376.23	92268.35	41710.28	6106.09	50917.11
K00963	09101 Carbohydrate metabolism	00040 Pentose and glucuronate interconversions [PATH:ko00040]	UGP2, galU, galF; UTP--glucose-1-phosphate uridylyltransferase [EC:2.7.7.9]	54605.62	17308.24	30661.57	78958.64	9300.67	42573.08	29326.85	15014.91	23927.46	6840.34	30559.4	34527.15	3142.26	1159.15	1407.74	953.63	3009.01	1051.95	40670	40139.07	101142.19	41105.28	7899.34	48083.61
K00965	09101 Carbohydrate metabolism	00052 Galactose metabolism [PATH:ko00052]	galT, GALT; UDPglucose--hexose-1-phosphate uridylyltransferase [EC:2.7.7.12]	30252.84	2079.9	3500.75	11426.67	2234.34	4901.59	4663.41	1374.08	2824.65	1626.16	4472.83	5914.5	628.92	258	377	193.21	918.76	347.17	3574.85	3497.01	24655.08	7898.5	1004.09	5135.34
K00966	09101 Carbohydrate metabolism	00051 Fructose and mannose metabolism [PATH:ko00051]	GMPP; mannose-1-phosphate guanylyltransferase [EC:2.7.7.13]	18766	1428.33	2065.29	5012.86	1177	2551.36	425.66	212	550	559	814.5	618.5	424.17	164	293	84.23	429.5	254	10229.33	2162.5	23329.09	7023.51	2483.42	2703.67
K00968	09103 Lipid metabolism	00564 Glycerophospholipid metabolism [PATH:ko00564]	PCYT1; choline-phosphate cytidylyltransferase [EC:2.7.7.15]	0	0	0	47	0	0	0	0	0	0	4	0	0	0	0	0	0	4	0	0	0	0	0	0
K00969	09108 Metabolism of cofactors and vitamins	00760 Nicotinate and nicotinamide metabolism [PATH:ko00760]	nadD; nicotinate-nucleotide adenylyltransferase [EC:2.7.7.18]	54048.2	17232.99	30603.66	78637.8	9195.59	42236	30288.42	15204.74	24006.46	6880.25	30604.9	35033.82	2850.58	1057.48	1403.57	860.98	3041.43	1005.45	33355.33	42037.9	91764.52	41555.78	6094.09	50529.44
K00970	09123 Folding, sorting and degradation	03018 RNA degradation [PATH:ko03018]	pcnB; poly(A) polymerase [EC:2.7.7.19]	53286.59	15465.49	29940.12	78886.45	8758.09	41227.2	13530.83	5194	10598.32	3356.75	8270.25	14723.83	2629.22	966	1190	753.38	2299.09	823.17	24532.34	39181.84	88655.41	38555.84	5196.59	47167.42
K00971	09101 Carbohydrate metabolism	00051 Fructose and mannose metabolism [PATH:ko00051]	manC, cpsB; mannose-1-phosphate guanylyltransferase [EC:2.7.7.13]	36264.17	15524.32	28157.62	73997.87	7906.59	38001.03	16764.66	8351.58	12362.15	3532.91	13126.83	22064	795.67	336.5	594.5	471.9	1770.51	578.17	16205.51	45655.51	14534.33	24435.84	2353.09	49253
K00972	09101 Carbohydrate metabolism	00520 Amino sugar and nucleotide sugar metabolism [PATH:ko00520]	UAP1; UDP-N-acetylglucosamine/UDP-N-acetylgalactosamine diphosphorylase [EC:2.7.7.23 2.7.7.83]	205	199	88	237.33	53.67	31.33	42	16	15	8	37.67	16	109.67	25.33	38.33	11	66.67	29	35.33	75.67	15	31	15	107.33
K00973	09109 Metabolism of terpenoids and polyketides	00523 Polyketide sugar unit biosynthesis [PATH:ko00523]	E2.7.7.24, rfbA, rffH; glucose-1-phosphate thymidylyltransferase [EC:2.7.7.24]	58182.15	17437.31	31062.9	81413.94	9900.01	42241.44	33390.24	15478.65	24476.24	7130.11	33068.8	38624.09	2805.42	1011.32	1422.91	869.25	3066.1	1052.62	33640.68	39733.06	82906.43	39749.45	6310.84	47575.7
K00974	09122 Translation	03013 RNA transport [PATH:ko03013]	cca; tRNA nucleotidyltransferase (CCA-adding enzyme) [EC:2.7.7.72 3.1.3.- 3.1.4.-]	30494.59	11126.74	6705.62	25119.36	4770.76	14560.44	2408.08	979	1386.32	1023.5	3142.42	4324.33	3076.89	1106.83	1154.83	679.48	1958.26	848.17	5360.33	21337.68	60918.83	17758.51	1146.25	22472.42
K00975	09101 Carbohydrate metabolism	00500 Starch and sucrose metabolism [PATH:ko00500]	glgC; glucose-1-phosphate adenylyltransferase [EC:2.7.7.27]	29451.76	6177.24	23924.08	59531.84	4941.43	27421.42	14016.42	4901.25	10392.81	2926.75	9635	17237.16	1162.23	486	723	407.25	1646.76	725.84	25547.01	11566.67	43382.42	15566.67	4657.17	15804.51
K00978	09101 Carbohydrate metabolism	00500 Starch and sucrose metabolism [PATH:ko00500]	rfbF; glucose-1-phosphate cytidylyltransferase [EC:2.7.7.33]	968.7	889.58	133.16	1339.21	282.5	1055.68	5234.07	625.83	2408.13	1252.11	3128.83	3627.27	1029.33	436.5	450.5	205	703.17	230	14238.66	3835.84	17431.08	7589.01	3067.75	5252.33
K00979	09107 Glycan biosynthesis and metabolism	00540 Lipopolysaccharide biosynthesis [PATH:ko00540]	kdsB; 3-deoxy-manno-octulosonate cytidylyltransferase (CMP-KDO synthetase) [EC:2.7.7.38]	32626.7	12584.74	7346.16	24590.22	5023.75	15978.42	19535.51	11167.24	14757.46	4432.5	25638.89	24861.32	2509.24	902.82	1185.41	732.58	2155.09	701.45	20630	34841.89	64337.93	28282.11	3052.5	39548.61
K00980	09103 Lipid metabolism	00564 Glycerophospholipid metabolism [PATH:ko00564]	tagD; glycerol-3-phosphate cytidylyltransferase [EC:2.7.7.39]	1906.5	229.75	151.5	167.25	41.67	69.08	142.75	105.75	63.5	18.75	278.67	46	182.67	7.33	87.33	14.5	91.17	90	491.83	45.34	1077.5	529	157.5	78.33
K00981	09103 Lipid metabolism	00564 Glycerophospholipid metabolism [PATH:ko00564]	E2.7.7.41, CDS1, CDS2, cdsA; phosphatidate cytidylyltransferase [EC:2.7.7.41]	66531.12	26396.32	34921.95	98161.33	12724.76	53362.2	32005.76	15767.74	24729.45	7274.25	33127.23	38655.15	4359.25	1616.15	1862.24	1252.98	3922.43	1290.12	36539.84	50747.73	95346.35	53211.78	6730.59	61677.11
K00982	09191 Unclassified: metabolism	99980 Enzymes with EC numbers	glnE; [glutamine synthetase] adenylyltransferase / [glutamine synthetase]-adenylyl-L-tyrosine phosphorylase [EC:2.7.7.42 2.7.7.89]	52135.03	15665.16	30346.32	78096.64	9002.25	41941.5	28344.6	14434.41	23622.13	6699.09	28925.06	31766.15	2884.74	1031.82	1349.41	840.58	2429.92	859.45	23970	39064.89	83738.52	38261.62	5014.09	46828.61
K00983	09101 Carbohydrate metabolism	00520 Amino sugar and nucleotide sugar metabolism [PATH:ko00520]	neuA; N-acylneuraminate cytidylyltransferase [EC:2.7.7.43]	126.75	126.5	86.42	110.5	70	318	536	31	53	37.5	866.75	2350	215	75	113	56.5	204	117	1342	4721	1224	6688	561.25	6759.75
K00984	09183 Protein families: signaling and cellular processes	01504 Antimicrobial resistance genes [BR:ko01504]	aadA; streptomycin 3"-adenylyltransferase [EC:2.7.7.47]	6814.34	8719.25	3803.67	16569.25	3203.5	10243.75	496.75	253.5	269.33	139.25	618	150	151	30	61.5	159	400.67	60.5	104.5	113.5	1281.5	639	21.25	37.67
K00986	09191 Unclassified: metabolism	99980 Enzymes with EC numbers	ltrA; RNA-directed DNA polymerase [EC:2.7.7.49]	262	41.5	0	589.5	28.5	390.5	27.33	122	7	25.5	60	110	341.8	133	273	76	284	137	342	924.5	3292.75	1187	67.75	1066.67
K00988	09102 Energy metabolism	00920 Sulfur metabolism [PATH:ko00920]	APA1_2; sulfate adenylyltransferase (ADP) / ATP adenylyltransferase [EC:2.7.7.5 2.7.7.53]	0	0	0	0	0	77	0	23	0	0	12	22	0.8	0	0	0	11	0	90	56	1493	185	19	73
K00989	09182 Protein families: genetic information processing	03016 Transfer RNA biogenesis [BR:ko03016]	rph; ribonuclease PH [EC:2.7.7.56]	53998.2	16568.99	30581.32	80367.14	9286.09	42223.34	29590.27	15151.41	24075.12	6930.09	30942.06	35633.48	2837.08	1050.82	1336.41	856.98	2659.09	935.12	24690.01	38928.56	89541.85	39071.28	5199.09	46884.28
K00990	09132 Signal transduction	02020 Two-component system [PATH:ko02020]	glnD; [protein-PII] uridylyltransferase [EC:2.7.7.59]	51616.03	15362.66	30175.32	76637.64	8895.25	41178.5	27089.6	13974.41	22355.13	6346.09	27994.06	30686.15	2797.24	992.82	1312.41	823.58	2327.92	822.45	23831	37600.39	84262.52	36815.62	4842.59	44261.61
K00991	09109 Metabolism of terpenoids and polyketides	00900 Terpenoid backbone biosynthesis [PATH:ko00900]	ispD; 2-C-methyl-D-erythritol 4-phosphate cytidylyltransferase [EC:2.7.7.60]	30885.09	10839.07	6940.46	25491.03	4976.43	14915.11	4662.08	1220.33	1710.65	1112.16	5667.26	7027.5	2757.06	1025.66	1150.16	726.48	2210.1	839.67	22510.18	22284.35	79326.41	23296.84	4257.51	23693.91
K00992	09101 Carbohydrate metabolism	00520 Amino sugar and nucleotide sugar metabolism [PATH:ko00520]	murU; N-acetyl-alpha-D-muramate 1-phosphate uridylyltransferase [EC:2.7.7.99]	50101.86	14787.83	30056.24	76109.05	8598	40535.17	26268.77	14155.41	22230.8	6277.59	26872.56	30947.65	2227.99	843.32	1018.41	706.83	1866	560.95	13521.5	37100.22	59309.93	30671.11	2357.75	43523.94
K00995	09103 Lipid metabolism	00564 Glycerophospholipid metabolism [PATH:ko00564]	pgsA, PGS1; CDP-diacylglycerol---glycerol-3-phosphate 3-phosphatidyltransferase [EC:2.7.8.5]	45713.78	26156.08	32383.82	91251.22	11704.17	50917.92	29618.17	14902.16	23593.63	6496.59	30217.4	31988.65	3395.11	1284.65	1312.24	1030.65	3239.59	910.95	49440	32438.73	121525.11	45037.12	10143.1	38464.78
K00996	09181 Protein families: metabolism	01005 Lipopolysaccharide biosynthesis proteins [BR:ko01005]	rfbP; undecaprenyl-phosphate galactose phosphotransferase [EC:2.7.8.6]	502.42	120.58	347.41	178.17	97	176.08	36.25	39.75	25.83	5	67.5	4	18.25	6	95	11.25	53.92	2.5	408	3171.17	973.5	3139	63.25	3786.67
K00997	09108 Metabolism of cofactors and vitamins	00770 Pantothenate and CoA biosynthesis [PATH:ko00770]	acpS; holo-[acyl-carrier protein] synthase [EC:2.7.8.7]	44976.87	7748.74	26781.07	63695.22	6078.01	31133.42	29220.69	14959.91	23971.62	6825.84	30969.48	35667.98	2037.25	816.65	1153.24	611.58	2408.26	901.12	30123.34	26119.73	50257.18	30826.11	5463.59	35535.86
K00998	09103 Lipid metabolism	00564 Glycerophospholipid metabolism [PATH:ko00564]	pssA; CDP-diacylglycerol---serine O-phosphatidyltransferase [EC:2.7.8.8]	1393.67	528.08	126.58	420.67	170.25	477.58	91.25	81.25	40.33	47.75	69	14	292.25	73	159	61.25	197.92	147.5	17	13210.67	194	3499	3.5	11478.67
K00999	09101 Carbohydrate metabolism	00562 Inositol phosphate metabolism [PATH:ko00562]	CDIPT; CDP-diacylglycerol--inositol 3-phosphatidyltransferase [EC:2.7.8.11]	0	0	0	23	0	17	16	0	0	0	0	0	11	0	0	0	0	0	380	0	138	157	115	13
K01000	09107 Glycan biosynthesis and metabolism	00550 Peptidoglycan biosynthesis [PATH:ko00550]	mraY; phospho-N-acetylmuramoyl-pentapeptide-transferase [EC:2.7.8.13]	55684.87	17213.32	30833.66	80725.47	9384.26	42514.17	31375.76	15399.74	24341.45	7040.25	32388.23	38370.15	2990.25	1101.15	1443.24	900.98	3058.43	1034.12	42033.67	42305.23	97608.77	42973.62	8146.84	50855.11
K01001	09107 Glycan biosynthesis and metabolism	00510 N-Glycan biosynthesis [PATH:ko00510]	ALG7; UDP-N-acetylglucosamine--dolichyl-phosphate N-acetylglucosaminephosphotransferase [EC:2.7.8.15]	0	0	0	0	0	0	0	0	0	0	0	0	3	0	0	0	0	0	0	0	0	0	0	0
K01002	09191 Unclassified: metabolism	99980 Enzymes with EC numbers	mdoB; phosphoglycerol transferase [EC:2.7.8.20]	14340.67	654.08	148.58	1186.67	738.25	515.08	176.25	138.5	444.33	433.75	206	461	602.75	191	417	116.25	445.92	241.5	50	1606.17	326	677.5	8.5	1924.17
K01003	09101 Carbohydrate metabolism	00620 Pyruvate metabolism [PATH:ko00620]	bcpA; oxaloacetate decarboxylase [EC:4.1.1.112]	6883	8756	3881	16697	3251.5	10685.5	562	230	278	154	496	164	73	52	115	179	433	67	1082	15567	1517	6095.5	168.25	14287
K01004	09103 Lipid metabolism	00564 Glycerophospholipid metabolism [PATH:ko00564]	pcs; phosphatidylcholine synthase [EC:2.7.8.24]	8219	8825	3922	16942	3276	11033	1230	283	502	176	1253	213	112	65	159	193	510	90	3864.5	25426	3144.5	12540.5	574.75	26810
K01006	09101 Carbohydrate metabolism	00620 Pyruvate metabolism [PATH:ko00620]	ppdK; pyruvate, orthophosphate dikinase [EC:2.7.9.1]	23483.61	5535.5	23972.2	54699.69	4692	27298.48	26295.93	13780.91	21653.3	5726.84	27469.48	30358.65	514.36	322.32	472.91	333.9	1247.5	323.45	27448.17	19406.55	36745.94	23005.77	4777.09	25669.03
K01007	09101 Carbohydrate metabolism	00620 Pyruvate metabolism [PATH:ko00620]	pps, ppsA; pyruvate, water dikinase [EC:2.7.9.2]	32713.51	11012.24	6833.79	27261.7	5365.09	16084.45	3609.58	921	1400.82	1103.5	4572.75	6695.33	2963.06	1082.5	1068	624.58	1958.59	783.67	50936.51	29842.85	87413.16	31421.51	11252.51	34456.92
K01008	09106 Metabolism of other amino acids	00450 Selenocompound metabolism [PATH:ko00450]	selD, SEPHS; selenide, water dikinase [EC:2.7.9.3]	26781.67	11072.99	6827.96	23537.2	4808.25	14423.03	14520.65	12119.33	11425.16	3382.41	23127	23452.67	1566.13	555.5	782.5	520.33	1615.84	588.5	3849.01	21340.84	21419.33	16930.67	965.34	22035.67
K01011	09102 Energy metabolism	00920 Sulfur metabolism [PATH:ko00920]	TST, MPST, sseA; thiosulfate/3-mercaptopyruvate sulfurtransferase [EC:2.8.1.1 2.8.1.2]	65629.95	25573.73	35767.19	102025.18	12976.93	54867.7	33654.46	15746.32	26312.94	7692.48	35337.62	40066.86	3381.94	1239.64	1845.32	1065.41	3635.93	1272.74	45591.7	46783.95	130059.35	55907.89	10437.6	57913.22
K01012	09108 Metabolism of cofactors and vitamins	00780 Biotin metabolism [PATH:ko00780]	bioB; biotin synthase [EC:2.8.1.6]	52647.7	16659.66	30495.16	78598.3	9004.59	41010	27881.44	14502.91	22817.79	6570.42	30410.06	36764.48	2886.41	1029.65	1377.24	856.81	2708.76	818.12	28291.67	27823.23	85263.35	28733.12	4984.59	31394.44
K01015	09103 Lipid metabolism	00140 Steroid hormone biosynthesis [PATH:ko00140]	SULT2B1; alcohol sulfotransferase [EC:2.8.2.2]	0	0	0	0	0	0	126	0	0	0	12	0	0	0	0	0	0	0	16	0	0	0	3	0
K01023	09191 Unclassified: metabolism	99980 Enzymes with EC numbers	assT; arylsulfate sulfotransferase [EC:2.8.2.22]	121	5	0	0	0	0	0	5	0	0	0	0	9	0	0	3	0	0	0	2	0	0	0	0
K01025	09191 Unclassified: metabolism	99980 Enzymes with EC numbers	SULT1; sulfotransferase [EC:2.8.2.-]	232	3	0	473	0	262	13	0	0	21	0	0	10	0	0	0	30	0	262	42	4646	449	63	59
K01026	09101 Carbohydrate metabolism	00620 Pyruvate metabolism [PATH:ko00620]	pct; propionate CoA-transferase [EC:2.8.3.1]	7867.87	9901	4551.87	19193.6	4009.5	12030.9	23675	17820	20025.8	5224.2	36309	32685.6	1226	445	594	467	1270	375	1163.5	1113.5	4570.5	2857	158.75	1433
K01027	09101 Carbohydrate metabolism	00650 Butanoate metabolism [PATH:ko00650]	OXCT; 3-oxoacid CoA-transferase [EC:2.8.3.5]	17364.33	2535	18639	49640.67	3317.67	22665.67	4949.67	2571	4521.66	1716	2741.66	8976.33	96.67	104	43	54.33	199.67	149.67	4630	596	409	1696.67	764	746
K01028	09101 Carbohydrate metabolism	00650 Butanoate metabolism [PATH:ko00650]	E2.8.3.5A, scoA; 3-oxoacid CoA-transferase subunit A [EC:2.8.3.5]	57224.7	17630.82	34861.24	83485.39	9885.34	42998.34	34891.93	15856.74	27400.95	7422.25	32184.89	38801.15	2608.33	949.32	1237.41	802.33	2253.01	784.12	23776.67	35419.56	35402.35	35797.12	4985.92	41620.61
K01029	09101 Carbohydrate metabolism	00650 Butanoate metabolism [PATH:ko00650]	E2.8.3.5B, scoB; 3-oxoacid CoA-transferase subunit B [EC:2.8.3.5]	57224.7	17630.82	34861.24	84618.39	9885.34	43619.34	34896.93	15856.74	27415.95	7431.25	32201.89	38801.15	2608.33	949.32	1237.41	802.33	2253.01	784.12	23789.67	35419.56	35402.35	35797.12	4991.92	41620.61
K01031	09111 Xenobiotics biodegradation and metabolism	00362 Benzoate degradation [PATH:ko00362]	pcaI; 3-oxoadipate CoA-transferase, alpha subunit [EC:2.8.3.6]	8286.42	609.16	2112.08	4927.17	442.75	2542.33	944.25	228.75	252.83	133	993.5	182	1420.04	479	519	196.08	619.17	343.5	580.5	8291.68	7319.4	3975.35	105.75	10875.66
K01032	09111 Xenobiotics biodegradation and metabolism	00362 Benzoate degradation [PATH:ko00362]	pcaJ; 3-oxoadipate CoA-transferase, beta subunit [EC:2.8.3.6]	8320.42	643.16	2121.08	4961.17	452.75	2600.83	951.25	208.25	274.83	133	999.5	185	1544.54	540	543	276.08	631.17	351.5	698.5	8560.68	7793.4	4293.35	121.75	11275.66
K01034	09101 Carbohydrate metabolism	00640 Propanoate metabolism [PATH:ko00640]	atoD; acetate CoA/acetoacetate CoA-transferase alpha subunit [EC:2.8.3.8 2.8.3.9]	977	219	0	114.5	3	80.5	0	4	5	5	14	0	23	0	4	5	0	6	943	1453.17	789.5	832	142.5	1804
K01035	09101 Carbohydrate metabolism	00640 Propanoate metabolism [PATH:ko00640]	atoA; acetate CoA/acetoacetate CoA-transferase beta subunit [EC:2.8.3.8 2.8.3.9]	977	219	0	109	3	80.5	0	4	0	5	14	0	23	0	4	5	0	6	912	1452	768	822.5	135	1788
K01039	09101 Carbohydrate metabolism	00650 Butanoate metabolism [PATH:ko00650]	gctA; glutaconate CoA-transferase, subunit A [EC:2.8.3.12]	7535	9666.25	3966	16832.25	3334.5	10882.92	3072.75	3625	2761.5	821.25	6554	5653.5	104.33	76	122	202	510.5	90	1683.51	14977.17	4237.41	8772.01	449.09	13555.83
K01040	09101 Carbohydrate metabolism	00650 Butanoate metabolism [PATH:ko00650]	gctB; glutaconate CoA-transferase, subunit B [EC:2.8.3.12]	7529.5	9654.25	3956	16812.75	3331.5	10846.92	3067.25	3597	2717	821.25	6130	5649.5	104.33	70	120	194	482.5	85	1391.34	14951.67	4007.99	7279.34	347.17	13500.83
K01042	09106 Metabolism of other amino acids	00450 Selenocompound metabolism [PATH:ko00450]	selA; L-seryl-tRNA(Ser) seleniumtransferase [EC:2.9.1.1]	10629.59	10550.41	4710.91	18366.51	3942.5	11850.58	11658.91	8651.25	8680.16	2183.5	18890.67	19699	1294.05	407	809.5	449.15	1521.09	643	5640.01	8285.84	23520	12653	1005.09	9987.01
K01046	09103 Lipid metabolism	00561 Glycerolipid metabolism [PATH:ko00561]	lip, TGL2; triacylglycerol lipase [EC:3.1.1.3]	25616.16	10455.33	6167.45	22409.86	4652.59	13269.52	904.66	375.75	847.5	753.92	1015.17	852	1464.68	573.66	857.66	544.83	1295.34	520	19067.98	1078.01	45867.51	9181.01	4408	1427.66
K01048	09103 Lipid metabolism	00564 Glycerophospholipid metabolism [PATH:ko00564]	pldB; lysophospholipase [EC:3.1.1.5]	24713.53	6061.08	23920.78	54909.86	4618.25	26914.89	25647.02	13706.16	21443.13	5614.59	26073.31	29926.65	1210.61	397.82	523.41	311.25	1056.92	337.95	9435.5	18995.89	7042.27	16231.27	1455.25	25107.03
K01051	09101 Carbohydrate metabolism	00040 Pentose and glucuronate interconversions [PATH:ko00040]	E3.1.1.11; pectinesterase [EC:3.1.1.11]	15695.67	1786.99	1518.63	2738.03	780.5	1296.03	2367.98	594.16	704.49	614.32	1098.66	1246.34	967	354	738	219	866.51	385.5	1259	2417.17	4000	2140	190	3387.67
K01053	09101 Carbohydrate metabolism	00030 Pentose phosphate pathway [PATH:ko00030]	E3.1.1.17, gnl, RGN; gluconolactonase [EC:3.1.1.17]	46698.83	16523.24	30668	78505.42	10292.34	41897.81	63101.03	36930.29	52560.12	14932.45	84336.19	95281.4	2023.11	745.42	1371.46	860.83	2516.34	887.87	16775	63611.49	24716.91	40559	3086.5	71939.97
K01055	09111 Xenobiotics biodegradation and metabolism	00362 Benzoate degradation [PATH:ko00362]	pcaD; 3-oxoadipate enol-lactonase [EC:3.1.1.24]	20393.5	11156.74	11346.16	27738.09	4884.25	16867.08	15128.75	9583.25	12208.33	2723.5	19170	18403	2820.43	992	1021.5	685.66	1674.17	594.5	7825.17	48527.34	15103.66	24679.51	1326.92	51112
K01056	09182 Protein families: genetic information processing	03012 Translation factors [BR:ko03012]	PTH1, pth, spoVC; peptidyl-tRNA hydrolase, PTH1 family [EC:3.1.1.29]	55773.37	17267.82	30906.66	80828.47	9448.26	42453.84	31451.76	15498.74	24423.45	7096.25	32481.73	38476.15	3085.75	1163.15	1498.24	953.98	3102.43	1104.12	33382.34	42376.23	92268.35	41710.28	6106.09	50922.11
K01057	09101 Carbohydrate metabolism	00030 Pentose phosphate pathway [PATH:ko00030]	PGLS, pgl, devB; 6-phosphogluconolactonase [EC:3.1.1.31]	34915.2	15972.91	28172.54	73297.77	8000.42	39652.9	29702.67	14538.99	23329.96	6267.92	29803.81	34007.82	2122.16	771.82	701.41	511.17	1706.17	468.45	24581.67	37058.22	84347.85	35506.28	5025.09	43721.86
K01058	09103 Lipid metabolism	00564 Glycerophospholipid metabolism [PATH:ko00564]	pldA; phospholipase A1/A2 [EC:3.1.1.32 3.1.1.4]	19528.17	1147.91	2255.62	5438.03	1054	3030.94	386.25	195	530.83	520	407.25	542	1666.25	565	786	341.08	868.92	418.5	2684	4860.67	41088	7967	648.5	6693.92
K01060	09110 Biosynthesis of other secondary metabolites	00311 Penicillin and cephalosporin biosynthesis [PATH:ko00311]	cah; cephalosporin-C deacetylase [EC:3.1.1.41]	1020	329	192	1497.67	133.5	949.5	1399	574.5	1477	372	2220	1198	92	16	5	26.8	95	8	1221.84	6566.67	1410.42	4530.67	425.09	9289
K01061	09111 Xenobiotics biodegradation and metabolism	00364 Fluorobenzoate degradation [PATH:ko00364]	E3.1.1.45; carboxymethylenebutenolidase [EC:3.1.1.45]	105489.7	17518.48	74746.38	170849.5	14475.25	85544.88	49522.22	21720.4	38985.62	11401.82	37612.3	55607.16	4708.47	1768.32	2247.41	1049.91	3758.93	1297.95	61882.82	61549.06	137419.27	80106.63	13179.76	76489.36
K01066	09191 Unclassified: metabolism	99980 Enzymes with EC numbers	aes; acetyl esterase [EC:3.1.1.-]	26797.58	5912.58	24492.83	55017.01	4826.75	27976.66	11855.85	4492.41	10014.83	2659.64	6841.31	12899.05	2681.26	1004.32	847.91	550	1579.67	512.95	32045.17	21568.89	62230.6	34978.45	7139.09	28810.86
K01067	09101 Carbohydrate metabolism	00620 Pyruvate metabolism [PATH:ko00620]	E3.1.2.1, ACH1; acetyl-CoA hydrolase [EC:3.1.2.1]	230	0	0	3	0	9	0	0	0	4	0	0	15	2.5	6	4	0	0	521	691.5	160	239.5	91.5	890
K01069	09101 Carbohydrate metabolism	00620 Pyruvate metabolism [PATH:ko00620]	gloB, gloC, HAGH; hydroxyacylglutathione hydrolase [EC:3.1.2.6]	53430.2	16158.74	30371.32	78657.89	9055.76	40997.25	27539.52	14185.41	22674.12	6545.34	28900.73	34099.98	2781.75	1003.65	1337.74	837.08	2526.76	845.12	21528.33	40792.56	61573.1	34155.28	3435	49576.61
K01070	09102 Energy metabolism	00680 Methane metabolism [PATH:ko00680]	frmB, ESD, fghA; S-formylglutathione hydrolase [EC:3.1.2.12]	52815.08	16054.91	29758.62	75966.12	8442.75	40065.35	18894.52	8001.91	15102.33	5309.14	14847.06	20749.55	2572.24	937.32	1177.91	724.08	1913.42	653.45	11070.5	36801.39	51062.43	28521.61	1969.5	42994.11
K01071	09103 Lipid metabolism	00061 Fatty acid biosynthesis [PATH:ko00061]	MCH; medium-chain acyl-[acyl-carrier-protein] hydrolase [EC:3.1.2.21]	2	25	5	69	9	45.67	10	7	10	13	5	0	0	0	8	0	25	1	163.01	0	386.75	1445.33	53.09	1
K01073	09191 Unclassified: metabolism	99980 Enzymes with EC numbers	E3.1.2.20; acyl-CoA hydrolase [EC:3.1.2.20]	31	48	14	245.5	23	84	0	23.5	0	0	16.5	7	493.5	161	26	39	55	25	7	43	142.5	58.5	2	138.5
K01075	09108 Metabolism of cofactors and vitamins	00130 Ubiquinone and other terpenoid-quinone biosynthesis [PATH:ko00130]	E3.1.2.23; 4-hydroxybenzoyl-CoA thioesterase [EC:3.1.2.23]	7259.91	8898	4015	17924.59	3394.75	11492.41	2265.6	695.91	1803.5	605.64	2549.81	3075.55	823.16	329.32	338.91	305	841	182.95	4267.66	18501.55	4218.44	11908.44	869.25	18591.36
K01077	09108 Metabolism of cofactors and vitamins	00730 Thiamine metabolism [PATH:ko00730]	E3.1.3.1, phoA, phoB; alkaline phosphatase [EC:3.1.3.1]	36619.17	2028.24	4312.58	10525.47	2176.17	4819.13	1682.75	381.25	1223.33	1105.25	2402.17	3521	1784.34	540.33	881.33	256.66	1180.34	678	3202.33	8859.01	4015	6898.5	771.5	11626.5
K01078	09108 Metabolism of cofactors and vitamins	00730 Thiamine metabolism [PATH:ko00730]	PHO; acid phosphatase [EC:3.1.3.2]	17789.5	669.08	2106.5	5210.25	969.75	2990.75	860.25	443.25	896	620.5	1564.5	1952.5	919.3	295	359.5	93.83	413	195	3043.5	969.5	56057.5	7357	590.25	1566
K01079	09102 Energy metabolism	00680 Methane metabolism [PATH:ko00680]	serB, PSPH; phosphoserine phosphatase [EC:3.1.3.3]	49592.53	15449.66	30341.32	77925.14	8952.25	41237.5	28168.27	14353.91	23595.13	6690.09	28804.06	31764.15	2156.07	811.32	1148.41	769.08	2296.42	712.95	26711.17	38320.06	35770.01	33909.79	4896.42	45493.94
K01081	09104 Nucleotide metabolism	00230 Purine metabolism [PATH:ko00230]	E3.1.3.5; 5'-nucleotidase [EC:3.1.3.5]	49835.84	12857.9	9402.67	32965.47	5637.93	17624.48	7883.08	1982.58	3911.81	2115.91	8855.58	11993.33	2823.31	1011.5	1443	743.16	2160.51	946.34	9026.85	33583.34	52331.91	28248.85	1958.26	38622.75
K01082	09102 Energy metabolism	00920 Sulfur metabolism [PATH:ko00920]	cysQ, MET22, BPNT1; 3'(2'), 5'-bisphosphate nucleotidase [EC:3.1.3.7]	33740.53	14662.58	27731.78	71446.36	7842.5	38553.39	26146.35	14089.41	21798.13	5804.59	26662.81	30463.65	1584.61	526.32	748.41	559.25	1593.92	523.45	14491.33	33167.72	84581.44	29927.61	2455.17	37943.53
K01083	09101 Carbohydrate metabolism	00562 Inositol phosphate metabolism [PATH:ko00562]	E3.1.3.8; 3-phytase [EC:3.1.3.8]	8605.5	2920.25	5053.5	6184.25	935.75	3425.25	5082.25	1176.5	3648.5	555.5	1697.5	3440	696.5	224	163	81	321.5	110	3673	19984.17	2564.5	10169.5	655	20766.5
K01085	09101 Carbohydrate metabolism	00010 Glycolysis / Gluconeogenesis [PATH:ko00010]	agp; glucose-1-phosphatase [EC:3.1.3.10]	1289.92	402.08	38.58	255.67	114.25	90.58	29.25	53.5	20.33	1.75	54	0	256.75	58	143	46.25	172.92	112.5	8	78.17	24	0	3.5	40.67
K01086	09101 Carbohydrate metabolism	00010 Glycolysis / Gluconeogenesis [PATH:ko00010]	fbp-SEBP; fructose-1,6-bisphosphatase I / sedoheptulose-1,7-bisphosphatase [EC:3.1.3.11 3.1.3.37]	18	9	0	7	6	5	0	9	0	0	0	8.5	133	71	127	66	216	45	273	128	77	699.5	94.5	215
K01087	09101 Carbohydrate metabolism	00500 Starch and sucrose metabolism [PATH:ko00500]	otsB; trehalose 6-phosphate phosphatase [EC:3.1.3.12]	29530.03	6087.58	24707.28	56273.86	4718	28334.06	27085.02	14017.16	22817.63	5978.84	27893.31	31083.15	1469.24	585.82	798.41	420.25	1452.92	410.95	20653.51	19203.89	33469.18	27452.94	4426.34	26268.86
K01089	09105 Amino acid metabolism	00340 Histidine metabolism [PATH:ko00340]	hisB; imidazoleglycerol-phosphate dehydratase / histidinol-phosphatase [EC:4.2.1.19 3.1.3.15]	5324.67	1137.41	278.92	678.67	197.75	747.25	1799.24	356.58	279.66	113.91	1406.33	2722.67	886.25	246	334	99.25	469.59	206	3676	3550.67	40171	5513.5	670.5	4477.17
K01090	09191 Unclassified: metabolism	99980 Enzymes with EC numbers	E3.1.3.16; protein phosphatase [EC:3.1.3.16]	37327.34	12370.07	8619.58	35006.98	5503.02	17824.49	9079.23	2562.75	4854.14	2247.25	11383	15684.99	2219.82	815.33	883.83	543.29	2092.18	908.51	18864.82	9353.84	86187.1	25984.02	4666.85	14240.34
K01091	09101 Carbohydrate metabolism	00630 Glyoxylate and dicarboxylate metabolism [PATH:ko00630]	gph; phosphoglycolate phosphatase [EC:3.1.3.18]	166585.09	53379.31	74404.93	201680.43	27338.92	110672.2	81319.96	43472.06	65895.06	20075.43	89623.68	94273.62	7538.22	2954.29	3802.06	2640.4	7103.26	2345.85	48800.83	102802.17	143902.38	85432.01	8826.34	119534.82
K01092	09101 Carbohydrate metabolism	00562 Inositol phosphate metabolism [PATH:ko00562]	E3.1.3.25, IMPA, suhB; myo-inositol-1(or 4)-monophosphatase [EC:3.1.3.25]	86891.51	32345.48	59211.85	155155.3	17939.77	82475.56	77004.74	39987.97	62087.37	17078.57	87869.16	95848.33	4143.5	1571.94	2356.8	1583.08	5058.94	1665.14	76542.35	93530.06	147693.82	87284.44	15231.18	111459.69
K01093	09101 Carbohydrate metabolism	00562 Inositol phosphate metabolism [PATH:ko00562]	appA; 4-phytase / acid phosphatase [EC:3.1.3.26 3.1.3.2]	6008.42	1663.58	5735.58	5658.67	1176.25	2724.08	5858.25	1796.5	4010.33	616.75	1864	4498	129.75	5.5	109	40.25	152.42	17.5	923.5	554.17	1027	950	143	802.17
K01095	09103 Lipid metabolism	00564 Glycerophospholipid metabolism [PATH:ko00564]	pgpA; phosphatidylglycerophosphatase A [EC:3.1.3.27]	11145.92	9453.08	4435.83	17804.67	3613	11857.08	1046.25	981.75	590.83	322.25	1083.75	867	1495.38	627	668	607.25	1373.92	445	11823.5	7011.84	62919.16	11801.84	1563.5	9363.75
K01096	09103 Lipid metabolism	00564 Glycerophospholipid metabolism [PATH:ko00564]	pgpB; phosphatidylglycerophosphatase B [EC:3.1.3.27 3.1.3.81 3.1.3.4 3.6.1.27]	1310.67	458.08	38.58	308.67	120.25	178.58	42.25	65.25	27.33	30.75	54	0	398.25	105	191	59.25	212.92	131.5	8	89.67	455	55	3.5	66.67
K01101	09111 Xenobiotics biodegradation and metabolism	00627 Aminobenzoate degradation [PATH:ko00627]	E3.1.3.41; 4-nitrophenyl phosphatase [EC:3.1.3.41]	442.5	111	43	706.5	20.5	321.67	28.33	9.5	19	42.5	98	0	90	17	67	18.5	146	44	266.67	849.17	931.5	1381.16	51.5	1073.67
K01104	09132 Signal transduction	02020 Two-component system [PATH:ko02020]	E3.1.3.48; protein-tyrosine phosphatase [EC:3.1.3.48]	34762.7	14966	24015.99	73671.71	7428.6	40216.25	11560.33	4471.75	8452.79	2913.03	10293.76	14466.43	4772.76	1831.82	1814.32	1068.98	3646.77	1386.17	74494.01	49559.86	140167.93	60088.53	16127.44	62281.91
K01113	09108 Metabolism of cofactors and vitamins	00790 Folate biosynthesis [PATH:ko00790]	phoD; alkaline phosphatase D [EC:3.1.3.1]	42647.5	6175.91	26808.88	59096.17	5401	29896	15124.4	8157.58	12137.83	4010.41	13430.83	20487.67	2996.5	1158	1495.5	694.83	2153.67	875	33915.99	40859.67	36948.59	30751.69	7853.42	43097.5
K01114	09101 Carbohydrate metabolism	00562 Inositol phosphate metabolism [PATH:ko00562]	plc; phospholipase C [EC:3.1.4.3]	18411	1704.33	2392.04	6489.41	873.92	4269.08	1142.66	396.25	742	597.75	2356.17	3173.5	3095.96	1041.33	880.33	359.83	1249.67	605	9652.33	6820.68	76257.91	20010.87	1938.51	9042.82
K01115	09103 Lipid metabolism	00564 Glycerophospholipid metabolism [PATH:ko00564]	PLD1_2; phospholipase D1/2 [EC:3.1.4.4]	0	0	0	59	8	24.5	0	0	0	0	15	0	0	0	0	4	7	0	150.5	313.5	34.5	139	18.5	477
K01118	09191 Unclassified: metabolism	99980 Enzymes with EC numbers	acpD, azoR; FMN-dependent NADH-azoreductase [EC:1.7.1.17]	57003.96	38007.57	20567.86	77528.49	14969.92	47890.86	7593.75	1520.25	3848.96	2257.2	6109.17	3392.1	4605.01	1566.83	1962.33	1256.91	3919.26	1238.5	20317.17	33794.53	67659.07	32222.19	4279.59	37952.16
K01119	09104 Nucleotide metabolism	00230 Purine metabolism [PATH:ko00230]	cpdB; 2',3'-cyclic-nucleotide 2'-phosphodiesterase / 3'-nucleotidase [EC:3.1.4.16 3.1.3.6]	20538.84	2491.74	2794.87	8076.03	1500.59	3190.11	2118.59	599.25	1203.32	820.25	3266.67	4030.33	2049.59	675.5	963	369.48	1322.59	790.17	4691.01	10891.17	40868.75	9048	770.17	13906.17
K01120	09104 Nucleotide metabolism	00230 Purine metabolism [PATH:ko00230]	cpdP; 3',5'-cyclic-nucleotide phosphodiesterase [EC:3.1.4.17]	3817.5	343.83	1311	3282	25	1482	104.33	37.5	37	78	107	56	204	58	98	49.83	219	130	257.66	1489	417.67	912.67	44	1709.5
K01121	09183 Protein families: signaling and cellular processes	04147 Exosome [BR:ko04147]	CNP; 2',3'-cyclic-nucleotide 3'-phosphodiesterase [EC:3.1.4.37]	0	0	0	0	0	0	0	0	0	0	7	0	0	0	0	0	0	0	0	0	0	0	0	0
K01126	09103 Lipid metabolism	00564 Glycerophospholipid metabolism [PATH:ko00564]	E3.1.4.46, glpQ, ugpQ; glycerophosphoryl diester phosphodiesterase [EC:3.1.4.46]	81117.68	37381.31	40978.88	123072.17	17019.95	66752.91	34150.49	15670.16	22639.46	6840.9	40217.77	52525.83	5792.38	2114.15	2751.15	1815.81	5844.29	2320.01	38479.19	79400.54	121284.34	64587.36	7724.94	88637.74
K01128	09191 Unclassified: metabolism	99980 Enzymes with EC numbers	SMPDL3; sphingomyelin phosphodiesterase acid-like 3 [EC:3.1.4.-]	0	0	0	0	0	0	0	0	0	0	0	0	0	0	0	0	0	0	0	0	26	0	0	7
K01129	09104 Nucleotide metabolism	00230 Purine metabolism [PATH:ko00230]	dgt; dGTPase [EC:3.1.5.1]	54164.37	16915.32	30816.32	80623.31	9597.59	41859.34	32954.93	18558.24	26477.95	7677.75	36015.89	41360.15	2343.25	909.82	1372.91	880.98	2826.76	994.12	29818.85	41106.89	45363.18	39207.12	5540.26	49080.78
K01130	09103 Lipid metabolism	00140 Steroid hormone biosynthesis [PATH:ko00140]	E3.1.6.1, aslA; arylsulfatase [EC:3.1.6.1]	6985.07	2179.49	5215.73	5329.71	1199.5	4421.29	8154.33	4867.5	6169.43	1313.4	7779	11694.2	449.09	138.5	367	193	916.17	199.5	26120.16	14694.52	85569.15	25172.36	5276.5	19345.66
K01133	09191 Unclassified: metabolism	99980 Enzymes with EC numbers	betC; choline-sulfatase [EC:3.1.6.6]	8219	8810	3924.5	16899.17	3299	10992.5	1234	312	495	172	1197	233	90.46	58	111	191	475	90	3210.5	22558.84	3990.32	10230.18	453.5	23230.66
K01134	09103 Lipid metabolism	00600 Sphingolipid metabolism [PATH:ko00600]	ARSA; arylsulfatase A [EC:3.1.6.8]	29	0	0	0	0	0	0	0	0	0	0	0	0	0	3	0	0	4	0	0	0	0	12	0
K01136	09107 Glycan biosynthesis and metabolism	00531 Glycosaminoglycan degradation [PATH:ko00531]	IDS; iduronate 2-sulfatase [EC:3.1.6.13]	0	0	0	0	0	0	0	0	0	0	0	0	0	0	0	0	0	0	0	0	0	0	1	0
K01137	09107 Glycan biosynthesis and metabolism	00531 Glycosaminoglycan degradation [PATH:ko00531]	GNS; N-acetylglucosamine-6-sulfatase [EC:3.1.6.14]	0	0	0	0	0	0	0	0	0	0	0	0	0	0	0	7	0	0	5	0	0	0	1	7
K01138	09191 Unclassified: metabolism	99980 Enzymes with EC numbers	K01138; uncharacterized sulfatase [EC:3.1.6.-]	1990	481	30	396	28	160.5	0	16	16	9	17	11	491	161	53	39	58	51	195	830	798.5	363.5	46	1042
K01139	09104 Nucleotide metabolism	00230 Purine metabolism [PATH:ko00230]	spoT; GTP diphosphokinase / guanosine-3',5'-bis(diphosphate) 3'-diphosphatase [EC:2.7.6.5 3.1.7.2]	12039.42	9470.58	3988.83	17587.67	3421.75	11752.58	1347.25	373.5	562.33	216.75	1348.75	218	1946.75	669	721	482.75	1169.92	392.5	5703.5	24904.17	43496.5	15247	890.25	26616.42
K01141	09124 Replication and repair	03430 Mismatch repair [PATH:ko03430]	sbcB, exoI; exodeoxyribonuclease I [EC:3.1.11.1]	28256.67	9897.74	6344.37	22077.03	4285.75	13310.94	941.25	423.5	795.33	703	885.5	685	1411.25	486.5	745	401.91	1238.92	463	2091	15594.17	40336.5	7404	378.75	14798.17
K01142	09124 Replication and repair	03410 Base excision repair [PATH:ko03410]	E3.1.11.2, xthA; exodeoxyribonuclease III [EC:3.1.11.2]	124259.73	34366.73	62922.44	163275.64	19140.34	86343.62	60409.45	29895.4	48556.75	14238.09	62871.37	73147.3	6196.4	2298.64	2870.32	1780.74	5573.26	1902.07	58893.01	90405.95	153952.53	84509.74	11230.01	108827.13
K01143	09191 Unclassified: metabolism	99980 Enzymes with EC numbers	E3.1.11.3; exodeoxyribonuclease (lambda-induced) [EC:3.1.11.3]	0	34	35.87	67.58	50	84.58	2314	3322	2293	661	4844	5381	18	12	26	20	30	18	17	18	89	85	0	0
K01144	09191 Unclassified: metabolism	99980 Enzymes with EC numbers	E3.1.11.5; exodeoxyribonuclease V [EC:3.1.11.5]	2489.61	1450.5	774.87	1633.69	551.5	1446.31	17410.77	10051.91	13861.8	3640.84	24720.31	23373.65	191.36	78.32	204.41	103.5	316	123.95	4228	13361.05	3317.27	9974.27	627.5	16640.36
K01146	09192 Unclassified: genetic information processing	99976 Replication and repair	xni; protein Xni	1285.42	431.08	38.58	308.67	120.25	123.58	29.25	80.25	20.33	1.75	54	0	268.25	58	159	49.25	179.92	112.5	8	89.67	24	0	3.5	55.67
K01147	09182 Protein families: genetic information processing	03016 Transfer RNA biogenesis [BR:ko03016]	rnb; exoribonuclease II [EC:3.1.13.1]	20319.84	1103.24	2589.37	7407.53	1322.34	2987.61	1468.59	514.25	869.82	763.5	2217	3981.33	1546.22	502	730	294.08	1026.59	592.17	1814.34	8405.84	5904.99	11258.84	648.5	11321.5
K01150	09191 Unclassified: metabolism	99980 Enzymes with EC numbers	endA; deoxyribonuclease I [EC:3.1.21.1]	15002.42	17859.08	7712.58	33567.67	6573.75	20940.58	1079.25	499	563.33	292.75	1031	314	368.25	133	289	382.25	1001.92	211.5	110	13441.67	1020	4325	7.25	11504.67
K01151	09124 Replication and repair	03410 Base excision repair [PATH:ko03410]	nfo; deoxyribonuclease IV [EC:3.1.21.2]	2157.84	859.33	316.58	1083.25	420.42	784.33	431.83	260	263.33	139	879.17	194.5	639.42	250.33	318.33	169.15	866.09	310.5	17622.01	944.01	31922.92	7061	3196.76	1152.17
K01153	09183 Protein families: signaling and cellular processes	02048 Prokaryotic defense system [BR:ko02048]	hsdR; type I restriction enzyme, R subunit [EC:3.1.21.3]	23437.16	11150.66	6133.38	24140.37	3700.76	14686.69	4357.03	1440.9	2454.82	965.44	5608.54	5775.1	1700.06	667.47	851.15	597	1756.51	556.57	16311.34	29321.44	62103.95	26425.7	2726.92	34828.97
K01154	09183 Protein families: signaling and cellular processes	02048 Prokaryotic defense system [BR:ko02048]	hsdS; type I restriction enzyme, S subunit [EC:3.1.21.3]	17523.58	11327.83	5248.05	22148.61	3701.76	14129.11	4690.26	1483.99	2360.49	936.13	6050.73	8023.55	2200.7	823.48	839.07	632.83	1756.18	643.12	15932.67	41182.06	65927.68	28434.43	2467.92	43863.44
K01155	09183 Protein families: signaling and cellular processes	02048 Prokaryotic defense system [BR:ko02048]	E3.1.21.4; type II restriction enzyme [EC:3.1.21.4]	337.58	82	85	1231.09	118	585.91	3848.77	3611.91	2987	1237.64	6557.15	6320.55	44.36	51.82	30.91	20	73	20.45	2298	289.55	363.27	1020.27	379	396.36
K01156	09183 Protein families: signaling and cellular processes	02048 Prokaryotic defense system [BR:ko02048]	res; type III restriction enzyme [EC:3.1.21.5]	713.17	157	38.59	647	32.5	727	360	44	76	44	263.75	38	406.5	137	186	122	246	48	1079	4330.5	10228	7074.5	502	6408.75
K01158	09141 Transport and catabolism	04142 Lysosome [PATH:ko04142]	DNASE2; deoxyribonuclease II [EC:3.1.22.1]	0	0	0	0	0	0	0	0	0	0	0	0	0	0	0	0	0	0	0	0	59	8	0	0
K01159	09124 Replication and repair	03440 Homologous recombination [PATH:ko03440]	ruvC; crossover junction endodeoxyribonuclease RuvC [EC:3.1.22.4]	55661.87	17078.82	30810.66	80487.64	9352.59	42353.51	31362.76	15390.24	24314.45	7016.25	32315.56	38347.15	2872.58	1064.82	1419.91	884.98	2900.76	961.12	33261.01	42222.39	90040.68	41555.78	6107.59	50744.78
K01160	09182 Protein families: genetic information processing	03400 DNA repair and recombination proteins [BR:ko03400]	rusA; crossover junction endodeoxyribonuclease RusA [EC:3.1.22.4]	2939	660.5	0	273	0	69	0	0	18	0	20	0	4.5	0	41	0	35	0	0	0	0	0	0	8
K01163	09194 Poorly characterized	99997 Function unknown	K01163; uncharacterized protein	4.17	0	18	61	1.5	0	7	0	2	1.5	43	4	3	7	7	0.4	37	40	4	4	3	6	5	22.5
K01165	09151 Immune system	04621 NOD-like receptor signaling pathway [PATH:ko04621]	RNASEL; ribonuclease L	0	0	0	0	0	0	0	0	0	0	0	0	0	0	0	0	0	0	0	0	0	0	0	4
K01166	09182 Protein families: genetic information processing	03016 Transfer RNA biogenesis [BR:ko03016]	RNASET2; ribonuclease T2 [EC:4.6.1.19]	23297.11	5262	24032.7	54067.19	4397.75	26706.81	25265.77	13391.41	21415.3	5598.09	25964.81	29906.65	878.86	378.32	598.41	371	924	330.45	9378	18626.05	6779.77	16105.77	1447.5	24571.36
K01167	09182 Protein families: genetic information processing	03019 Messenger RNA biogenesis [BR:ko03019]	rnaSA; ribonuclease T1 [EC:3.1.27.3]	3820.83	283	617	2649.17	357.17	651.17	1201.84	422	488.16	232	2605.66	3474.33	755.47	264	211	130.33	424.67	188.67	1059.84	4577	4191.58	5938	361.75	6257.5
K01169	09182 Protein families: genetic information processing	03016 Transfer RNA biogenesis [BR:ko03016]	rna; ribonuclease I (enterobacter ribonuclease) [EC:4.6.1.21]	1105.67	328.33	31.33	228.17	49.5	78.83	0	53.5	0.83	0	34	0	67	0	7	0	23.67	2.5	14	4.17	0	0	5	6.67
K01170	09182 Protein families: genetic information processing	03016 Transfer RNA biogenesis [BR:ko03016]	endA; tRNA-intron endonuclease, archaea type [EC:4.6.1.16]	0	0	0	0	0	0	0	0	0	0	0	0	3	0	0	0	0	0	5	0	0	0	0	0
K01173	09143 Cell growth and death	04210 Apoptosis [PATH:ko04210]	ENDOG; endonuclease G, mitochondrial	17709.86	3173.65	3341.75	7184.72	1660.75	4118.01	21763.32	10793.65	14380.62	4317.32	26738.3	31655.66	1567.58	550.82	728.41	368.58	928.68	497.95	2036.66	18144.72	5273.94	7527.44	521	18470.03
K01174	09191 Unclassified: metabolism	99980 Enzymes with EC numbers	nuc; micrococcal nuclease [EC:3.1.31.1]	242	77.75	23	143.33	92.09	70.41	16	7	5	0	57.84	0	212.84	33.66	45.66	23	131.09	99	311.66	385.01	367.67	923	128.5	422.16
K01175	09191 Unclassified: metabolism	99980 Enzymes with EC numbers	ybfF; esterase [EC:3.1.-.-]	1287.67	458.08	38.58	308.67	127.25	123.58	29.25	70.25	27.33	30.75	54	0	277.58	58	159	49.25	186.92	112.5	8	97.34	28.33	39.67	3.5	69
K01176	09101 Carbohydrate metabolism	00500 Starch and sucrose metabolism [PATH:ko00500]	AMY, amyA, malS; alpha-amylase [EC:3.2.1.1]	32230.59	3332.9	3512.33	7713.23	1782	3426.8	1692.24	486.08	1083.99	1036.16	1306.83	1436.67	1557.25	466	968	321.41	1224.76	726	1982.34	2619.51	1943.93	3409.17	416.09	3137.34
K01178	09101 Carbohydrate metabolism	00500 Starch and sucrose metabolism [PATH:ko00500]	SGA1; glucoamylase [EC:3.2.1.3]	30.25	40	10.25	73	29.5	212	40.75	8.75	8.5	6.25	23	4	14.25	42	23	3.65	98	15	1128	454	3454	4535.67	287.5	572.5
K01179	09101 Carbohydrate metabolism	00500 Starch and sucrose metabolism [PATH:ko00500]	E3.2.1.4; endoglucanase [EC:3.2.1.4]	26772.19	4274.9	9089.99	19718.29	2908.6	7831.97	18672.23	4254.73	12713.27	4097.87	21403.09	27798.74	2902.14	992.46	1246.73	524.74	1967.93	986.86	11263.68	19401.99	27005.06	22579.65	2218.6	25312.92
K01180	09191 Unclassified: metabolism	99980 Enzymes with EC numbers	E3.2.1.6; endo-1,3(4)-beta-glucanase [EC:3.2.1.6]	0	0	0	0	0	0	0	0	0	0	0	0	0	0	0	0	0	0	2	0	0	0	0	0
K01181	09191 Unclassified: metabolism	99980 Enzymes with EC numbers	E3.2.1.8, xynA; endo-1,4-beta-xylanase [EC:3.2.1.8]	18742.75	3535.83	7127.88	10735.03	2267	5925.36	22029.75	11394.5	16191.5	4108.25	26494.5	26655.5	651.75	252	515.5	258.38	852	291	5638.18	20973.84	4240	11647	982.68	21124
K01182	09101 Carbohydrate metabolism	00052 Galactose metabolism [PATH:ko00052]	IMA, malL; oligo-1,6-glucosidase [EC:3.2.1.10]	1480	669	243	563.5	232	250	249	234.5	234	139	294	280	232	185	118	112.4	204	198	1177	392.17	4426.84	818.5	195.5	390
K01183	09101 Carbohydrate metabolism	00520 Amino sugar and nucleotide sugar metabolism [PATH:ko00520]	E3.2.1.14; chitinase [EC:3.2.1.14]	7562.67	2665.08	1503.33	1107.69	379.92	1620.69	2444.75	675.25	1591.83	437	3933.17	5808	3111.17	1006.33	1327.33	461.4	1608.34	1036.5	6091.85	17015.34	48404.75	24089.33	1331.43	16449
K01184	09101 Carbohydrate metabolism	00040 Pentose and glucuronate interconversions [PATH:ko00040]	E3.2.1.15; polygalacturonase [EC:3.2.1.15]	4446.25	1233.5	4411.54	3629.36	758	2037.86	4521.25	1042	3416.5	482.75	1396	3234	410.75	148	301	125.25	332	171	160	13362	2038	3981	12	11786
K01185	09191 Unclassified: metabolism	99980 Enzymes with EC numbers	E3.2.1.17; lysozyme [EC:3.2.1.17]	4417.54	2073.41	396.31	1213.74	599.75	749.61	6978	4005	4872.96	1858.2	9112.5	8830.1	1220.63	370	723.5	302	1022.59	554	1446	2633.51	2927.83	1895.84	206	3061.67
K01186	09103 Lipid metabolism	00600 Sphingolipid metabolism [PATH:ko00600]	NEU1; sialidase-1 [EC:3.2.1.18]	957.5	621.25	333	818.09	199	192.75	168.25	85.5	124	52.75	659	44	228	73	63	38	144.5	15.5	1508	2359.5	1410	1506	324	2978.5
K01187	09101 Carbohydrate metabolism	00052 Galactose metabolism [PATH:ko00052]	malZ; alpha-glucosidase [EC:3.2.1.20]	108117.92	16099.72	62969.54	136812.63	13817.35	65480.19	48572.35	21488.49	40368.47	10623.8	41657.81	57980.88	4785.26	1729.15	2627.74	1174.57	4655.27	2044.79	38159.54	39822.73	118847.28	47322.45	7244.11	54521.37
K01190	09101 Carbohydrate metabolism	00052 Galactose metabolism [PATH:ko00052]	lacZ; beta-galactosidase [EC:3.2.1.23]	79190.17	13425.49	57992.42	117110.59	10959.25	55800	28577.49	9831.33	24014.66	5977.16	12760.33	28745.67	2333.25	798	1561	696.08	2398.09	973.5	8234.67	20840.17	8550.42	18444.17	1469.67	26259.17
K01191	09107 Glycan biosynthesis and metabolism	00511 Other glycan degradation [PATH:ko00511]	MAN2C1; alpha-mannosidase [EC:3.2.1.24]	1512	577.5	315.5	693.67	182.5	450.17	1387.5	614.5	1394.5	370.5	2261	1159	179	54	49	39.5	177	33	1922.34	2031	3930.75	4153.83	553.67	3479
K01192	09107 Glycan biosynthesis and metabolism	00511 Other glycan degradation [PATH:ko00511]	E3.2.1.25, MANBA, manB; beta-mannosidase [EC:3.2.1.25]	10397.91	3283	5971	7099.26	1621.5	4393.91	19847.1	11173.41	16546	3630.14	22931.81	23873.05	1604.66	455.82	474.41	266.4	773	344.95	4970.17	15940.05	44607.02	10420.77	1003.92	21560.53
K01193	09101 Carbohydrate metabolism	00052 Galactose metabolism [PATH:ko00052]	INV, sacA; beta-fructofuranosidase [EC:3.2.1.26]	2230.59	873.41	143.41	805.84	311.42	917.24	427.25	225.5	130.16	86.25	646.67	63	736.42	176.33	272.33	127.15	508.76	345	9508.83	18535.85	10336.92	8204.5	2192.25	18317.67
K01194	09101 Carbohydrate metabolism	00500 Starch and sucrose metabolism [PATH:ko00500]	TREH, treA, treF; alpha,alpha-trehalase [EC:3.2.1.28]	24403.84	4630.49	23255.5	52035.34	4007.5	24860.83	10374.49	3732.33	7854.99	2044.16	4247.33	13864.67	676.5	191	499	195.5	739.01	252	2829	3040.34	3212	3177.5	484.25	3977.34
K01195	09101 Carbohydrate metabolism	00040 Pentose and glucuronate interconversions [PATH:ko00040]	uidA, GUSB; beta-glucuronidase [EC:3.2.1.31]	13354.5	1264.83	1380.5	2900.17	682.5	1265	929	140	637	511	1442	2955	445	185	316	100.83	417	183	712	1563	1829	1667	150	2194
K01197	09107 Glycan biosynthesis and metabolism	00531 Glycosaminoglycan degradation [PATH:ko00531]	hya; hyaluronoglucosaminidase [EC:3.2.1.35]	4413.5	1212.25	4916	3865.75	887	1812.75	4833.25	1345.5	3633	532.25	1666	3799	53	4	46	40	69.5	4	273	46	1107.5	1867.67	75	0
K01198	09101 Carbohydrate metabolism	00520 Amino sugar and nucleotide sugar metabolism [PATH:ko00520]	xynB; xylan 1,4-beta-xylosidase [EC:3.2.1.37]	22708.25	3256.16	11453.79	13005.2	2836	6320.69	10951	2926.5	7936.83	1637.5	4423	10606	1117.5	363	662	291.13	1073.17	427.5	5539.67	9836.34	4531.25	6647	892.92	13184.67
K01200	09101 Carbohydrate metabolism	00500 Starch and sucrose metabolism [PATH:ko00500]	pulA; pullulanase [EC:3.2.1.41]	1397.67	194.16	278	809	394.67	175.67	1157.99	371.33	244.66	210.33	363	528.67	196.34	155	146	121.67	196.67	268	253	269	4250.01	306.5	9.5	270
K01201	09103 Lipid metabolism	00600 Sphingolipid metabolism [PATH:ko00600]	GBA, srfJ; glucosylceramidase [EC:3.2.1.45]	3622	1133.15	1190.68	2402.5	123	1294.01	3848.47	625.99	443.99	213.98	1847.99	3334.01	233.5	32	153	53.66	400.01	102.5	3471	4884.17	4197	5556	666.5	5747
K01202	09103 Lipid metabolism	00600 Sphingolipid metabolism [PATH:ko00600]	GALC; galactosylceramidase [EC:3.2.1.46]	0	7	0	0	0	0	0	0	0	0	0	0	0	0	0	0	0	0	0	0	0	0	0	0
K01205	09107 Glycan biosynthesis and metabolism	00531 Glycosaminoglycan degradation [PATH:ko00531]	NAGLU; alpha-N-acetylglucosaminidase [EC:3.2.1.50]	83.5	253.5	24	118	3	121.5	8	0	0	3.5	130	4	14.5	5	0	16.5	64	8	388	3058	487.5	1548	58	3352.5
K01206	09107 Glycan biosynthesis and metabolism	00511 Other glycan degradation [PATH:ko00511]	FUCA; alpha-L-fucosidase [EC:3.2.1.51]	15226	5237.5	11954.51	11807.68	2474	6459.67	13401.83	3841	8668	1461	8843	16444	1477.5	413	411.5	225.4	998	206.5	14612.34	24581.5	13087	21498.83	2611.92	29909.67
K01207	09101 Carbohydrate metabolism	00520 Amino sugar and nucleotide sugar metabolism [PATH:ko00520]	nagZ; beta-N-acetylhexosaminidase [EC:3.2.1.52]	54891.03	16855.99	30983.82	81588.15	9529.76	42167.02	30765.78	15558.91	24605.78	7207.09	33380.72	39057.81	2995.75	1177.82	1412.41	938.41	2872.76	1028.29	28150.71	41854.06	96536.26	45935.77	5960.94	51459.61
K01208	09101 Carbohydrate metabolism	00500 Starch and sucrose metabolism [PATH:ko00500]	cd, ma, nplT; cyclomaltodextrinase / maltogenic alpha-amylase / neopullulanase [EC:3.2.1.54 3.2.1.133 3.2.1.135]	10	34	23	59	112.5	79	2816.5	3649	2714	769	6146.5	6812.5	18	12	32.5	20	40	44	17	18	89	105	0	0
K01209	09101 Carbohydrate metabolism	00520 Amino sugar and nucleotide sugar metabolism [PATH:ko00520]	abfA; alpha-L-arabinofuranosidase [EC:3.2.1.55]	48598.75	6335.24	27415.55	61594.62	6004.75	29655.45	13585.32	5126.08	10826.83	3595.41	7215.83	17409.67	851.75	338	468.5	261.81	1142.17	373	9429.34	14698.84	7144.58	14097.66	1908.92	20583.67
K01210	09101 Carbohydrate metabolism	00500 Starch and sucrose metabolism [PATH:ko00500]	E3.2.1.58; glucan 1,3-beta-glucosidase [EC:3.2.1.58]	9	7	0	0	0	78	0	0	0	0	0	0	392	149	295	88	302	154	474	1044	703	1555	75	1491
K01212	09101 Carbohydrate metabolism	00500 Starch and sucrose metabolism [PATH:ko00500]	sacC, levB; levanase [EC:3.2.1.65]	93	15	30	1695.67	45.67	206.67	1119.34	294	370.66	170.33	1998.33	3382.33	14	18	5	8.33	78.17	3.67	584.34	1874	291.08	1475	240.75	3066
K01214	09101 Carbohydrate metabolism	00500 Starch and sucrose metabolism [PATH:ko00500]	ISA, treX; isoamylase [EC:3.2.1.68]	0	0	0	0	0	0	7	0	0	0	8	6	0	2	0	0	5	0	18	14	3	19	3	0
K01215	09191 Unclassified: metabolism	99980 Enzymes with EC numbers	dexB; glucan 1,6-alpha-glucosidase [EC:3.2.1.70]	0	0	10	61	0	13	0	0	0	0	5	0	0	0	0	0	10	0	0	0	41	0	0	0
K01216	09191 Unclassified: metabolism	99980 Enzymes with EC numbers	E3.2.1.73; licheninase [EC:3.2.1.73]	0	0	0	0	0	0	0	0	0	0	0	0	0	0	0	0	0	0	33	0	0	0	6	0
K01217	09107 Glycan biosynthesis and metabolism	00531 Glycosaminoglycan degradation [PATH:ko00531]	IDUA; L-iduronidase [EC:3.2.1.76]	0	0	0	0	0	35	0	0	0	0	0	0	0	0	0	0	9	0	97	12	729	123	9	7
K01218	09101 Carbohydrate metabolism	00051 Fructose and mannose metabolism [PATH:ko00051]	gmuG; mannan endo-1,4-beta-mannosidase [EC:3.2.1.78]	11773	593.83	1294.63	2621.36	626	1169.86	732.5	105	539.5	509.5	1462	2854	363	133	268	81.23	359	157.5	936.17	641.67	562	633	193.17	851.5
K01220	09101 Carbohydrate metabolism	00052 Galactose metabolism [PATH:ko00052]	E3.2.1.85, lacG; 6-phospho-beta-galactosidase [EC:3.2.1.85]	5	31	9	81.33	1.67	19.33	0	5	0	0	9.67	0	60.67	7.33	7.33	5	23.67	29	4.33	8.84	41	0	0	11.33
K01222	09101 Carbohydrate metabolism	00010 Glycolysis / Gluconeogenesis [PATH:ko00010]	E3.2.1.86A, celF; 6-phospho-beta-glucosidase [EC:3.2.1.86]	1794.18	912.74	233.16	923.93	329	349.24	121.25	349	128.49	10.25	1055	16	727	171	251	98.4	444.01	296.5	944.67	313.18	1491.84	3743.67	297.92	316.01
K01223	09101 Carbohydrate metabolism	00010 Glycolysis / Gluconeogenesis [PATH:ko00010]	E3.2.1.86B, bglA; 6-phospho-beta-glucosidase [EC:3.2.1.86]	6136.44	2389.31	375.31	2148.02	727.17	683.14	264	444.5	207.81	92	611.17	80	1611.67	334.33	774.33	250.8	1115.86	721.5	104.33	489.87	467.01	79.5	32	353.02
K01224	09191 Unclassified: metabolism	99980 Enzymes with EC numbers	E3.2.1.89; arabinogalactan endo-1,4-beta-galactosidase [EC:3.2.1.89]	327.17	55.75	29.67	86	43.75	145.75	35	98	42	8	436	22	730	266	489	142.5	568.75	281.5	1265	2195.17	400.75	2077	391.25	3720.5
K01226	09101 Carbohydrate metabolism	00500 Starch and sucrose metabolism [PATH:ko00500]	treC; trehalose-6-phosphate hydrolase [EC:3.2.1.93]	1313.92	480.83	63.33	407	99.17	125.16	14	63	5.83	0	60.67	0	384.67	82.33	134.33	59	253.84	187.5	43.33	101.01	272.67	42.5	11	68
K01227	09107 Glycan biosynthesis and metabolism	00511 Other glycan degradation [PATH:ko00511]	E3.2.1.96; mannosyl-glycoprotein endo-beta-N-acetylglucosaminidase [EC:3.2.1.96]	211	174.5	84	411	46	106	35	16	15	8	55	14	579	178	84	14	93	69	13	72.17	19.17	70	0	168
K01230	09107 Glycan biosynthesis and metabolism	00510 N-Glycan biosynthesis [PATH:ko00510]	MAN1; mannosyl-oligosaccharide alpha-1,2-mannosidase [EC:3.2.1.113]	0	0	0	0	0	11	0	0	0	0	0	0	0	0	0	0	0	0	0	217	0	217	0	307
K01232	09101 Carbohydrate metabolism	00500 Starch and sucrose metabolism [PATH:ko00500]	glvA; maltose-6'-phosphate glucosidase [EC:3.2.1.122]	1147.84	369.83	43.25	249.17	52.5	83.83	12.25	93.5	17.33	14.75	34	0	112.25	4	7	3.25	33.17	28.5	25	5.34	1.17	9.5	3.5	21.67
K01233	09101 Carbohydrate metabolism	00520 Amino sugar and nucleotide sugar metabolism [PATH:ko00520]	csn; chitosanase [EC:3.2.1.132]	5.5	12.25	6	6.75	10	75.75	6.25	26.5	48	2.25	361	0	0	0	1	0	4.5	0	346	42.17	1095.25	3009	106.75	12
K01235	09191 Unclassified: metabolism	99980 Enzymes with EC numbers	aguA; alpha-glucuronidase [EC:3.2.1.139]	17619.5	2262.83	6433.67	8214	1604	3803.5	6051	1514	4297	1088	2800	6798	506.5	186	332	129.23	508	182	3097	1736	682	2227	536	2338.5
K01236	09101 Carbohydrate metabolism	00500 Starch and sucrose metabolism [PATH:ko00500]	treZ, glgZ; maltooligosyltrehalose trehalohydrolase [EC:3.2.1.141]	31570.28	15764.83	27957.04	73102.36	8018.34	37726.98	29417.27	14557.41	23336.29	6337.84	31131.31	39277.48	918.83	344.82	407.41	420	1195.17	402.12	13455	18324.22	31865.52	16499.12	2961.59	18114.19
K01239	09104 Nucleotide metabolism	00230 Purine metabolism [PATH:ko00230]	iunH; purine nucleosidase [EC:3.2.2.1]	6440.75	750.83	855.5	4763.5	571.26	3149.84	3496.67	893.25	2167.49	696.75	3858.17	4589.33	1138.51	350.33	364.33	188.5	675.34	504.67	14939.01	37822.67	65703.74	23352.49	3171	37978.5
K01241	09104 Nucleotide metabolism	00230 Purine metabolism [PATH:ko00230]	amn; AMP nucleosidase [EC:3.2.2.4]	34450.03	14860.91	28464.62	71577.86	7822	38299.56	27659.51	13968.99	21947.96	5845	27909.64	32781.32	2176.24	783.82	1020.41	630.25	1965.09	648.45	12642.5	39240.39	49496.43	30602.61	2263	45813.36
K01243	09105 Amino acid metabolism	00270 Cysteine and methionine metabolism [PATH:ko00270]	mtnN, mtn, pfs; adenosylhomocysteine nucleosidase [EC:3.2.2.9]	23895.84	1924.24	3209.54	10806.53	1703.01	4734.44	4189.59	1108.5	2521.82	1281.5	4804.84	7597.33	2060.89	724.83	1024.33	427.48	1656.76	834.67	7999.34	18331.68	11141.33	16963.34	1598.42	24284.33
K01246	09124 Replication and repair	03410 Base excision repair [PATH:ko03410]	tag; DNA-3-methyladenine glycosylase I [EC:3.2.2.20]	32726.53	12467.66	7556.32	26207.64	5232.17	17213.83	20457.26	11032.41	16085.3	4755.92	26885.4	23045.15	2699.74	1023.65	1349.74	758.98	2449.59	790.45	30929.33	36668.73	84244.35	35941.96	5670.59	42421.27
K01247	09124 Replication and repair	03410 Base excision repair [PATH:ko03410]	alkA; DNA-3-methyladenine glycosylase II [EC:3.2.2.21]	68132.65	16597.4	32649.65	83546.93	10032.34	42689.85	33331.68	18438.74	26386.25	8360.45	37558.14	44890.75	2710.63	1010.32	1356.91	771.66	2615.51	986.62	14424.5	40256.06	16631.1	31272.95	2663.25	47015.36
K01250	09191 Unclassified: metabolism	99980 Enzymes with EC numbers	rihA; pyrimidine-specific ribonucleoside hydrolase [EC:3.2.-.-]	1108.67	377.75	80.34	245.25	86.17	173.75	549.75	97.25	97.5	24.25	1175.67	2340.5	312.17	78.33	106.33	48	169.17	139	732.5	679.17	1450.08	3628.33	239.25	777.33
K01251	09105 Amino acid metabolism	00270 Cysteine and methionine metabolism [PATH:ko00270]	E3.3.1.1, ahcY; adenosylhomocysteinase [EC:3.3.1.1]	52836.2	16590.99	30555.91	77947.72	9003	42190.34	30200.42	14700.49	23898.96	6767.25	30472.39	34571.82	2728.99	1050.82	1311.91	866.33	2785.84	808.95	33484.17	41129.39	91797.6	42522.78	6026.84	48684.78
K01252	09109 Metabolism of terpenoids and polyketides	01053 Biosynthesis of siderophore group nonribosomal peptides [PATH:ko01053]	entB, dhbB, vibB, mxcF; bifunctional isochorismate lyase / aryl carrier protein [EC:3.3.2.1 6.3.2.14]	1718.17	1267.83	96.62	454.28	155.25	219.19	58.75	71	57.33	6.25	86	52	821	220	250	63	254.42	162.5	183.5	134.84	1083.5	1943	61.5	175.67
K01253	09111 Xenobiotics biodegradation and metabolism	00980 Metabolism of xenobiotics by cytochrome P450 [PATH:ko00980]	EPHX1; microsomal epoxide hydrolase [EC:3.3.2.9]	4496.91	1190	4335	3593.09	764	1719.91	6817.27	4361.91	5842	1155.64	6340.81	8694.55	72.36	20.82	72.91	57	101	20.45	638	139.55	820.27	540.27	88	126.36
K01255	09106 Metabolism of other amino acids	00480 Glutathione metabolism [PATH:ko00480]	CARP, pepA; leucyl aminopeptidase [EC:3.4.11.1]	80585.81	22248.07	54549.86	134881.91	13811.26	69497.4	57170.28	28789.65	45670.25	12615.34	58319.54	68167.8	4073.11	1445.97	1916.15	1176.08	3848.43	1333.57	43678.51	59404.28	137421.62	60643.72	7772.51	73947.47
K01256	09106 Metabolism of other amino acids	00480 Glutathione metabolism [PATH:ko00480]	pepN; aminopeptidase N [EC:3.4.11.2]	102635.53	21535.97	57873.75	139296.36	14636.5	70687.07	42240.06	19057.23	32891.95	9937.98	34559.88	45803.83	3112.54	1182.32	1881.41	1057.07	3342.6	1145.45	27503.18	44304.89	78560.19	42459.62	5763.6	54288.61
K01258	09181 Protein families: metabolism	01002 Peptidases [BR:ko01002]	pepT; tripeptide aminopeptidase [EC:3.4.11.4]	5004	1407.16	549.16	1158.59	443.34	714.4	2116.27	603.91	1813.66	515.14	3559.49	5443.55	928.7	295.48	520.07	211.4	825.18	509.45	3423.83	10913.57	5329.44	6887.93	659.5	13485.86
K01259	09105 Amino acid metabolism	00330 Arginine and proline metabolism [PATH:ko00330]	pip; proline iminopeptidase [EC:3.4.11.5]	48678.31	12552.23	10090.42	33776.83	5770.51	19964.45	13370.48	5988.05	9391.15	3992.13	17556.74	18988.87	3568.28	1289.61	1367.97	718.99	2553.18	1015.47	28462.17	40715.54	128668.16	42659.93	5706.59	49339.1
K01261	09181 Protein families: metabolism	01002 Peptidases [BR:ko01002]	pepA; glutamyl aminopeptidase [EC:3.4.11.7]	85	88	87	204.33	80.67	77.33	85	99	94	67	129.67	129	139.67	79.33	62.33	58	109.67	100	111.33	138.67	2028	134	0	142.33
K01262	09181 Protein families: metabolism	01002 Peptidases [BR:ko01002]	pepP; Xaa-Pro aminopeptidase [EC:3.4.11.9]	71636.87	17928.48	33035.41	85969.19	10406.01	45362.9	32802.58	15837.82	24926.78	7653.66	32927.06	39266.32	4032.38	1581.15	1934.24	1179.31	3757.6	1377.12	27983.17	60003.9	114139.51	48121.78	4660.09	68155.44
K01263	09191 Unclassified: metabolism	99980 Enzymes with EC numbers	E3.4.11.14; cytosol alanyl aminopeptidase [EC:3.4.11.14]	505	878	52	11	6	384	90	19	35	4	49	48	4	0	11	12	0	6	1889	609	39257	2839	343	912
K01264	09181 Protein families: metabolism	01002 Peptidases [BR:ko01002]	APE3; aminopeptidase Y [EC:3.4.11.15]	0	0	0	0	0	0	0	0	0	0	0	0	0	0	0	0	0	0	16	0	0	0	0	6
K01265	09181 Protein families: metabolism	01002 Peptidases [BR:ko01002]	map; methionyl aminopeptidase [EC:3.4.11.18]	108423.07	32326.06	45117.24	117141.86	15958.6	62707.1	52449.45	21342.4	38989.74	12089.09	51302.54	60099.13	5244.33	1956.97	2791.65	1526.39	5343.35	1935.24	57453.69	70191.95	133299.71	66712.56	11803.77	81935.47
K01266	09181 Protein families: metabolism	01002 Peptidases [BR:ko01002]	dmpA, dap; D-aminopeptidase [EC:3.4.11.19]	3107.75	1269.25	257.92	452	232.25	364.42	1870.75	709	1483.5	456.25	3795.5	5166.5	744.88	234	213.5	123.75	339.25	184	1370.17	2660.17	4236.49	2074	275	3336.33
K01267	09181 Protein families: metabolism	01002 Peptidases [BR:ko01002]	DNPEP; aspartyl aminopeptidase [EC:3.4.11.21]	7815.17	9973.5	4174.5	18362.17	3459.75	11790	1875.33	730	1600.5	516	1855.17	1283.5	182.5	106.5	136	200	613.5	146.5	9641.33	14997.5	22462.09	9425.84	2412.67	14475.5
K01269	09191 Unclassified: metabolism	99980 Enzymes with EC numbers	E3.4.11.-; aminopeptidase [EC:3.4.11.-]	0	10.5	0	6	15	131	9	0	12	11	17	23	0	10	15	0	20	0	8716	60	7572.17	1364	2046	66
K01270	09106 Metabolism of other amino acids	00480 Glutathione metabolism [PATH:ko00480]	pepD; dipeptidase D [EC:3.4.13.-]	17740.42	1283.91	1886.12	5204.53	1083.25	2348.44	386.75	169	521.33	539.25	349.09	560	866.25	257	485	222.08	553.92	354.5	300	282.17	846	337.5	46.5	297.42
K01271	09181 Protein families: metabolism	01002 Peptidases [BR:ko01002]	pepQ; Xaa-Pro dipeptidase [EC:3.4.13.9]	40253.59	5205.91	24676.37	56595.53	4960.01	26568.44	12694.09	4209	9533.32	3192	8284.17	13687.33	2772.26	870.33	1006.33	389.25	1488.26	920.17	6859.17	11691.01	50429	13821.67	1141.25	15124
K01273	09181 Protein families: metabolism	01002 Peptidases [BR:ko01002]	DPEP; membrane dipeptidase [EC:3.4.13.19]	38469	14560.16	27389.25	75200.68	7524.59	38990.58	12514.6	4336.66	9239.32	2583.64	9199.81	18373.88	1955.75	673.32	814.41	443.65	1687.59	627.12	22271.67	35517.39	72289.68	31056.62	4478.84	41249.53
K01274	09191 Unclassified: metabolism	99980 Enzymes with EC numbers	E3.4.13.-; D-alanyl-D-alanine dipeptidase [EC:3.4.13.-]	0	35	9	28.33	7.67	31.33	0	18	42	0	361.67	0	65.17	7.33	7.33	5	34.67	29	133.33	76.67	35.75	384	53.25	63.33
K01277	09181 Protein families: metabolism	01002 Peptidases [BR:ko01002]	DPP3; dipeptidyl-peptidase III [EC:3.4.14.4]	0	0	18	11	1.5	0	0	0	0	1.5	4	0	3	5	3	0	30	24.5	0	4	0	0	8	9.5
K01278	09154 Digestive system	04974 Protein digestion and absorption [PATH:ko04974]	DPP4, CD26; dipeptidyl-peptidase 4 [EC:3.4.14.5]	46811.5	7687.91	30470.8	61055.61	5770.25	29370.78	16513.57	5272.33	12223.83	3178.66	7880.83	20739.17	1290.5	422.5	671	289.33	1106.17	390	10104.84	6909	43111.59	12110.34	1935.09	9075
K01281	09181 Protein families: metabolism	01002 Peptidases [BR:ko01002]	pepX; X-Pro dipeptidyl-peptidase [EC:3.4.14.11]	18.5	32.75	15	92.25	59	222.25	51.75	33.5	70	19.75	379	0	8	39	11	0	34.5	1	1070.34	429	3152.25	5842.67	419.59	332
K01283	09152 Endocrine system	04924 Renin secretion [PATH:ko04924]	ACE, CD143; peptidyl-dipeptidase A [EC:3.4.15.1]	24181.5	5443.16	23820.67	53363.5	3878	25503.67	9564.32	3685.33	7839.33	2072.66	2733.33	9306.67	996	382.5	423	176.83	679.67	259	4421.16	5895	1745.17	6349.17	740.75	8569.5
K01284	09181 Protein families: metabolism	01002 Peptidases [BR:ko01002]	dcp; peptidyl-dipeptidase Dcp [EC:3.4.15.5]	70576.03	8763.82	28612.37	64757.83	7256.75	31981.53	30461.76	14822.49	24581.96	7519	30340.14	38225.82	2442.11	801.82	1517.41	592.91	2318.09	979.95	9930.67	21732.22	47778.94	21633.44	1785.17	29281.03
K01286	09191 Unclassified: metabolism	99980 Enzymes with EC numbers	E3.4.16.4; D-alanyl-D-alanine carboxypeptidase [EC:3.4.16.4]	20855.22	3663.83	4188.19	9909.24	2419.75	7207.98	35167.7	21003.07	28654.1	7886.43	50088.12	43638.8	871.72	392.64	838.82	322.83	1436.5	480.4	58845	33253.77	58356.14	43780.39	13166.68	43043.22
K01295	09181 Protein families: metabolism	01002 Peptidases [BR:ko01002]	cpg; glutamate carboxypeptidase [EC:3.4.17.11]	42461.74	6382.41	26555.92	62339.6	5867.84	31019.08	28722.2	18320.32	25346.16	7666.11	37642.79	43442.43	1828.47	694.14	790.82	437.08	1297.17	658.57	8510.51	67373.94	13977.27	34201.71	1643.42	65824.05
K01297	09181 Protein families: metabolism	01002 Peptidases [BR:ko01002]	ldcA; muramoyltetrapeptide carboxypeptidase [EC:3.4.17.13]	65070.92	16121.32	31716.17	79930.14	9115.75	41352.22	12071.82	4319.33	9307.66	3334.16	6424.33	15367.67	1896.21	711	1112	634.91	2192.09	708	11191.33	29144.18	50312.41	25054.35	2234.17	33268.33
K01299	09181 Protein families: metabolism	01002 Peptidases [BR:ko01002]	E3.4.17.19; carboxypeptidase Taq [EC:3.4.17.19]	3029.87	2331.74	1055.78	5869.86	1052.43	1549.9	18555.53	10841.16	14408.11	4070.59	26744.81	28105.31	787.12	302.82	498.41	307.25	905.26	486.29	2260.35	2031.39	4399.93	2735.43	447.75	2363.7
K01301	09181 Protein families: metabolism	01002 Peptidases [BR:ko01002]	NAALAD; N-acetylated-alpha-linked acidic dipeptidase [EC:3.4.17.21]	105.5	58.83	63.34	36	16	62.67	1467.99	199.33	82.33	64.16	919.33	2593.67	2	9.5	0	12.5	35.67	7	1024.5	544	999	644	171	722
K01302	09181 Protein families: metabolism	01002 Peptidases [BR:ko01002]	CPQ; carboxypeptidase Q [EC:3.4.17.-]	11.5	13.5	0	0	0	4	8	0	0	3.5	67	0	0	0	0	2.5	0	0	6	0	0	0	0	0
K01303	09181 Protein families: metabolism	01002 Peptidases [BR:ko01002]	APEH; acylaminoacyl-peptidase [EC:3.4.19.1]	16	8	0	32.5	20	13.5	7	2.5	0	0	13.5	0	14	22.5	43	30	108	34	139.5	225	45	217	26	347.5
K01304	09181 Protein families: metabolism	01002 Peptidases [BR:ko01002]	pcp; pyroglutamyl-peptidase [EC:3.4.19.3]	17181.29	1764.49	2070.57	7765.38	1534.76	2822.59	5267.34	694.5	2974.62	1855.7	4791.84	5991.93	2296.76	803.33	895.33	394.58	1312.76	777.17	3064.17	3916.51	6776.83	5551.5	507	4943
K01305	09181 Protein families: metabolism	01002 Peptidases [BR:ko01002]	iadA; beta-aspartyl-dipeptidase (metallo-type) [EC:3.4.19.-]	977	264	8	118	15	23	0	1.75	0	0	54	0	31	0	20	8.4	26	16	16	0	0	0	6	0
K01308	09181 Protein families: metabolism	01002 Peptidases [BR:ko01002]	yqgT; g-D-glutamyl-meso-diaminopimelate peptidase [EC:3.4.19.11]	184	80	23	120.5	12	46	0	0	5	0	24	0	68	19	4	11	82	17	34	15.17	282.5	44.5	7.5	27
K01312	09133 Signaling molecules and interaction	04080 Neuroactive ligand-receptor interaction [PATH:ko04080]	PRSS1_2_3; trypsin [EC:3.4.21.4]	0	0	0	7	0	0	0	0	0	0	90	0	0	0	0	0	3	6	65	0	2.75	15	16.25	16
K01318	09145 Cellular community - prokaryotes	02024 Quorum sensing [PATH:ko02024]	sspA; glutamyl endopeptidase [EC:3.4.21.19]	9	104	36	68.32	9.68	25.32	3.5	0	7.5	0	24.18	0	242.68	29.32	29.32	20	80.68	116	36.82	33.18	0	9.5	0	61.32
K01322	09152 Endocrine system	04614 Renin-angiotensin system [PATH:ko04614]	PREP; prolyl oligopeptidase [EC:3.4.21.26]	59210.66	8892.07	28160.42	64651.4	6529.5	32091.72	24854.66	13844.57	20901.16	6007.38	26333.3	34878.89	1955.83	743.32	1079.41	481.16	1798.84	832.45	23688.16	12936.05	109889.78	23816.45	4789.59	18026.86
K01337	09181 Protein families: metabolism	01002 Peptidases [BR:ko01002]	E3.4.21.50; lysyl endopeptidase [EC:3.4.21.50]	0	0	0	0	0	0	0	1.5	0	0	0	0	0	0	0	0	0	0	0	0	0	0	0	4.5
K01338	09143 Cell growth and death	04112 Cell cycle - Caulobacter [PATH:ko04112]	lon; ATP-dependent Lon protease [EC:3.4.21.53]	79462.21	27122.98	36614.16	102925.97	13741.18	55046.35	31727.41	15760.24	24267.94	7644.25	34049.06	41551.48	3143.55	1276.82	1741.91	1201.21	3851.93	1313.29	35563.16	60408.23	105458.85	52951.46	6492.34	67861.45
K01340	09172 Infectious disease: viral	05164 Influenza A [PATH:ko05164]	E3.4.21.59; tryptase [EC:3.4.21.59]	0	0	0	0	0	0	0	0	0	0	27	0	0	0	0	0	0	0	8	0	0	8	2	0
K01342	09181 Protein families: metabolism	01002 Peptidases [BR:ko01002]	aprE; subtilisin [EC:3.4.21.62]	0	0	0	63	8	19	0	2.5	5	0	8.5	0	2.5	0	7	5	8	0	25	1.17	177	25.5	0	21
K01354	09174 Infectious disease: parasitic	05142 Chagas disease (American trypanosomiasis) [PATH:ko05142]	ptrB; oligopeptidase B [EC:3.4.21.83]	35621.36	14999.91	28316.41	72902.06	8006	38622.92	28716.84	14347.74	23101.96	6203.67	28446.97	33844.32	1507.61	509.32	790.41	508.25	1731.59	587.45	20242.67	34936.72	30216.77	26657.27	4081.42	40631.03
K01355	09181 Protein families: metabolism	01002 Peptidases [BR:ko01002]	ompT; omptin [EC:3.4.23.49]	1208	219	0	91	0	23	0	0	0	0	0	0	0	0	0	0	0	0	0	0	0	0	0	0
K01356	09181 Protein families: metabolism	01002 Peptidases [BR:ko01002]	lexA; repressor LexA [EC:3.4.21.88]	55246.53	16687.07	30773.73	80910.15	9561.26	42839.66	29645.79	14805.82	24204.12	7029.48	31062.29	35383.03	3179.78	1125.97	1384.65	769.38	2729.26	1133.57	34633.34	53290.95	98462.87	47386.72	7467.09	59908.22
K01358	09143 Cell growth and death	04112 Cell cycle - Caulobacter [PATH:ko04112]	clpP, CLPP; ATP-dependent Clp protease, protease subunit [EC:3.4.21.92]	77286.03	19559.81	34617.16	89012.04	10791.76	47723.31	35938.35	16775.23	27653.78	8397.8	38059.37	41985.37	4049.66	1476.97	2093.15	1150.79	4228.35	1581.57	68687.02	61966.28	137523.13	72289.4	14853.94	78153.97
K01361	09181 Protein families: metabolism	01002 Peptidases [BR:ko01002]	E3.4.21.96; lactocepin [EC:3.4.21.96]	153	143.5	79	161	46	38	35	20.5	15	8	46.67	10	49	16	0	6	6	1	13	54	1.17	12	0	100
K01372	09181 Protein families: metabolism	01002 Peptidases [BR:ko01002]	BLMH, pepC; bleomycin hydrolase [EC:3.4.22.40]	1550.17	255.5	205	268	115	136	169.5	116	113	91.5	209.34	177	198	81	131	74.5	235	115	1198	2115.5	2340	1363	170	2409
K01387	09181 Protein families: metabolism	01002 Peptidases [BR:ko01002]	colA; microbial collagenase [EC:3.4.24.3]	45	16	10.29	1177.86	12	520.86	0	1.75	0	0	0	24	3232	988	385	61	350	283	35	114	0	388	10.5	444
K01389	09151 Immune system	04640 Hematopoietic cell lineage [PATH:ko04640]	MME, CD10; neprilysin [EC:3.4.24.11]	5	0	0	0	0	0	0	0	0	0	0	0	0	0	15	0	10	0	0	14	0	0	0	0
K01392	09152 Endocrine system	04614 Renin-angiotensin system [PATH:ko04614]	THOP1; thimet oligopeptidase [EC:3.4.24.15]	1012.5	1764.5	104	29.5	37	95	181.33	38	120	20.5	301	154	326	134	188	96.5	293	89	240.66	237	1239.67	269.67	25	334
K01399	09145 Cellular community - prokaryotes	02024 Quorum sensing [PATH:ko02024]	lasB; pseudolysin [EC:3.4.24.26]	12	10	0	385	12	559	27	0	0	0	0	8	1064	324	135	28	120	92	1739	573	39197	2686	310	997
K01400	09181 Protein families: metabolism	01002 Peptidases [BR:ko01002]	nprE; bacillolysin [EC:3.4.24.28]	0	0	0	0	2.5	0	0	0	0	0	0	0	0	0	0	0	0	0	0	1.17	0	0	0	0
K01401	09171 Infectious disease: bacterial	05150 Staphylococcus aureus infection [PATH:ko05150]	aur; aureolysin [EC:3.4.24.29]	0	26	9	13.33	1.67	6.33	0	0	0	0	4.67	0	60.67	7.33	7.33	5	19.67	29	4.33	7.67	0	0	0	11.33
K01406	09175 Drug resistance: antimicrobial	01503 Cationic antimicrobial peptide (CAMP) resistance [PATH:ko01503]	prtC; serralysin [EC:3.4.24.40]	764.02	2033	798.2	1167.78	544	1839.22	12614.54	2417.82	8373.8	2907.48	10971.62	10444.7	732.72	252.64	412.82	219	558	496.9	356.5	40164.1	2728.04	11573.54	34.25	35282.22
K01407	09181 Protein families: metabolism	01002 Peptidases [BR:ko01002]	ptrA; protease III [EC:3.4.24.55]	1287.67	442.08	38.58	255.67	114.25	90.58	29.25	63.5	27.33	30.75	54	0	268.25	58	159	49.25	179.92	112.5	17	89.67	24	0	3.5	55.67
K01408	09164 Neurodegenerative disease	05010 Alzheimer disease [PATH:ko05010]	IDE, ide; insulysin [EC:3.4.24.56]	0	0	0	0	0	0	7	0	0	0	8	6	0	2	0	0	5	0	18	14	3	19	3	0
K01409	09182 Protein families: genetic information processing	03016 Transfer RNA biogenesis [BR:ko03016]	KAE1, tsaD, QRI7; N6-L-threonylcarbamoyladenine synthase [EC:2.3.1.234]	56030.54	17382.32	30982.66	82152.97	9434.26	43284.34	32296.26	15579.24	25329.45	7327.25	32627.23	38137.65	3093.75	1163.15	1500.74	968.98	3187.93	1161.62	33922.84	44131.73	93292.85	43540.28	6327.59	53981.11
K01411	09181 Protein families: metabolism	01002 Peptidases [BR:ko01002]	NRD1; nardilysin [EC:3.4.24.61]	0	0	0	1	0	0	0	0	0	0	0	0	0	0	0	0	0	0	0	0	0	0	0	0
K01414	09181 Protein families: metabolism	01002 Peptidases [BR:ko01002]	prlC; oligopeptidase A [EC:3.4.24.70]	50377.09	13682.24	29481.62	75638.03	8345.09	38529.61	10455.92	4160	8868.32	2870.5	5227.25	13026.33	1839.72	656	941	649.08	1644.59	644.67	5348.5	19794.84	53344.16	16406.51	1086.75	20603.75
K01415	09181 Protein families: metabolism	01002 Peptidases [BR:ko01002]	ECE; endothelin-converting enzyme [EC:3.4.24.71]	15581.5	1384.99	2531.62	6116.03	726.5	2808.69	263	110.75	498	560.5	385	607	597.5	189	119.5	36.16	222	123	947.66	786.17	2170	1260.67	180.5	1231
K01416	09181 Protein families: metabolism	01002 Peptidases [BR:ko01002]	snpA; snapalysin [EC:3.4.24.77]	11	9.5	6	20.5	15	94.5	12.5	25	54	4.5	428	0	0	0	2	0	9	0	443.01	10	2052.42	3384.34	141.26	8
K01419	09181 Protein families: metabolism	01002 Peptidases [BR:ko01002]	hslV, clpQ; ATP-dependent HslUV protease, peptidase subunit HslV [EC:3.4.25.2]	52161.95	16303.74	30271.91	76867.55	8794.42	40632.75	27939.01	14538.24	22393.46	6406	27982.31	33648.32	2879.41	983.15	1129.74	718.48	2324.76	798.45	13274.33	35158.23	63729.6	26693.11	2156	41151.69
K01420	09182 Protein families: genetic information processing	03000 Transcription factors [BR:ko03000]	fnr; CRP/FNR family transcriptional regulator, anaerobic regulatory protein	55673.4	12245.23	10336.23	34423.6	6509.01	20386.76	23661.96	18428.07	20986.75	6318.6	40058.96	42257.63	3593.41	1357.64	2036.82	1026.71	3683.59	1347.07	26874.51	51710.61	115134.53	39001.54	4112.75	62331.89
K01421	09194 Poorly characterized	99996 General function prediction only	yhgE; putative membrane protein	2298.17	522.83	408	5076.67	499.51	1906.5	3052.34	886.5	1809.49	609.5	3923.51	4583.83	350.51	94.33	122.33	50.4	445.34	243.17	10296.17	3020.84	10460.75	7902.84	2761.75	5415.33
K01424	09105 Amino acid metabolism	00250 Alanine, aspartate and glutamate metabolism [PATH:ko00250]	E3.5.1.1, ansA, ansB; L-asparaginase [EC:3.5.1.1]	68198.99	15533.48	11865.23	36877.65	7130.26	20393.15	26164.76	11775.74	18339.08	6822.2	31391.23	31206.75	4081.08	1442.65	2132.24	1027.74	3393.1	1481.12	17056.83	33702.57	66847.26	28017.62	2672.5	38624.61
K01425	09105 Amino acid metabolism	00250 Alanine, aspartate and glutamate metabolism [PATH:ko00250]	glsA, GLS; glutaminase [EC:3.5.1.2]	32811.03	14320.33	27623.28	72226.28	7808.75	38340.14	25914.77	13689.66	21749.63	5761.34	26881.81	30113.65	1061.41	373.82	674.41	488.25	1597.42	606.45	18584	35465.06	15852.19	29440.77	3957.25	41072.03
K01426	09105 Amino acid metabolism	00330 Arginine and proline metabolism [PATH:ko00330]	E3.5.1.4, amiE; amidase [EC:3.5.1.4]	77780.11	28707.89	38469.9	109175.57	15421.51	61928.66	62352.95	37560.4	49696.78	14136.06	78259.37	82841.2	6541.56	2406.14	2425.32	1491.73	4566.01	1623.07	77557.19	103602.12	182280.95	100108.42	17398.1	117833.63
K01427	09104 Nucleotide metabolism	00230 Purine metabolism [PATH:ko00230]	URE; urease [EC:3.5.1.5]	0	0	0	0	0	0	0	0	0	0	0	0	23.5	0	11	0	8	0	0	14	13	0	0	0
K01428	09104 Nucleotide metabolism	00230 Purine metabolism [PATH:ko00230]	ureC; urease subunit alpha [EC:3.5.1.5]	18359.68	11444.41	7205.23	22985	4504.92	14985.39	18886.34	10649.49	15042.23	4181.9	26570.31	22291.02	1716.83	667.15	822.74	594.83	1520.84	588.45	16006.5	45653.06	20303.6	27982.78	3432.84	47387.02
K01429	09104 Nucleotide metabolism	00230 Purine metabolism [PATH:ko00230]	ureB; urease subunit beta [EC:3.5.1.5]	16012.37	9364.08	6274.16	21211.21	3707.42	13509.01	1526.25	453.25	680.3	280.2	1970.67	359.1	1298.3	474.33	616.33	391.83	1218.17	381	14554.84	32029.51	18116.91	23018.84	3221.59	35436.66
K01430	09104 Nucleotide metabolism	00230 Purine metabolism [PATH:ko00230]	ureA; urease subunit gamma [EC:3.5.1.5]	16180.37	9383.08	6306.16	21220.21	3707.42	13509.01	1532.25	453.25	694.3	280.2	1970.67	359.1	1328.3	474.33	627.33	391.83	1236.17	381	14602.84	32075.51	18166.91	23023.84	3230.59	35453.66
K01432	09101 Carbohydrate metabolism	00630 Glyoxylate and dicarboxylate metabolism [PATH:ko00630]	AFMID; arylformamidase [EC:3.5.1.9]	3788	233	499	1117	306	698	450	39	38	60	120	40	952.33	309	266	154	480	360	1674.5	7568.34	3893.32	7337.68	435.25	9699.16
K01433	09101 Carbohydrate metabolism	00630 Glyoxylate and dicarboxylate metabolism [PATH:ko00630]	purU; formyltetrahydrofolate deformylase [EC:3.5.1.10]	48378	21839.82	16172.21	51403.04	9143.09	30746.61	13966.1	3437.24	8596.65	2557.55	11517.14	14589.55	2249.51	928.32	1266.91	904.08	2755.76	811.12	32054.18	74063.73	41117.59	46532.45	5879.42	80255.19
K01434	09110 Biosynthesis of other secondary metabolites	00311 Penicillin and cephalosporin biosynthesis [PATH:ko00311]	E3.5.1.11; penicillin amidase [EC:3.5.1.11]	29495.17	11645.99	6881.63	25025.36	4772.92	15518.2	14612.48	10347.83	11210.66	2980.83	22520	21998.17	2328	809	785.5	533	1554.67	538.5	8550.34	26820.17	48564.33	22765.51	1812.01	30013.17
K01436	09181 Protein families: metabolism	01002 Peptidases [BR:ko01002]	K01436; amidohydrolase [EC:3.5.1.-]	6139.67	1081.66	641.83	3659.34	849.51	1319.5	3777.67	814.75	2034.49	675	5977.84	8653.83	2052.18	651.33	384.83	192.5	772.34	516.67	12422.18	6643.34	27637.25	11461	2906.34	8159.5
K01437	09105 Amino acid metabolism	00250 Alanine, aspartate and glutamate metabolism [PATH:ko00250]	ASPA, aspA; aspartoacylase [EC:3.5.1.15]	0	0	0	0	0	0	0	0	0	0	0	0	0	0	16	3	0	0	0	0	0	0	0	0
K01438	09105 Amino acid metabolism	00220 Arginine biosynthesis [PATH:ko00220]	argE; acetylornithine deacetylase [EC:3.5.1.16]	22092.01	15621.74	10958.95	26081.3	5924.75	18261.12	51109.4	30394.97	41985.96	10628.92	69107.82	67138.97	2686.37	880.28	1146.64	778.5	1954.09	735.8	13904.16	63826.05	69347.49	40825.26	2606.25	65194.19
K01439	09105 Amino acid metabolism	00300 Lysine biosynthesis [PATH:ko00300]	dapE; succinyl-diaminopimelate desuccinylase [EC:3.5.1.18]	53084.95	16857.91	30563.24	78737.55	9307.84	42421.91	31250.93	18625.91	26437.13	7561.59	34894.4	39169.65	3282.33	1239.48	1578.07	1002.73	3141.26	1068.45	34757.16	44051.9	89248.69	46496.12	6292.09	52531.94
K01442	09103 Lipid metabolism	00120 Primary bile acid biosynthesis [PATH:ko00120]	E3.5.1.24; choloylglycine hydrolase [EC:3.5.1.24]	2740.2	197	73.2	108.93	34.92	190.23	34	27	46.3	27.2	80.34	27.6	131.67	17.83	54.33	24	192.67	55.5	1690.33	2189.84	3679	2366	380.75	3447.33
K01443	09101 Carbohydrate metabolism	00520 Amino sugar and nucleotide sugar metabolism [PATH:ko00520]	nagA, AMDHD2; N-acetylglucosamine-6-phosphate deacetylase [EC:3.5.1.25]	31109.54	3917.49	8257.24	14695.88	2941.59	8079.09	9511	2433.25	6353.96	1729.87	6968.34	10593.1	2289.56	741.83	949.83	347.65	1387.09	765	21282.84	21127.51	73307.42	29787.5	4493.84	27767
K01444	09107 Glycan biosynthesis and metabolism	00511 Other glycan degradation [PATH:ko00511]	AGA, aspG; N4-(beta-N-acetylglucosaminyl)-L-asparaginase [EC:3.5.1.26]	8744	2311	5383.67	5530	1013	2782.5	5937	1529	4005	615	3100	6417	675.5	173	195	70	306	74	2954	4197	1205	4337	557	5371.5
K01446	09193 Unclassified: signaling and cellular processes	99992 Structural proteins	PGRP; peptidoglycan recognition protein	0	26	9	13.33	1.67	6.33	0	0	0	0	4.67	0	60.67	7.33	7.33	5	19.67	30	4.33	7.67	0	0	0	11.33
K01447	09191 Unclassified: metabolism	99980 Enzymes with EC numbers	xlyAB; N-acetylmuramoyl-L-alanine amidase [EC:3.5.1.28]	29208.61	6769.83	23868.87	54653.69	4528	27449.48	26636.76	13980.24	21753.13	5724	26725.64	30573.32	2235.86	778.82	708.41	375.5	1124.67	507.45	14976.5	25862.39	49067.27	25924.27	2375.5	33566.86
K01448	09175 Drug resistance: antimicrobial	01503 Cationic antimicrobial peptide (CAMP) resistance [PATH:ko01503]	amiABC; N-acetylmuramoyl-L-alanine amidase [EC:3.5.1.28]	65611.05	20342.39	31639.41	86498.06	10481.11	42892.09	34112.53	15479.24	24195.75	7335.33	37810.64	48300.14	3529.27	1122.15	1757.74	936.91	3700.28	1781.63	43852.69	56015.25	114784.18	49134.12	8315.34	62014.7
K01449	09191 Unclassified: metabolism	99980 Enzymes with EC numbers	cwlJ, sleB; N-acetylmuramoyl-L-alanine amidase [EC:3.5.1.28]	563.5	237	69	401.5	54	100	0	9	17	0	36	0	258	51	60.5	38.8	296	127.5	102	47.01	744.5	143.5	22.5	75
K01451	09105 Amino acid metabolism	00360 Phenylalanine metabolism [PATH:ko00360]	hipO; hippurate hydrolase [EC:3.5.1.32]	96519.4	12416.73	49810.35	120653.17	11091.75	60648.22	53350.79	30751.07	45170.09	13926.18	60575.12	66889.8	3886.41	1340.64	1968.32	964.49	3225.51	1206.4	23090	76353.12	43652.02	68457.9	4605.5	95001.22
K01452	09101 Carbohydrate metabolism	00520 Amino sugar and nucleotide sugar metabolism [PATH:ko00520]	E3.5.1.41; chitin deacetylase [EC:3.5.1.41]	0	11	9	52	7.5	26	0	0	0	0	0	0	0	0	0	0	3	0	0	0	0	0	1.25	0
K01453	09111 Xenobiotics biodegradation and metabolism	00930 Caprolactam degradation [PATH:ko00930]	nylB; 6-aminohexanoate-oligomer exohydrolase [EC:3.5.1.46]	2784	1251	885.5	2045.5	588.75	2246.5	14397.5	9545.25	11055.5	2933.25	19418	17195.5	1166	407	292.5	193	399	141	6604.5	22962	57172	18117	1075.25	28791.5
K01455	09101 Carbohydrate metabolism	00630 Glyoxylate and dicarboxylate metabolism [PATH:ko00630]	E3.5.1.49; formamidase [EC:3.5.1.49]	1672.31	1165	685.9	1736.46	566.5	1595.21	14987.77	9698.91	12145.6	3257.04	20968.31	18224.75	666.16	246.82	209.41	136	287	166.45	2396.5	17961.55	3554.27	7949.27	482	17486.86
K01457	09105 Amino acid metabolism	00220 Arginine biosynthesis [PATH:ko00220]	atzF; allophanate hydrolase [EC:3.5.1.54]	8052.56	10092	4690.65	18688.54	3977.25	13062.71	15860.27	9966.41	13328.1	3313.04	21804.31	20373.75	898.41	403.32	671.41	515.25	1259.25	416.45	15184	49815.05	17660.52	19526.77	3128.5	47732.86
K01458	09101 Carbohydrate metabolism	00630 Glyoxylate and dicarboxylate metabolism [PATH:ko00630]	hutG; N-formylglutamate deformylase [EC:3.5.1.68]	19437.5	711.83	2604.79	5880.36	975.75	3561.36	429	234.25	515.5	509.25	447.5	622	2570.46	872	592	293.83	871.5	357	4149.5	10391.84	47019.82	14646.68	1042.75	13988.66
K01459	09191 Unclassified: metabolism	99980 Enzymes with EC numbers	E3.5.1.77; N-carbamoyl-D-amino-acid hydrolase [EC:3.5.1.77]	0	6	0	25	0	106.5	0	4	0	0	0	0	9	7	42	5	17	0	993	2303	944	2212.5	158	2834
K01460	09106 Metabolism of other amino acids	00480 Glutathione metabolism [PATH:ko00480]	gsp; glutathionylspermidine amidase/synthetase [EC:3.5.1.78 6.3.1.8]	1107.92	354.33	31.33	228.17	49.5	78.83	0	60.5	7.83	29	34	0	67	0	7	0	12.17	2.5	8	4.17	0	0	3.5	5.67
K01461	09191 Unclassified: metabolism	99980 Enzymes with EC numbers	E3.5.1.82; N-acyl-D-glutamate deacylase [EC:3.5.1.82]	49	70	88	101	39	354	62	16	13	17	15	14	24.8	15	31	15	18	35	9	13121	170	3499	0	11423
K01462	09191 Unclassified: metabolism	99980 Enzymes with EC numbers	PDF, def; peptide deformylase [EC:3.5.1.88]	78083.48	21277.9	34557.32	89412.11	11171.68	48577.59	48926.93	23187.23	37766.92	10985.92	54361.88	58474.97	4824.91	1807.3	2367.98	1389.81	4496.6	1621.07	59176.67	74291.29	158059.96	71671.91	12004.02	87565.63
K01464	09104 Nucleotide metabolism	00240 Pyrimidine metabolism [PATH:ko00240]	DPYS, dht, hydA; dihydropyrimidinase [EC:3.5.2.2]	20248.73	1960.24	2771.79	6287.55	1482.25	4036.84	14037.88	5589.31	9641.83	3819.08	17853.76	19473.82	993.51	391.46	483.73	200.83	686.67	326.35	15566.66	17412.49	20197.39	20449.49	3507	22940.41
K01465	09104 Nucleotide metabolism	00240 Pyrimidine metabolism [PATH:ko00240]	URA4, pyrC; dihydroorotase [EC:3.5.2.3]	106367.81	33159.56	61912.48	158901.95	18809.26	84065.83	78671.55	46267.31	64365.08	17991.23	96895.1	109716.85	5255.52	1954.79	2798.56	1798.96	5477.85	1917.52	51912.51	91506.67	107003.39	79217.82	9219.01	108650.75
K01466	09104 Nucleotide metabolism	00230 Purine metabolism [PATH:ko00230]	allB; allantoinase [EC:3.5.2.5]	2595.33	409.91	250	1883.34	377.67	951.33	1983.84	534.74	1276.66	424.22	2458.81	1804.72	310.2	111.82	218.91	63.67	284.17	252.45	1726.83	7165.22	2444.86	4496.28	416.92	8940.36
K01467	09132 Signal transduction	02020 Two-component system [PATH:ko02020]	ampC; beta-lactamase class C [EC:3.5.2.6]	15219.45	9728.41	5604.4	20888.13	3415.75	12962.84	860.25	337.25	376.13	249.95	737	259.6	1336.55	426	385	295.08	846.92	282.5	2694.5	15333.67	42619	9117.5	455	14574.17
K01468	09105 Amino acid metabolism	00340 Histidine metabolism [PATH:ko00340]	hutI, AMDHD1; imidazolonepropionase [EC:3.5.2.7]	30588.91	11369.82	7048.54	26532.96	5064.01	15898.35	10455.2	5515.15	8118.15	2792.19	14088.62	16713.1	2446.94	842.47	1104.15	581.58	2031.43	818.57	18588.34	34271.45	60898.61	30360.89	4121.09	39577.38
K01469	09106 Metabolism of other amino acids	00480 Glutathione metabolism [PATH:ko00480]	OPLAH, OXP1, oplAH; 5-oxoprolinase (ATP-hydrolysing) [EC:3.5.2.9]	37775.41	4181.83	24655.46	56281.45	4568.75	27188.77	9961.27	3578.16	9517.5	2835.89	5666.31	14054.55	969.19	393.82	764.91	312.83	1141	424.45	4473	14107.22	6666.43	15854.11	869.25	18936.19
K01470	09105 Amino acid metabolism	00330 Arginine and proline metabolism [PATH:ko00330]	E3.5.2.10; creatinine amidohydrolase [EC:3.5.2.10]	3270.01	2123.5	1103.27	4051.23	907.17	2560.95	22547.44	10529.91	15829.56	4698.24	28799.97	28125.18	815.36	280.32	383.41	181.33	674.67	275.62	19697.34	22265.55	21255.02	23659.44	4149.67	28460.86
K01471	09111 Xenobiotics biodegradation and metabolism	00930 Caprolactam degradation [PATH:ko00930]	nylA; 6-aminohexanoate-cyclic-dimer hydrolase [EC:3.5.2.12]	0	7	0	21	7	114.5	6	4	0	0	0	0	9.8	0	42	5	22	0	1001	2281	783	2040.5	158	2786
K01473	09105 Amino acid metabolism	00330 Arginine and proline metabolism [PATH:ko00330]	hyuA; N-methylhydantoinase A [EC:3.5.2.14]	1263.78	216.5	723	2408.97	478.25	2022.45	6959.24	2008.28	8099.5	2131.37	11011.48	14872.4	673.7	325.56	282.28	109	356.25	118.6	10540.34	13999.08	17155.63	16899.02	2037.67	17255.37
K01474	09105 Amino acid metabolism	00330 Arginine and proline metabolism [PATH:ko00330]	hyuB; N-methylhydantoinase B [EC:3.5.2.14]	980.87	212.5	723	1917.88	455.25	1816.54	6944.97	1915.87	7967.5	2074.73	10883.67	14658.85	669.34	323.74	277.37	109	341.25	116.15	10694.34	14086.53	18404.36	16929.75	2048.92	17441.51
K01476	09105 Amino acid metabolism	00220 Arginine biosynthesis [PATH:ko00220]	E3.5.3.1, rocF, arg; arginase [EC:3.5.3.1]	7237.28	1796.99	1292.2	6603.19	1069.51	3827.48	19970.93	11048.74	15336.62	4219.5	26271.81	25662.65	2128.7	702.65	563.24	295.5	1055.01	492.12	8987.85	20684.73	48920.18	27087.11	2140.76	27840.69
K01477	09104 Nucleotide metabolism	00230 Purine metabolism [PATH:ko00230]	alc, ALLC; allantoicase [EC:3.5.3.4]	463.91	134.25	128	197.34	108.5	828.66	203.35	98.41	341.5	60.89	680.81	190.05	322.46	140.82	116.91	108	128.5	56.45	9429.83	18056.05	12467.36	8282.61	2246.42	17841.36
K01478	09105 Amino acid metabolism	00220 Arginine biosynthesis [PATH:ko00220]	arcA; arginine deiminase [EC:3.5.3.6]	7465.5	9316.75	4009.17	17068.75	3408.17	10791.58	1899.25	344.5	552	217.25	2679.34	2625.5	375.67	138.33	219.33	218.4	712.17	202.5	12254.67	3520.17	24726.09	8771.84	2857.84	4271.83
K01479	09105 Amino acid metabolism	00340 Histidine metabolism [PATH:ko00340]	hutG; formiminoglutamase [EC:3.5.3.8]	12354.83	9492.91	4193.75	17335.76	3550.92	11495.49	4633.51	3889.74	3088.66	927.05	6512.31	6037.22	742.58	239.15	474.24	311.25	1078.26	378.95	4670.83	26621.56	6344.77	15441.27	894.25	29155.86
K01480	09105 Amino acid metabolism	00330 Arginine and proline metabolism [PATH:ko00330]	speB; agmatinase [EC:3.5.3.11]	7394	1814.49	738.25	3538.51	725.09	1621.25	4971.59	1227.24	2625.65	767.3	6163.64	6869.55	763.75	303.82	469.41	248.65	914.76	543.12	10898	28587.89	14577.69	20565.28	1750.42	35894.7
K01481	09191 Unclassified: metabolism	99980 Enzymes with EC numbers	E3.5.3.15; protein-arginine deiminase [EC:3.5.3.15]	11	0	0	11	6	0	8.33	1	5	0	118	0	0	0	0	0	4	0	33.66	5	9.42	13.67	3.75	0
K01482	09183 Protein families: signaling and cellular processes	04147 Exosome [BR:ko04147]	DDAH, ddaH; dimethylargininase [EC:3.5.3.18]	71.25	70	0	1187	48	654	86	89	108	14	574	60	187	58	95	43	177	110	74	95	152.25	177.5	16	124
K01483	09104 Nucleotide metabolism	00230 Purine metabolism [PATH:ko00230]	allA; ureidoglycolate lyase [EC:4.3.2.3]	10163.11	10155	4735.2	18529.69	3808	12471.31	17643.1	10314.91	13995.8	3753.84	23975.31	21212.65	465.76	203.82	301.41	360	712	192.45	3716.16	28418.05	8394.94	17275.44	716	30436.36
K01484	09105 Amino acid metabolism	00330 Arginine and proline metabolism [PATH:ko00330]	astB; succinylarginine dihydrolase [EC:3.5.3.23]	45082.59	14687.91	29019.04	74101.03	8105.5	38061.44	9384.25	3856	8488.83	2663	3368.5	9697	998.05	368	654	413.08	1359.92	430.5	4520	19454.67	4049	10440	764.75	20466.17
K01485	09104 Nucleotide metabolism	00240 Pyrimidine metabolism [PATH:ko00240]	codA; cytosine/creatinine deaminase [EC:3.5.4.1 3.5.4.21]	31182.96	10221.49	6884.04	25107.41	4900.75	15520.79	8164.99	5045.58	4667.46	2086.36	11836.83	11408.27	2411.38	815	1138.5	535.08	1770.09	658.5	16543.67	38136.84	19677.16	26372	3580.25	43384.5
K01486	09104 Nucleotide metabolism	00230 Purine metabolism [PATH:ko00230]	ade; adenine deaminase [EC:3.5.4.2]	6483.45	1813.49	960.87	4164.86	975.84	1746.65	19727.1	10572.74	14287.95	3905.5	26309.64	26928.65	737.2	226.82	410.41	232	828.01	511.62	5493.51	13153.06	4357.27	10640.93	948	16574.03
K01487	09104 Nucleotide metabolism	00230 Purine metabolism [PATH:ko00230]	E3.5.4.3, guaD; guanine deaminase [EC:3.5.4.3]	28737.45	9898.91	6546.9	23498.97	4618	14213.84	1781.58	498.25	1087.63	773.87	1727.83	820.6	1685.22	643	800	531.08	1483.42	583.5	13108.16	30975.67	13155.17	20854.17	3209.5	35655.67
K01488	09104 Nucleotide metabolism	00230 Purine metabolism [PATH:ko00230]	add, ADA; adenosine deaminase [EC:3.5.4.4]	61879.67	15499.74	27200.66	77670.23	8555.25	40822.3	7989.91	3337.5	7099.33	3139.5	6632	7607	2281.05	887	1204.5	695.41	2284.92	790	25574.67	31102.67	51754.01	31702.35	6016.51	35670.84
K01489	09104 Nucleotide metabolism	00240 Pyrimidine metabolism [PATH:ko00240]	cdd, CDA; cytidine deaminase [EC:3.5.4.5]	44154.62	8217.82	26514.74	63938.47	6119.51	31072.84	30252.76	14809.24	24017.95	6913.25	31134.98	35542.15	1774.42	692.65	1194.24	616.48	2424.43	1038.62	29121.34	21577.06	76629.61	27227.94	5191.09	29412.03
K01491	09102 Energy metabolism	00720 Carbon fixation pathways in prokaryotes [PATH:ko00720]	folD; methylenetetrahydrofolate dehydrogenase (NADP+) / methenyltetrahydrofolate cyclohydrolase [EC:1.5.1.5 3.5.4.9]	55780.93	17173.65	30420.79	79828.28	8991.93	41940.03	15478.49	5649.83	11054.48	3550.08	10317.59	17670.5	3008.89	1153.33	1483.83	902.65	3029.43	1078.67	35453.34	56098.35	93487.91	47154.18	6472.84	63248.08
K01492	09104 Nucleotide metabolism	00230 Purine metabolism [PATH:ko00230]	purNH; phosphoribosylglycinamide/phosphoribosylaminoimidazolecarboxamide formyltransferase [EC:2.1.2.2 2.1.2.3]	0	0	8	0	0	0	0	0	0	0	0	0	0	0	3	0	0	13	0	0	0	0	0	0
K01493	09104 Nucleotide metabolism	00240 Pyrimidine metabolism [PATH:ko00240]	comEB; dCMP deaminase [EC:3.5.4.12]	3630.33	1794	575.67	2643.5	498.84	436	2118.67	607.5	732.66	353.33	3585.67	6091.33	358.34	130.33	181.83	100.23	436.34	282.67	754.33	1782.34	6920.67	1849.67	114.5	2180.83
K01494	09104 Nucleotide metabolism	00240 Pyrimidine metabolism [PATH:ko00240]	dcd; dCTP deaminase [EC:3.5.4.13]	52919.45	15843.57	30365.99	78348.31	9000.42	42469	29477.11	14975.65	23951.29	6797.81	29485.37	32624.37	2748.27	1056.64	1346.32	864.75	2693.59	884.9	32707.51	56022.94	86610.95	44707.88	5989.34	62848.64
K01495	09108 Metabolism of cofactors and vitamins	00790 Folate biosynthesis [PATH:ko00790]	GCH1, folE; GTP cyclohydrolase IA [EC:3.5.4.16]	62608.87	25840.57	34684.95	97229.25	12616.09	53111.12	31928.01	15649.24	24596.45	7163.5	32753.89	38528.65	2972.58	1111.82	1560.41	1070.48	3457.26	1048.12	34937.01	56497.56	94057.43	48679.45	6355.59	63550.28
K01496	09105 Amino acid metabolism	00340 Histidine metabolism [PATH:ko00340]	hisI; phosphoribosyl-AMP cyclohydrolase [EC:3.5.4.19]	48361.61	15014.58	30256.49	77595.47	8837.5	41279.92	28167.02	14296.66	23542.8	6648.34	28821.31	31763.15	1576.49	618.82	889.41	604.33	1959.5	548.95	21981.34	38259.39	43529.02	35028.95	4711.59	45572.19
K01497	09108 Metabolism of cofactors and vitamins	00740 Riboflavin metabolism [PATH:ko00740]	ribA, RIB1; GTP cyclohydrolase II [EC:3.5.4.25]	51888.83	15213.91	29550.62	74729.12	8270.75	38666.35	11280.35	4337.91	10266.83	3104.14	6285.06	12611.55	1776.41	632.82	887.91	578.08	1575.92	515.45	5949.33	24750.22	13314.94	14342.44	989.67	27524.78
K01499	09102 Energy metabolism	00680 Methane metabolism [PATH:ko00680]	mch; methenyltetrahydromethanopterin cyclohydrolase [EC:3.5.4.27]	546.11	1038	649.2	1352.69	504	1086.31	16089.77	9952.91	13462.8	3581.84	22696.31	20923.65	122.36	39.82	98.41	84	215	88.45	1056	322.55	3144.77	1268.77	154	395.86
K01501	09102 Energy metabolism	00910 Nitrogen metabolism [PATH:ko00910]	E3.5.5.1; nitrilase [EC:3.5.5.1]	18412.75	658.83	2470.71	5689.36	969.75	3042.36	855	181.75	524.5	557.25	1135.25	2896	1131.13	398	570	220.83	723	259	2499	9505.17	12826.66	10212.34	628.75	12773.08
K01502	09111 Xenobiotics biodegradation and metabolism	00643 Styrene degradation [PATH:ko00643]	E3.5.5.7; aliphatic nitrilase [EC:3.5.5.7]	607.2	331	465.2	1748.6	376	1294.9	11471.5	9533.5	10013.8	2183.2	18622.5	16201.1	138.6	39	154.5	80	263	81	2202.5	1544.5	5248.25	3010	320.25	2071.5
K01505	09105 Amino acid metabolism	00270 Cysteine and methionine metabolism [PATH:ko00270]	E3.5.99.7; 1-aminocyclopropane-1-carboxylate deaminase [EC:3.5.99.7]	7824.41	9457.25	4562	18238.84	3738	12266.66	13243.02	10171.41	12599	2952.89	22818.31	19897.55	245.16	108.82	260.41	283	754.5	188.45	4033.84	31034.05	5877.44	15716.11	782.09	28584.36
K01507	09102 Energy metabolism	00190 Oxidative phosphorylation [PATH:ko00190]	ppa; inorganic pyrophosphatase [EC:3.6.1.1]	58013.36	19056.82	31066.58	80350.73	9286.09	42197.75	33936.28	18661.9	26908.95	7756.64	37349.2	43895.7	2997.19	1139.64	1494.32	943.33	2921.76	904.57	31958.34	42250.94	81479.62	40540.39	5764.84	50556.64
K01512	09101 Carbohydrate metabolism	00620 Pyruvate metabolism [PATH:ko00620]	acyP; acylphosphatase [EC:3.6.1.7]	26287.95	7139.16	23375.28	56344.61	4864.76	27746.81	27395.27	13947.16	22787.12	6151.34	29415.98	33883.48	1844.75	638.65	637.74	399.15	1584.26	592.62	27611.67	11072.73	85479.35	21980.28	4981.67	15150.86
K01515	09104 Nucleotide metabolism	00230 Purine metabolism [PATH:ko00230]	nudF; ADP-ribose pyrophosphatase [EC:3.6.1.13]	53533.85	15683.65	30283.04	80045.78	9303.68	41296.53	14491.49	5024.58	10618.48	3445.33	8182.84	14603.5	2831.23	1017.33	1178.83	746.65	2422.93	1009.67	18758.34	40892.68	78953.08	32394.01	4280.59	44185.5
K01518	09104 Nucleotide metabolism	00230 Purine metabolism [PATH:ko00230]	NUDT2; bis(5'-nucleosidyl)-tetraphosphatase [EC:3.6.1.17]	0	0	0	32.5	0	0	0	2.5	0	0	1.5	0	2.5	0	0	0	0	0	0	0	0	0	0	0
K01520	09104 Nucleotide metabolism	00240 Pyrimidine metabolism [PATH:ko00240]	dut, DUT; dUTP pyrophosphatase [EC:3.6.1.23]	53067.11	16985.49	30571.99	78583.56	9150.42	42222.08	29795.36	15170.15	24117.46	6876.89	29918.54	32806.37	2931.27	1142.97	1411.15	925.98	2882.76	941.9	33180	41746.78	90308.12	40551.05	6021.59	50122.8
K01521	09103 Lipid metabolism	00564 Glycerophospholipid metabolism [PATH:ko00564]	cdh; CDP-diacylglycerol pyrophosphatase [EC:3.6.1.26]	1573.67	647.83	379.83	1407.17	593	929.33	12059.5	11782.5	10905.83	2704.5	22551	21556	366.46	82	226	120.5	358.67	162.5	377	230.01	2434.99	804.01	69.5	183.33
K01523	09105 Amino acid metabolism	00340 Histidine metabolism [PATH:ko00340]	hisE; phosphoribosyl-ATP pyrophosphohydrolase [EC:3.6.1.31]	48210.61	14965.08	30265.49	77519.47	8838	41251.42	30434.02	17599.16	25837.8	7305.84	33591.31	37137.15	1603.49	635.32	948.41	612.83	1979.5	566.95	21779.84	40706.22	37597.02	36384.95	4602.84	48509.19
K01524	09104 Nucleotide metabolism	00230 Purine metabolism [PATH:ko00230]	ppx-gppA; exopolyphosphatase / guanosine-5'-triphosphate,3'-diphosphate pyrophosphatase [EC:3.6.1.11 3.6.1.40]	92513.24	24618.31	55880.78	137972	14990.59	70954.65	59304.6	29293.73	46610.41	13204	61393.03	71523.97	3575.69	1348.64	1940.32	1167.56	4005.1	1337.07	53516.34	63063.61	121519.63	67260.57	10267.18	77830.81
K01525	09104 Nucleotide metabolism	00230 Purine metabolism [PATH:ko00230]	apaH; bis(5'-nucleosyl)-tetraphosphatase (symmetrical) [EC:3.6.1.41]	28392.42	10045.91	6379.62	22387.03	4331.75	14018.94	987.25	474	817.33	705.5	924.25	735	2244.38	787.5	902	562.08	1406.92	543	4177	18688.84	52821.66	14730.84	917.75	19156.75
K01531	09191 Unclassified: metabolism	99980 Enzymes with EC numbers	mgtA, mgtB; P-type Mg2+ transporter [EC:7.2.2.14]	3844.17	653.41	626.74	580.34	324.5	344.91	2863.75	3763.75	2784.66	822	6716.67	6831.5	505.25	146	290	122.75	422.09	248	1593	1057.34	2524	2761.5	245.25	1132.34
K01533	09191 Unclassified: metabolism	99980 Enzymes with EC numbers	copB; P-type Cu2+ transporter [EC:7.2.2.9]	29313.41	12036.66	6948.21	27247.21	4602.34	16305.35	4916.71	1379.32	3202.99	1513.53	5778.37	8117.93	2137.39	852.14	1041.32	581.33	2214.67	682.57	31389.67	41273.6	66022.21	32277.71	6065.42	50310.47
K01534	09191 Unclassified: metabolism	99980 Enzymes with EC numbers	zntA; Cd2+/Zn2+-exporting ATPase [EC:3.6.3.3 7.2.2.12]	33672.38	11258.07	7835.24	31575.3	5730.43	16376.35	14218.59	7689.75	10871.11	3294.2	20153	19870.26	2172.56	946.5	1140.5	859.78	2572.76	1327.34	14731.85	27881.18	19922.99	19904	2139	30443.84
K01535	09102 Energy metabolism	00190 Oxidative phosphorylation [PATH:ko00190]	PMA1, PMA2; H+-transporting ATPase [EC:7.1.2.1]	464	6	7	946	0	410	26	0	0	42	2	2	20	2	15	0	20	0	206	45	364	100	33	55
K01537	09191 Unclassified: metabolism	99980 Enzymes with EC numbers	ATP2C; P-type Ca2+ transporter type 2C [EC:7.2.2.10]	13550.7	1727.66	1368.83	4265.46	897.5	2710.43	4445.15	4143.83	3538.13	1460.36	7115	7951.27	1501	570	478	228.63	904.67	356.5	15704.16	7748.67	53451.59	13081.67	3507	10014.17
K01539	09132 Signal transduction	04024 cAMP signaling pathway [PATH:ko04024]	ATP1A; sodium/potassium-transporting ATPase subunit alpha [EC:7.2.2.13]	0	0	0	0	0	11	0	0	0	0	0	0	0	0	0	0	0	0	629	0	85	0	136	8
K01545	09132 Signal transduction	02020 Two-component system [PATH:ko02020]	kdpF; potassium-transporting ATPase KdpF subunit	1070.11	404	348.2	386.69	170	602.31	3797.77	2096.91	4326.8	962.84	5979.31	6326.65	61.36	34.82	55.41	36	61	86.45	18	13122.55	296.27	3660.27	0	11431.36
K01546	09132 Signal transduction	02020 Two-component system [PATH:ko02020]	kdpA; potassium-transporting ATPase potassium-binding subunit	53889.36	16873.99	30637.91	79307.3	9170.84	40860.84	30995.27	14894.99	24177.95	6894.25	31927.47	37904.15	2569.38	909.65	1206.74	695.31	2330.43	838.62	20964.34	31614.56	36850.18	26959.78	4203.09	34893.69
K01547	09132 Signal transduction	02020 Two-component system [PATH:ko02020]	kdpB; potassium-transporting ATPase ATP-binding subunit [EC:7.2.2.6]	53889.36	16873.99	30637.91	79303.3	9170.84	40860.84	30989.94	14915.99	24177.95	6894.25	31927.47	37904.15	2569.38	909.65	1210.74	695.31	2330.43	838.62	20933.68	31614.56	36809.51	26942.11	4203.09	34885.69
K01548	09132 Signal transduction	02020 Two-component system [PATH:ko02020]	kdpC; potassium-transporting ATPase KdpC subunit	53889.36	16873.99	30637.91	79301.3	9170.84	40915.84	30995.27	14916.99	24177.95	6894.25	31927.47	37904.15	2569.38	909.65	1206.74	695.31	2341.43	838.62	21071.34	33030.56	36976.93	28283.78	4370.84	37410.69
K01551	09183 Protein families: signaling and cellular processes	02000 Transporters [BR:ko02000]	arsA, ASNA1, GET3; arsenite/tail-anchored protein-transporting ATPase [EC:7.3.2.7 7.3.-.-]	780.51	1013.75	108.51	192.92	125.25	770.42	150.08	185.5	111.5	22.25	599	97.5	261	54.5	85	21	193.5	91.5	10897.34	9256.5	25556.75	13844	2897.42	12609.67
K01555	09105 Amino acid metabolism	00350 Tyrosine metabolism [PATH:ko00350]	FAH, fahA; fumarylacetoacetase [EC:3.7.1.2]	3690.91	490.08	664.34	2062.84	598.5	1698.83	3069.34	657.74	1714.33	532.05	3572.14	5561.72	969.82	376.82	365.91	167.5	565.17	204.45	13668.34	16193.89	14751.01	11942.79	3054.09	15917.69
K01556	09105 Amino acid metabolism	00380 Tryptophan metabolism [PATH:ko00380]	KYNU, kynU; kynureninase [EC:3.7.1.3]	36477.17	4541.74	21065.13	55823.11	4358.59	26668.45	7784.41	3104.08	5415.82	2318.16	5715.83	12297.5	1737.14	647.5	665	318.33	1179.84	545.67	10028.18	15224.5	46376.42	22981.84	2168.09	20667
K01560	09111 Xenobiotics biodegradation and metabolism	00625 Chloroalkane and chloroalkene degradation [PATH:ko00625]	E3.8.1.2; 2-haloacid dehalogenase [EC:3.8.1.2]	59221.93	9021.32	45474.87	108119.45	9013.17	55251.63	44077.38	26304.81	39705.63	10808.28	51761.93	57513.92	1869.61	777.79	1183.06	651.99	2330.59	800.85	26924.33	77266.83	62355.47	58450.16	5584.75	83884.24
K01561	09111 Xenobiotics biodegradation and metabolism	00625 Chloroalkane and chloroalkene degradation [PATH:ko00625]	dehH; haloacetate dehalogenase [EC:3.8.1.3]	13167.11	1237.25	960.2	3105.94	1456	2617.56	16750.52	10100.41	14127.3	4025.09	23540.31	21509.15	864.29	311.82	430.41	207	629.5	178.45	4474.17	9533.22	10966.93	17417.61	1200.92	12590.19
K01563	09111 Xenobiotics biodegradation and metabolism	00625 Chloroalkane and chloroalkene degradation [PATH:ko00625]	dhaA; haloalkane dehalogenase [EC:3.8.1.5]	2551.5	219.5	52	579.5	99	1220.5	226.33	145.75	90.5	58.5	281	114.5	1100.5	380	179	38	273	99	30278.66	2352	56287.42	12739.34	6983.75	3134.5
K01565	09107 Glycan biosynthesis and metabolism	00531 Glycosaminoglycan degradation [PATH:ko00531]	SGSH; N-sulfoglucosamine sulfohydrolase [EC:3.10.1.1]	72	40	53.67	25	12	0	466	26	32	22	760	2331	0	0	0	0	2	0	4	3	0	6	0	0
K01567	09191 Unclassified: metabolism	99980 Enzymes with EC numbers	pdaA; peptidoglycan-N-acetylmuramic acid deacetylase [EC:3.5.1.-]	190.5	80	23	136.5	12	27	0	4.5	5	0	9	0	74	17	8	11.4	90	45.5	37	15.17	157.5	28.5	7.5	32
K01569	09101 Carbohydrate metabolism	00630 Glyoxylate and dicarboxylate metabolism [PATH:ko00630]	oxdD; oxalate decarboxylase [EC:4.1.1.2]	977.57	1108.75	680.25	1527.18	675.75	1398.07	18898.29	13449.82	16292.5	4358.03	27910.12	28260.6	355.47	111.64	218.32	159.25	424.75	220.9	3616	1997.44	16715.04	4222.04	546.75	2339.72
K01571	09101 Carbohydrate metabolism	00620 Pyruvate metabolism [PATH:ko00620]	oadA; oxaloacetate decarboxylase (Na+ extruding) subunit alpha [EC:7.2.4.2]	6904.17	8856.83	3836.33	16814.5	3271.42	10459.83	494	331.25	269.33	138.5	551.67	150	174.17	40.83	119.83	169.4	487.84	97	819	2975.01	940.83	3128.16	430.5	5120.5
K01572	#N/A	#N/A	#N/A	6954.67	8864.83	3849.33	16913.17	3272.75	10314.83	494	309.25	269.33	141.5	555	150	114.5	38.5	120.5	166.4	514.17	68	63	120.67	382	386	9.75	34.17
K01573	09101 Carbohydrate metabolism	00620 Pyruvate metabolism [PATH:ko00620]	oadG; oxaloacetate decarboxylase (Na+ extruding) subunit gamma	6897.67	8813.83	3835.33	16758.17	3266.75	10313.83	494	265.25	267.33	138.5	515	150	102.5	31.5	86	164	417.17	46.5	58	115.17	366	386	6.75	20.17
K01574	09101 Carbohydrate metabolism	00640 Propanoate metabolism [PATH:ko00640]	adc; acetoacetate decarboxylase [EC:4.1.1.4]	267.32	757.25	184	161.93	183	486.57	4933.79	470.32	3637	1458.53	4414.62	4914.6	43.65	9.64	70.82	22	76.5	9.9	2287.17	5594.44	4184.37	6203.05	460.67	6820.05
K01575	09101 Carbohydrate metabolism	00650 Butanoate metabolism [PATH:ko00650]	alsD, budA, aldC; acetolactate decarboxylase [EC:4.1.1.5]	362.42	268.58	70.87	304.19	131.59	139.1	71.25	58.5	42.33	13.75	243.84	20	396.09	72.66	168.66	60.75	279.76	178.5	178.66	1046.68	336	323	13.5	1173.33
K01576	09111 Xenobiotics biodegradation and metabolism	00627 Aminobenzoate degradation [PATH:ko00627]	mdlC; benzoylformate decarboxylase [EC:4.1.1.7]	328.2	218.25	320.2	1133.85	361	956.15	9310.25	8061.5	8112.3	1940.45	15763.5	14709.1	96	32	158.5	69	229	44	3000.17	3738.5	3793	7049.67	557.17	4590
K01577	09101 Carbohydrate metabolism	00630 Glyoxylate and dicarboxylate metabolism [PATH:ko00630]	oxc; oxalyl-CoA decarboxylase [EC:4.1.1.8]	1508.2	1257	543.2	1393.6	456	1537.9	14907.5	9629	11983.8	3195.2	20817.5	18087.1	139.8	43	135.5	78	217	81	2864	6328.5	18305	10094	653	8139.5
K01578	09101 Carbohydrate metabolism	00640 Propanoate metabolism [PATH:ko00640]	MLYCD; malonyl-CoA decarboxylase [EC:4.1.1.9]	1227.11	1148	834.2	2242.69	546	1807.81	16466.77	9959.91	13507.8	3614.84	22833.31	20932.65	691.69	207.82	223.41	134	363	130.45	3529.5	7180.72	7206.93	9899.61	694.25	9375.69
K01579	09106 Metabolism of other amino acids	00410 beta-Alanine metabolism [PATH:ko00410]	panD; aspartate 1-decarboxylase [EC:4.1.1.11]	10171.34	3051.66	1144	3707.42	819.51	1986	6607.17	775.5	2185.32	1141	6140.92	7306.83	2459.56	858.83	997.33	477.15	1699.26	674.67	22183.18	7915.01	73520.75	16953.5	4146.09	11478.42
K01580	09101 Carbohydrate metabolism	00650 Butanoate metabolism [PATH:ko00650]	E4.1.1.15, gadB, gadA, GAD; glutamate decarboxylase [EC:4.1.1.15]	3236.5	703.25	332.5	385.25	68.75	506.75	47.25	27.5	65.5	16.5	443.17	31.5	8.5	23	40	3	65.5	11	9726.67	389	23206.42	6019.34	2359.42	430
K01581	09105 Amino acid metabolism	00330 Arginine and proline metabolism [PATH:ko00330]	E4.1.1.17, ODC1, speC, speF; ornithine decarboxylase [EC:4.1.1.17]	33350.07	16022.66	28506.56	73074.97	8445.5	39447.78	42707.04	23703.82	35530.43	9394.68	50370.37	51097.8	1379.47	528.14	1009.32	701.25	2100.92	796.9	22524.5	51144.44	25227.54	35751.21	4270.25	54832.64
K01582	09110 Biosynthesis of other secondary metabolites	00960 Tropane, piperidine and pyridine alkaloid biosynthesis [PATH:ko00960]	E4.1.1.18, ldcC, cadA; lysine decarboxylase [EC:4.1.1.18]	2908.09	960.91	331.91	817.17	299.42	618.74	235.25	219	158.16	87.75	435.67	170	761.42	251.33	356.33	184.65	589.76	413	9737.33	3992.01	10855.17	6889	2394.5	5207.67
K01583	09105 Amino acid metabolism	00330 Arginine and proline metabolism [PATH:ko00330]	E4.1.1.19; arginine decarboxylase [EC:4.1.1.19]	0	0	0	0	0	0	0	0	0	0	0	0	0	0	0	0	0	0	0	0	6	0	0	0
K01584	09105 Amino acid metabolism	00330 Arginine and proline metabolism [PATH:ko00330]	adiA; arginine decarboxylase [EC:4.1.1.19]	27843.5	9624.33	6231.79	21762.36	4135.25	13065.36	827	386.25	753.5	655.25	938.5	718	1113.63	411	541	353.83	1069	290	1618	4992.17	20679.99	9753.51	463.25	6781.83
K01585	09105 Amino acid metabolism	00330 Arginine and proline metabolism [PATH:ko00330]	speA; arginine decarboxylase [EC:4.1.1.19]	14197.09	10796.74	4415.92	19614.17	3773.09	11660.92	3665.74	983.58	995.65	478.91	3892.83	6353	1032.09	341.5	456	315.25	1186.26	389.67	11889.5	17043.34	48439.5	10577.67	1496.75	16274.34
K01586	09105 Amino acid metabolism	00300 Lysine biosynthesis [PATH:ko00300]	lysA; diaminopimelate decarboxylase [EC:4.1.1.20]	90918.23	22776.15	56240.15	139420.85	14347.68	70931.84	41695.03	19299.65	34913.25	10242.84	39418.54	51467.8	3278.08	1285.3	1917.48	1150.81	4031.1	1335.57	62116.51	61349.95	85117.29	60408.89	12855.93	70712.3
K01588	09104 Nucleotide metabolism	00230 Purine metabolism [PATH:ko00230]	purE; 5-(carboxyamino)imidazole ribonucleotide mutase [EC:5.4.99.18]	55672.87	17183.32	30833.66	80697.14	9366.26	42391.84	31333.42	15167.74	24308.12	7020.58	32366.9	38132.15	2985.25	1089.15	1443.24	900.98	2996.43	1028.12	33201.34	42231.23	90213.35	41547.28	6091.09	50779.11
K01589	09104 Nucleotide metabolism	00230 Purine metabolism [PATH:ko00230]	purK; 5-(carboxyamino)imidazole ribonucleotide synthase [EC:6.3.4.18]	55539.7	17152.32	30785.66	80493.47	9277.76	42222.17	31128.76	15077.74	24269.45	6986.75	32094.56	38104.15	2943.25	1017.15	1390.74	844.58	2591.43	970.12	25722.67	41473.73	84844.02	40708.62	5381.09	49856.61
K01590	09105 Amino acid metabolism	00340 Histidine metabolism [PATH:ko00340]	hdc, HDC; histidine decarboxylase [EC:4.1.1.22]	102	88.83	25.33	137.17	52	67.83	4	13.5	0	0	34	0	4.5	0	3.5	3	7	0	8	989.17	43	504	3.5	1134
K01591	09104 Nucleotide metabolism	00240 Pyrimidine metabolism [PATH:ko00240]	pyrF; orotidine-5'-phosphate decarboxylase [EC:4.1.1.23]	54682.87	17034.32	30721.66	80680.47	9355.26	42385.84	31267.26	15397.74	24313.45	7029.25	32348.23	38257.15	2946.25	1089.15	1384.24	896.98	2971.43	1014.12	33249.34	42212.23	90237.35	41507.28	6101.09	50757.11
K01592	09110 Biosynthesis of other secondary metabolites	00950 Isoquinoline alkaloid biosynthesis [PATH:ko00950]	TYDC; tyrosine decarboxylase [EC:4.1.1.25]	0	0	0	0	0	0	0	0	0	0	0	0	0	0	0	0	0	0	14	0	0	0	0	0
K01593	09110 Biosynthesis of other secondary metabolites	00950 Isoquinoline alkaloid biosynthesis [PATH:ko00950]	DDC, TDC; aromatic-L-amino-acid/L-tryptophan decarboxylase [EC:4.1.1.28 4.1.1.105]	25.41	0	114	90.59	57	104.58	1256.1	336.91	1496.5	386.64	1936.81	2858.05	14.36	15.32	1.91	6	17	2.45	702	64.05	444.77	1547.27	192.17	157.36
K01595	09101 Carbohydrate metabolism	00620 Pyruvate metabolism [PATH:ko00620]	ppc; phosphoenolpyruvate carboxylase [EC:4.1.1.31]	54673.31	17811.74	31556.02	81303.08	9703.84	42892.9	45107.12	24624.57	37381.42	10484.93	53122.37	56198.13	2881.94	1055.14	1433.82	919.58	2804.59	966.57	29783.01	32337.94	83818.95	33881.38	5495.09	37791.81
K01596	09101 Carbohydrate metabolism	00010 Glycolysis / Gluconeogenesis [PATH:ko00010]	E4.1.1.32, pckA, PCK; phosphoenolpyruvate carboxykinase (GTP) [EC:4.1.1.32]	18745.5	1698.58	2621.79	6772.11	1149.75	4448.11	2349.91	670.75	1890.5	887.5	2228	1751.5	1993.13	731	704	377.83	989	383	13689	7043.67	69873.75	17572.85	3454.09	10518.5
K01597	09109 Metabolism of terpenoids and polyketides	00900 Terpenoid backbone biosynthesis [PATH:ko00900]	MVD, mvaD; diphosphomevalonate decarboxylase [EC:4.1.1.33]	1416	1111	195.5	143.83	58.67	182.33	144.16	38.5	66	43	137.67	111	124.17	17.33	74.33	11	164.67	82	8879.99	162.17	7793.67	1589.67	2057	190
K01598	09108 Metabolism of cofactors and vitamins	00770 Pantothenate and CoA biosynthesis [PATH:ko00770]	PPCDC, coaC; phosphopantothenoylcysteine decarboxylase [EC:4.1.1.36]	0	0	5	61	0	13	0	0	0	0	5	0	0	0	0	0	10	1	0	0	0	0	10	0
K01599	09108 Metabolism of cofactors and vitamins	00860 Porphyrin and chlorophyll metabolism [PATH:ko00860]	hemE, UROD; uroporphyrinogen decarboxylase [EC:4.1.1.37]	55630.36	17178.99	30797.66	80543.14	9356.09	42398.18	31353.76	15394.74	24311.12	7005.08	32316.89	38345.15	2972.58	1064.15	1417.24	879.91	2950.43	957.12	33113.68	42152.73	90489.01	41180.6	6011.09	50666.61
K01601	09101 Carbohydrate metabolism	00630 Glyoxylate and dicarboxylate metabolism [PATH:ko00630]	rbcL; ribulose-bisphosphate carboxylase large chain [EC:4.1.1.39]	3011.67	40	351	269.5	104	697	1758	398.5	1552	375	2431.5	2854.5	172.63	93	194	83	331	45	10596.5	3940.17	15216.16	6180.34	2434.5	5279.83
K01602	09101 Carbohydrate metabolism	00630 Glyoxylate and dicarboxylate metabolism [PATH:ko00630]	rbcS; ribulose-bisphosphate carboxylase small chain [EC:4.1.1.39]	18	18	9	83.5	27	353.5	11	38.5	12	11	46.5	53.5	154.5	87	172	71	281	55	9956	2566	10327	4118	2326.25	3223
K01607	09111 Xenobiotics biodegradation and metabolism	00362 Benzoate degradation [PATH:ko00362]	pcaC; 4-carboxymuconolactone decarboxylase [EC:4.1.1.44]	71987.75	24534.73	36736.2	100722.27	13746.34	54884.48	34441.63	22338.57	29729.15	9109.95	43232.87	49897.43	3074.8	1099.64	1626.32	1055.14	3082.26	1131.07	27174.68	65524.96	87770.26	54489.58	5612.34	72881.63
K01608	09101 Carbohydrate metabolism	00630 Glyoxylate and dicarboxylate metabolism [PATH:ko00630]	gcl; tartronate-semialdehyde synthase [EC:4.1.1.47]	21337	9465.08	5160	19202.75	3849.5	11601.25	679.25	329.5	762	615.25	1117	704.5	540.8	213	166	206.83	570.5	74	2084.67	3928.5	4374.42	5831.84	586.42	5796.5
K01609	09105 Amino acid metabolism	00400 Phenylalanine, tyrosine and tryptophan biosynthesis [PATH:ko00400]	trpC; indole-3-glycerol phosphate synthase [EC:4.1.1.48]	54398.53	16708.24	30774.08	80312.3	9228.01	42259.59	31280.68	14957.99	24273.12	6976.5	32177.56	37957.15	2708	1027.15	1272.24	849.73	2799.51	903.62	33274.01	42170.56	90000.35	41548.95	6093.59	50668.44
K01610	09101 Carbohydrate metabolism	00010 Glycolysis / Gluconeogenesis [PATH:ko00010]	E4.1.1.49, pckA; phosphoenolpyruvate carboxykinase (ATP) [EC:4.1.1.49]	34122.87	15173.74	27990.12	73294.69	8088.51	37472.23	28283.85	14241.99	22305.78	6064.25	29037.81	33849.65	1103.12	347.15	732.24	508.75	1698.1	703.62	11696.34	34080.06	6671.6	21666.43	1884.75	38558.03
K01611	09105 Amino acid metabolism	00270 Cysteine and methionine metabolism [PATH:ko00270]	speD, AMD1; S-adenosylmethionine decarboxylase [EC:4.1.1.50]	6080.26	1725.66	747.71	1746.78	549.75	1660.53	1344.99	328.33	206.16	72.91	399.83	358.67	1547.25	521.5	681.5	281.15	1125.59	460	4230.17	17638.34	44356.5	13839.83	893	17551.17
K01613	09103 Lipid metabolism	00564 Glycerophospholipid metabolism [PATH:ko00564]	psd, PISD; phosphatidylserine decarboxylase [EC:4.1.1.65]	59976.87	18142.32	35345.45	84028.83	10203.59	44033.2	43041.26	23968.74	34518.45	9039.75	48054.89	55142.65	2945.91	1023.82	1500.91	949.08	2961.26	942.12	33248.67	41448.73	89897.18	41068.62	5805.42	48900.61
K01615	09101 Carbohydrate metabolism	00650 Butanoate metabolism [PATH:ko00650]	gcdA; glutaconyl-CoA decarboxylase subunit alpha [EC:7.2.4.5]	5.34	0	0	0	0	0	0	0	0	0	27	0	0	0	0	0	0	13	0	0	0	0	2	5
K01616	09191 Unclassified: metabolism	99980 Enzymes with EC numbers	kgd; 2-oxoglutarate decarboxylase [EC:4.1.1.71]	67	30.75	8	54.25	51	383.75	77.25	11.5	33	13.25	62.5	31.5	51.5	10	27	0	83	7	9527	282.5	23146	5521.67	2283.5	349
K01617	09111 Xenobiotics biodegradation and metabolism	00362 Benzoate degradation [PATH:ko00362]	dmpH, xylI, nahK; 2-oxo-3-hexenedioate decarboxylase [EC:4.1.1.77]	852	942.5	129	828.5	151	544	4220	3951.5	3294	1302.5	7754.5	7690.5	42.3	21	96.5	25	81	40	1498	2350	2686.25	2727	260.5	2809.5
K01619	09101 Carbohydrate metabolism	00030 Pentose phosphate pathway [PATH:ko00030]	deoC, DERA; deoxyribose-phosphate aldolase [EC:4.1.2.4]	22876.54	4228.32	3746.08	11434.8	2445.18	6144.17	22577.76	11533.24	16288.78	4976.75	29729.15	31254.65	1715.09	617.48	1025.07	488.98	2001.27	1048.12	22440.67	40449.23	37123.19	24662.94	4030.34	41727.53
K01620	09105 Amino acid metabolism	00260 Glycine, serine and threonine metabolism [PATH:ko00260]	ltaE; threonine aldolase [EC:4.1.2.48]	62524.32	28111.32	39465.61	101938.4	13942.26	55168.24	50770.26	26143.49	39936.25	10860.2	54529.31	59840.25	2250.85	916.65	1433.24	1077.98	3350.93	1104.62	22843.34	54976.06	65918.01	41697.45	3765.34	61182.36
K01621	09101 Carbohydrate metabolism	00030 Pentose phosphate pathway [PATH:ko00030]	xfp, xpk; xylulose-5-phosphate/fructose-6-phosphate phosphoketolase [EC:4.1.2.9 4.1.2.22]	718.4	378.5	967.9	2217.12	539.25	2061.47	6939.75	4789.25	4965.6	1754.65	10423.5	11666.2	52.13	79.5	108.5	57	320.25	94	12409.18	6766.67	28329.41	13296.84	3212.26	9978.83
K01622	09101 Carbohydrate metabolism	00010 Glycolysis / Gluconeogenesis [PATH:ko00010]	K01622; fructose 1,6-bisphosphate aldolase/phosphatase [EC:4.1.2.13 3.1.3.11]	8	0	0	0	0	10	0	0	0	5	0	0	12	0	0	0	0	0	195	41	233	173	30	112
K01623	09101 Carbohydrate metabolism	00010 Glycolysis / Gluconeogenesis [PATH:ko00010]	ALDO; fructose-bisphosphate aldolase, class I [EC:4.1.2.13]	4086	345	193	1755.83	78.67	1702.33	530	93	70	68	253.34	59.5	686.8	236.33	194.33	55	316.67	136	9842.83	17375.84	44891.33	16049.67	1623.25	23127.16
K01624	09101 Carbohydrate metabolism	00010 Glycolysis / Gluconeogenesis [PATH:ko00010]	FBA, fbaA; fructose-bisphosphate aldolase, class II [EC:4.1.2.13]	30868.71	12537.4	7847.24	29773.39	5894.26	17665.75	23538.1	11892.24	16906.61	5112.25	31110.06	29274.15	3017	1118.65	1859.74	994.63	3262.27	1306.12	33082.18	31503.57	54381.77	34282.12	6984.51	36344.28
K01625	09101 Carbohydrate metabolism	00030 Pentose phosphate pathway [PATH:ko00030]	eda; 2-dehydro-3-deoxyphosphogluconate aldolase / (4S)-4-hydroxy-2-oxoglutarate aldolase [EC:4.1.2.14 4.1.3.42]	56954.78	16628.74	31113.08	78714.89	9152	41634.09	30587.51	14786.49	24021.96	6839.75	31329.64	36962.32	2827.24	1094.82	1483.91	835.88	2903.09	1043.45	21861.35	43622.56	57952.1	38426.45	3535.18	52054.86
K01626	09105 Amino acid metabolism	00400 Phenylalanine, tyrosine and tryptophan biosynthesis [PATH:ko00400]	E2.5.1.54, aroF, aroG, aroH; 3-deoxy-7-phosphoheptulonate synthase [EC:2.5.1.54]	88788.04	36463.23	40676.89	117746.62	16961.17	66455.13	30041.35	15272.16	24849.12	7636.26	30671.23	32826.65	4166.21	1531.82	2283.41	1456.58	4580.26	1485.45	43166.67	72163.9	107524.43	60245.13	8738.26	79154.28
K01627	09107 Glycan biosynthesis and metabolism	00540 Lipopolysaccharide biosynthesis [PATH:ko00540]	kdsA; 2-dehydro-3-deoxyphosphooctonate aldolase (KDO 8-P synthase) [EC:2.5.1.55]	32569.7	12584.74	7354.16	24636.22	5023.75	16010.42	19879.51	11191.24	14853.46	4440.5	26083.89	24900.32	2512.24	907.82	1188.41	737.58	2167.09	697.45	20681	34841.89	64314.93	28308.11	3057.5	39623.61
K01628	09101 Carbohydrate metabolism	00051 Fructose and mannose metabolism [PATH:ko00051]	fucA; L-fuculose-phosphate aldolase [EC:4.1.2.17]	2863.53	3208.25	904.16	2173.8	696	2417.09	16972.35	10282.91	13898.8	3640.09	24199.81	21150.15	1262.82	396.32	272.41	184.5	556.5	303.95	12326.17	4371.39	50987.34	15262.11	2800.5	5914.19
K01629	09101 Carbohydrate metabolism	00040 Pentose and glucuronate interconversions [PATH:ko00040]	rhaD; rhamnulose-1-phosphate aldolase [EC:4.1.2.19]	1317.67	375.08	46.58	260.67	105.75	153.58	50.25	58	42.33	7.75	160	16	84.75	14	51	3.25	77.92	6.5	260	1422.67	124	1320	193.5	2544.67
K01630	09101 Carbohydrate metabolism	00053 Ascorbate and aldarate metabolism [PATH:ko00053]	garL; 2-dehydro-3-deoxyglucarate aldolase [EC:4.1.2.20]	1401.17	399.08	366.08	480.17	120	390.58	31.25	193.75	25.83	5	121.5	117	565.68	163.5	94	42.25	113.92	27.5	279.5	126.84	4949.16	806.84	61.25	288
K01631	09101 Carbohydrate metabolism	00052 Galactose metabolism [PATH:ko00052]	dgoA; 2-dehydro-3-deoxyphosphogalactonate aldolase [EC:4.1.2.21]	27459.25	5121.24	24795.95	55687.54	4457	27686.68	12446.52	4540.41	10468.16	3080.89	8163.31	14213.05	1265.49	411.82	562.41	232.83	829.84	366.45	9301	29823.56	48531.43	22153.61	1688	33340.53
K01633	09108 Metabolism of cofactors and vitamins	00790 Folate biosynthesis [PATH:ko00790]	folB; 7,8-dihydroneopterin aldolase/epimerase/oxygenase [EC:4.1.2.25 5.1.99.8 1.13.11.81]	76273.37	21224.32	53695.16	131673.3	13082.26	66799.67	39560.43	18837.74	31965.45	8957.25	34729.56	47263.15	3018.05	1099.65	1494.74	969.58	3222.93	1004.62	34393.17	44705.73	88709.02	44560.12	6266.59	53710.44
K01635	09101 Carbohydrate metabolism	00052 Galactose metabolism [PATH:ko00052]	lacD; tagatose 1,6-diphosphate aldolase [EC:4.1.2.40]	206.25	53.5	9	174.33	28.17	116	319.33	53	243	17.5	867.67	148	60.67	22.83	15.33	7.5	46.67	62	402.5	44.17	1768.83	296.16	42.75	135.33
K01637	09101 Carbohydrate metabolism	00630 Glyoxylate and dicarboxylate metabolism [PATH:ko00630]	E4.1.3.1, aceA; isocitrate lyase [EC:4.1.3.1]	54211.34	15607.15	30561.29	79172.28	8885.09	41175.2	12646.99	4554.83	9370.15	3026.91	6442.08	13603	2585.89	935.5	1206	717.91	2150.26	788.67	22023.67	38313.17	95506	37231	4627.5	45669.09
K01638	09101 Carbohydrate metabolism	00620 Pyruvate metabolism [PATH:ko00620]	aceB, glcB; malate synthase [EC:2.3.3.9]	63287.92	24692.9	34425.62	96016.79	12513.26	51580.86	27211.01	15120.99	22345.48	6046.47	29006.06	33851.55	2775.72	1031.82	1426.41	962.75	2802.76	1000.12	22690.51	40148.39	79128.85	39229.28	4979.84	48661.78
K01639	09101 Carbohydrate metabolism	00520 Amino sugar and nucleotide sugar metabolism [PATH:ko00520]	E4.1.3.3, nanA, NPL; N-acetylneuraminate lyase [EC:4.1.3.3]	1312	350.33	45.33	295.5	52.67	85.16	0	13.5	0	1.5	69.67	0	84.67	7.33	23.83	12	44.67	63.5	88.33	88.84	4	32	29.5	120.83
K01640	09101 Carbohydrate metabolism	00650 Butanoate metabolism [PATH:ko00650]	E4.1.3.4, HMGCL, hmgL; hydroxymethylglutaryl-CoA lyase [EC:4.1.3.4]	37541.48	20512.74	12041.38	42723.38	8234	27537.68	16878.21	10204.06	14245.83	4093.58	26113.01	27168.82	3809.93	1331.96	1285.23	924.16	2490.17	770.85	19760.17	35535.67	86134.03	38899.35	4584.34	41657.15
K01641	09101 Carbohydrate metabolism	00650 Butanoate metabolism [PATH:ko00650]	E2.3.3.10; hydroxymethylglutaryl-CoA synthase [EC:2.3.3.10]	1425	1101	195.5	150.83	58.67	323.33	151.66	26	66	43	94.67	111	121.17	17.33	74.33	9	118.67	76	9905.99	175.17	14457.67	2464.67	2261	205
K01643	09132 Signal transduction	02020 Two-component system [PATH:ko02020]	citF; citrate lyase subunit alpha / citrate CoA-transferase [EC:2.8.3.10]	1138.42	410.83	31.33	253.17	77.5	78.83	26	53.5	10.83	16.5	127	0	254	60	102	45.5	177.17	112.5	14	78.17	52	14	5.5	40.67
K01644	09132 Signal transduction	02020 Two-component system [PATH:ko02020]	citE; citrate lyase subunit beta / citryl-CoA lyase [EC:4.1.3.34]	75573.6	12317.82	51112.32	120318.16	10912.43	58980.74	60063.76	32491.39	51633.11	14355.01	68258.74	81623.46	3494.04	1264.28	1623.14	876.33	2895.51	1204.64	49586.03	42226.55	93525.3	60958.95	10721.18	56907.93
K01646	09132 Signal transduction	02020 Two-component system [PATH:ko02020]	citD; citrate lyase subunit gamma (acyl carrier protein)	1126.92	397.33	31.33	253.17	77.5	78.83	18	53.5	10.83	13	60	0	254	60	102	43	166.17	112.5	8	78.17	24	0	5.5	40.67
K01647	09101 Carbohydrate metabolism	00020 Citrate cycle (TCA cycle) [PATH:ko00020]	CS, gltA; citrate synthase [EC:2.3.3.1]	59539.54	18675.9	31859.16	83310.89	9811.18	44600.59	35727.17	16463.49	27397.78	7791.42	37912.73	42527.15	5063.31	1825.15	1947.24	1155.25	3913.93	1396.12	56009.17	46748.08	131551.59	57495.48	11599.1	57954.1
K01649	09101 Carbohydrate metabolism	00620 Pyruvate metabolism [PATH:ko00620]	leuA, IMS; 2-isopropylmalate synthase [EC:2.3.3.13]	78249.12	26595.65	36563.53	101121.25	13807.18	54962.53	32814.09	15511.49	25188.78	7681.5	34184.23	38693.15	4503.77	1660.48	2192.57	1391.63	4725.52	1467.12	55319.68	56266.57	112030.43	55418.28	9896.43	68695.78
K01652	09101 Carbohydrate metabolism	00650 Butanoate metabolism [PATH:ko00650]	E2.2.1.6L, ilvB, ilvG, ilvI; acetolactate synthase I/II/III large subunit [EC:2.2.1.6]	124602.73	34671.63	64462.3	166534.88	20562.93	90351.32	83597.9	53471.72	73863.9	19534.87	110001.66	116963.9	9121.14	3192.44	3866.3	2253.14	7301.45	2672.97	72429.85	92975.93	247480.52	116475.65	13857.85	117387.01
K01653	09101 Carbohydrate metabolism	00650 Butanoate metabolism [PATH:ko00650]	E2.2.1.6S, ilvH, ilvN; acetolactate synthase I/III small subunit [EC:2.2.1.6]	53272.87	16508.15	30710.99	80765.81	9439.09	42349.34	31165.93	14979.24	24232.28	6994.25	32191.89	37876.15	2665.58	991.82	1404.91	934.98	3007.93	1037.62	33105.35	42266.73	89797.51	40892.61	6086.59	50641.45
K01654	09101 Carbohydrate metabolism	00520 Amino sugar and nucleotide sugar metabolism [PATH:ko00520]	E2.5.1.56, neuB; N-acetylneuraminate synthase [EC:2.5.1.56]	10466.75	8834.08	4461.59	18607.25	3283	11623.92	2092.74	539.58	429.83	231.41	1937.08	2767.67	285.5	105	178	217.5	645.17	154	2483.5	6567.5	4014.25	9386	929.25	9727.25
K01655	09101 Carbohydrate metabolism	00620 Pyruvate metabolism [PATH:ko00620]	LYS21, LYS20; homocitrate synthase [EC:2.3.3.14]	1298.67	17.33	160	2122	255.34	125.34	1113.67	296.5	375.99	216	1818.5	3395.33	32.84	5	17	10	40.67	101.67	10.01	6	226.16	26.66	2	1.67
K01657	09105 Amino acid metabolism	00400 Phenylalanine, tyrosine and tryptophan biosynthesis [PATH:ko00400]	trpE; anthranilate synthase component I [EC:4.1.3.27]	56785.7	17213.32	30835.66	81519.47	9335.26	43099.84	31786.76	15426.24	25257.95	7330.25	32273.56	38886.15	2916.25	1072.65	1367.24	903.98	2903.93	1007.12	31614.84	31216.73	127559.85	36479.78	5928.59	37099.61
K01658	09105 Amino acid metabolism	00400 Phenylalanine, tyrosine and tryptophan biosynthesis [PATH:ko00400]	trpG; anthranilate synthase component II [EC:4.1.3.27]	53002.28	17411.07	30651.42	78862.21	9096.93	40904.26	30200.5	14851.07	22819.95	6677.66	30589.31	39565.32	3370.42	1194.98	1399.57	903.98	2784.6	1048.62	21418.33	33091.06	64060.93	30263.94	3230	38230.52
K01659	09101 Carbohydrate metabolism	00640 Propanoate metabolism [PATH:ko00640]	prpC; 2-methylcitrate synthase [EC:2.3.3.5]	28257.75	9790.83	6344.04	22274.36	4238.5	13617.36	993	493.5	828	680.25	992.25	745	1812.93	653.5	616	437.83	949	355.5	2337	14845.17	44439.66	8570.84	411.25	14030.58
K01661	09108 Metabolism of cofactors and vitamins	00130 Ubiquinone and other terpenoid-quinone biosynthesis [PATH:ko00130]	menB; naphthoate synthase [EC:4.1.3.36]	3273.67	1999.91	534.17	2173.42	378.17	1475.25	3553.9	797.58	1495.16	476.41	2463.5	3812.17	564.67	154.33	286.33	99	662.51	300	10945.66	2568.51	24569.67	8472	2776.5	3959.17
K01662	09108 Metabolism of cofactors and vitamins	00730 Thiamine metabolism [PATH:ko00730]	dxs; 1-deoxy-D-xylulose-5-phosphate synthase [EC:2.2.1.7]	55991.31	18354.32	31924.36	83656.83	10278.59	44369.82	59291.87	36709.65	50391.25	12758.09	77499.37	78036.3	3182.94	1210.64	1573.82	1108.98	3398.76	1137.57	33368.02	47445.61	87790.87	44723.22	6064.01	57073.47
K01664	09108 Metabolism of cofactors and vitamins	00790 Folate biosynthesis [PATH:ko00790]	pabA; para-aminobenzoate synthetase component II [EC:2.6.1.85]	2431.78	1748.33	877.28	3250.28	835.75	2558.64	18407.77	10520.66	14959.13	3993.34	25120.31	22066.15	540.11	170.82	316.41	169.75	635.92	295.95	12833.34	6070.89	25478.86	12973.11	3011.09	8219.03
K01665	09108 Metabolism of cofactors and vitamins	00790 Folate biosynthesis [PATH:ko00790]	pabB; para-aminobenzoate synthetase component I [EC:2.6.1.85]	12549.78	11881.16	4918.37	19280.94	4118.67	12820.14	19313.59	10562.99	14337.46	3891	25735.06	23906.32	1037.11	348.65	630.74	486.25	1311.76	420.95	8008.33	26774.23	23495.69	18523.62	1361.59	28486.94
K01666	09105 Amino acid metabolism	00360 Phenylalanine metabolism [PATH:ko00360]	mhpE; 4-hydroxy 2-oxovalerate aldolase [EC:4.1.3.39]	1384.17	382.25	112.67	255.75	105	961.75	124.25	62.5	43	41.25	153	68.5	324.3	101	188	58	293.5	174	18887.67	13607	31955.25	12079.67	4443.92	12006
K01667	09105 Amino acid metabolism	00380 Tryptophan metabolism [PATH:ko00380]	tnaA; tryptophanase [EC:4.1.99.1]	2229.75	597	209.25	395.5	64.5	101	117.75	26	28	11.25	60	50	120.75	16	84	13.25	125.5	24.5	119.5	91	106	1416	34	139.5
K01668	09105 Amino acid metabolism	00350 Tyrosine metabolism [PATH:ko00350]	E4.1.99.2; tyrosine phenol-lyase [EC:4.1.99.2]	22.25	13.5	7.25	8.5	5.5	5	9.25	0	1.5	1.75	7	0	2.75	0	0	3.25	0	0	0	2.5	0	0	0	0
K01669	09182 Protein families: genetic information processing	03400 DNA repair and recombination proteins [BR:ko03400]	phrB; deoxyribodipyrimidine photo-lyase [EC:4.1.99.3]	72941.18	20780.82	49860.58	126982.15	12736.59	65250.32	49373.45	26829.39	40183.46	11554.53	53021.27	62398.59	3058.14	1149.79	1580.56	1021.25	2906.76	1136.35	24149.66	42089.99	83568.57	40415.99	4943.17	49393.75
K01671	09191 Unclassified: metabolism	99980 Enzymes with EC numbers	yihT; sulfofructosephosphate aldolase [EC:4.1.2.57]	1007.25	236	7.25	99.5	0	28	8.25	0	1.5	1.75	0	0	7.25	0	0	3.25	10	0	5	0	0	0	0	18
K01673	09102 Energy metabolism	00910 Nitrogen metabolism [PATH:ko00910]	cynT, can; carbonic anhydrase [EC:4.2.1.1]	119720.01	38121.47	79646.76	202954.39	21696.09	105491.65	78675.12	41468.89	64188.04	18356.09	85926.09	99846.12	5081.2	1828.96	2714.73	1665.41	5491.27	1914.52	72604.17	70003.34	164985.4	74486.17	14738.93	80543.92
K01674	09102 Energy metabolism	00910 Nitrogen metabolism [PATH:ko00910]	cah; carbonic anhydrase [EC:4.2.1.1]	15393.25	556.08	2005.08	4955.72	960.5	2347.47	280	133.25	469	519.75	272.5	570	1081	392	477	160.83	693.75	260	9306.5	1370.5	8956.5	2597.5	2121	2102
K01676	09101 Carbohydrate metabolism	00020 Citrate cycle (TCA cycle) [PATH:ko00020]	E4.2.1.2A, fumA, fumB; fumarate hydratase, class I [EC:4.2.1.2]	53068.25	16355.49	29812.95	75251.04	8389.25	39707.43	11075.1	4406.91	10171.16	3084.39	6192.06	12761.05	2604.07	881.82	1165.91	675.08	1993.59	653.45	19275	32210.73	64456.18	27186.46	4126.34	37295.61
K01677	09101 Carbohydrate metabolism	00020 Citrate cycle (TCA cycle) [PATH:ko00020]	E4.2.1.2AA, fumA; fumarate hydratase subunit alpha [EC:4.2.1.2]	1.5	23	7	75.5	9	0	128	26	100	0	647	41	18.33	7	4	0.4	19	2.5	0	9.17	11.66	46.34	2	16.33
K01678	09101 Carbohydrate metabolism	00020 Citrate cycle (TCA cycle) [PATH:ko00020]	E4.2.1.2AB, fumB; fumarate hydratase subunit beta [EC:4.2.1.2]	1.5	23	7	75.5	12	0	7	0	2	0	8	0	24	7	8	0.4	19	8.5	0	1.5	0	0	2	3
K01679	09101 Carbohydrate metabolism	00020 Citrate cycle (TCA cycle) [PATH:ko00020]	E4.2.1.2B, fumC, FH; fumarate hydratase, class II [EC:4.2.1.2]	55815.23	17313.32	30942.86	80895.66	9546.26	42836.15	34657.03	19403.65	28761.25	8372.09	40675.54	47288.8	3506.61	1276.97	1499.65	972.58	3065.43	1075.07	32981.34	57022.28	85311.62	46726.05	6073.09	64065.97
K01681	09101 Carbohydrate metabolism	00020 Citrate cycle (TCA cycle) [PATH:ko00020]	ACO, acnA; aconitate hydratase [EC:4.2.1.3]	84090.2	27033.98	37195.78	102896.67	13654.01	55864.03	34868.59	19115.99	27398.45	8323	38155.06	44416.15	4121.88	1508.15	1983.74	1229.81	3948.43	1334.12	34665.5	56607.57	111141.51	50347.46	6369.59	63863.44
K01682	09101 Carbohydrate metabolism	00020 Citrate cycle (TCA cycle) [PATH:ko00020]	acnB; aconitate hydratase 2 / 2-methylisocitrate dehydratase [EC:4.2.1.3 4.2.1.99]	15686.67	9875.08	4817.83	19527.17	3451	12583.58	817.25	389.75	364.83	197.25	733.75	236	1923.58	639.5	696	484.25	1106.92	374	2835	20286.34	43581.16	14212.84	664.75	20953.75
K01683	09191 Unclassified: metabolism	99980 Enzymes with EC numbers	araD; D-arabinonate dehydratase [EC:4.2.1.5]	0	0	0	0	0	0	0	5	0	0	0	0	3.33	0	0	0	0	0	0	7.67	11.66	44.34	0	13.33
K01684	09101 Carbohydrate metabolism	00052 Galactose metabolism [PATH:ko00052]	dgoD; galactonate dehydratase [EC:4.2.1.6]	6389.17	958.41	1711.96	2851.78	487	2181.11	2077.25	290	636.83	164.25	3682	4845	539.12	207	402	139.83	529.67	252.5	6127.68	21538.35	46571.89	12557.36	1195.76	22769.99
K01685	09101 Carbohydrate metabolism	00040 Pentose and glucuronate interconversions [PATH:ko00040]	uxaA; altronate hydrolase [EC:4.2.1.7]	25155.08	5835.41	24253.42	53847.26	4562.5	26971.66	22875.01	13808.99	19741.16	4640.3	25002.14	30957.72	1833.7	637.32	745.41	448.65	1394.59	464.95	8504	23752.9	16888.25	22499.29	1666	30787.52
K01686	09101 Carbohydrate metabolism	00040 Pentose and glucuronate interconversions [PATH:ko00040]	uxuA; mannonate dehydratase [EC:4.2.1.8]	9109.34	2575.24	5411.59	5209.84	1231.25	2605.08	8926.24	1896.33	4527.49	698.91	6244.33	11337.67	588.75	143	383	144.65	644.76	212.5	5223	9851.84	3727.5	9172.5	824.25	12051.84
K01687	09105 Amino acid metabolism	00290 Valine, leucine and isoleucine biosynthesis [PATH:ko00290]	ilvD; dihydroxy-acid dehydratase [EC:4.2.1.9]	106208.79	23669.48	59928.57	144374.46	16925.01	76262.74	87062.26	51321.13	72351.75	21086.51	109210.3	120919.45	5702.42	2057.93	2573.38	1555.89	4909.43	1789.92	62637.02	105099.95	130921.89	98645.07	12076.18	126369.53
K01689	09101 Carbohydrate metabolism	00010 Glycolysis / Gluconeogenesis [PATH:ko00010]	ENO, eno; enolase [EC:4.2.1.11]	55813.12	17292.82	30992.91	80843.97	9457.26	42706.34	31506.01	15516.74	24459.95	7098	32825.23	38450.15	3077	1163.15	1505.24	957.23	3110.43	1108.12	34262.34	45353.23	93941.35	46451.28	6408.84	54773.11
K01690	09101 Carbohydrate metabolism	00030 Pentose phosphate pathway [PATH:ko00030]	edd; phosphogluconate dehydratase [EC:4.2.1.12]	51137.87	15100.41	29865.32	76433.88	8629	40205.34	24266.75	13394.5	20366.63	5842.7	24132	27523.1	2690.8	955.5	1008.5	662.83	1960.17	680	10420.5	34385.67	48323.5	27985.17	1900.5	40008.67
K01692	09101 Carbohydrate metabolism	00640 Propanoate metabolism [PATH:ko00640]	paaF, echA; enoyl-CoA hydratase [EC:4.2.1.17]	109322.94	42171.15	80737.66	218215.9	23873.43	117519.17	58675.3	34919.31	50948.44	13802.53	66839.26	80647.08	4429.44	1805.46	2074.73	1509.83	5299.18	1577.19	131479.68	112941.34	276937.63	145061.72	30010.52	134119.73
K01693	09105 Amino acid metabolism	00340 Histidine metabolism [PATH:ko00340]	hisB; imidazoleglycerol-phosphate dehydratase [EC:4.2.1.19]	50332.53	16013.91	30533.74	79913.3	9100.51	41477.92	29134.52	14396.16	23707.79	6785.34	30184.73	33843.98	2093	839.15	1094.74	799.73	2488.84	800.12	28218.67	38626.56	42907.02	34938.12	5194.59	46058.94
K01695	09105 Amino acid metabolism	00260 Glycine, serine and threonine metabolism [PATH:ko00260]	trpA; tryptophan synthase alpha chain [EC:4.2.1.20]	55683.37	17171.32	30826.66	80632.47	9354.76	42391.84	31310.76	15028.74	24297.95	7013.25	32231.56	37957.15	2970.25	1085.15	1431.24	898.98	2988.43	1000.12	33237.84	42225.23	90173.35	41506.28	6096.09	50758.11
K01696	09105 Amino acid metabolism	00260 Glycine, serine and threonine metabolism [PATH:ko00260]	trpB; tryptophan synthase beta chain [EC:4.2.1.20]	55991.37	17250.32	30911.16	80860.14	9451.26	42473.84	31389.26	15129.24	24389.45	7080.25	32326.06	38086.15	3123.25	1151.15	1507.24	951.98	3081.43	1080.12	33386.34	42355.73	92205.35	41660.28	6101.09	50894.61
K01697	09105 Amino acid metabolism	00260 Glycine, serine and threonine metabolism [PATH:ko00260]	CBS; cystathionine beta-synthase [EC:4.2.1.22]	33208.17	3421.82	3871.46	9320.53	1982.25	5283.53	4433.65	1172.08	2628.66	1479.91	4188.83	5129.67	1462.5	498	701	222.16	1116.84	435.5	23837.33	5505.17	73790.34	16456.84	5624.84	8015.67
K01698	09108 Metabolism of cofactors and vitamins	00860 Porphyrin and chlorophyll metabolism [PATH:ko00860]	hemB, ALAD; porphobilinogen synthase [EC:4.2.1.24]	55801.87	17334.15	30835.99	80802.14	9449.26	42467.67	31373.76	15427.99	24314.45	7014.75	32366.56	38347.15	3181.75	1138.15	1525.24	943.98	3110.43	1096.12	33256.34	42319.4	90223.35	41576.28	6092.59	50807.61
K01699	09101 Carbohydrate metabolism	00640 Propanoate metabolism [PATH:ko00640]	pduC; propanediol dehydratase large subunit [EC:4.2.1.28]	26.67	17.5	4.67	16	0	30	2	40	0	0	7	5	51.5	2	0	5	39	0	769	191	864	340	109	209
K01702	09105 Amino acid metabolism	00290 Valine, leucine and isoleucine biosynthesis [PATH:ko00290]	LEU1; 3-isopropylmalate dehydratase [EC:4.2.1.33]	0	14	0	826	62	371.5	212	0	18	42	0	24	35.5	66	0	0	28	8	4555	976	559	1814	763	1403.5
K01703	09101 Carbohydrate metabolism	00660 C5-Branched dibasic acid metabolism [PATH:ko00660]	leuC, IPMI-L; 3-isopropylmalate/(R)-2-methylmalate dehydratase large subunit [EC:4.2.1.33 4.2.1.35]	57792.93	16935.65	31771.66	83194.24	9601.76	43798.24	33367.07	15795.47	27044.45	7821.17	35897.99	42385.8	5085.9	1766.61	1579.97	1085.81	3350.43	1149.47	34508.01	43435.91	99732.93	43841.64	6328.34	52600.66
K01704	09101 Carbohydrate metabolism	00660 C5-Branched dibasic acid metabolism [PATH:ko00660]	leuD, IPMI-S; 3-isopropylmalate/(R)-2-methylmalate dehydratase small subunit [EC:4.2.1.33 4.2.1.35]	57455.93	16612.65	31599.66	82697.24	9486.76	43525.24	33297.07	15747.47	27014.45	7805.17	35847.99	42358.8	4496.1	1573.61	1538.97	1034.81	3284.43	1124.47	34383.01	43264.91	96371.93	43217.64	6303.34	52213.66
K01706	09101 Carbohydrate metabolism	00053 Ascorbate and aldarate metabolism [PATH:ko00053]	gudD; glucarate dehydratase [EC:4.2.1.40]	50482.67	19506.99	11625.25	42059.42	8978.25	25251.33	9318	8506	9647.33	3167	16775.5	15766.5	1935.55	745	1233.5	722.91	2194.42	686.5	2631.67	18340.17	9422.92	13800.34	661.42	18372.67
K01707	09101 Carbohydrate metabolism	00053 Ascorbate and aldarate metabolism [PATH:ko00053]	kdgD; 5-dehydro-4-deoxyglucarate dehydratase [EC:4.2.1.41]	19481	9529.08	5578.29	20791.61	4531.5	12918.11	10008.75	8485.5	9835	2434.25	17779.5	17338.5	1051.93	367	513.5	364.83	1002.5	324	2217.67	22113.67	7546.33	10930.01	524.17	24078.33
K01708	09101 Carbohydrate metabolism	00053 Ascorbate and aldarate metabolism [PATH:ko00053]	garD; galactarate dehydratase [EC:4.2.1.42]	23428.58	9902.91	5897.87	21324.62	4644.25	13199.35	11634.02	8825.41	10449.33	2976.39	18980.31	18305.05	1119.24	371.32	515.41	360.08	1001.92	328.95	2038.5	18866.39	6459.93	11361.11	502.75	18872.36
K01709	09101 Carbohydrate metabolism	00520 Amino sugar and nucleotide sugar metabolism [PATH:ko00520]	rfbG; CDP-glucose 4,6-dehydratase [EC:4.2.1.45]	608.2	817	109.49	1243.46	239	810.26	4213.83	449	2325.8	1203.2	3047.5	3337.1	1007.33	424.5	429.5	194	616	224	4031.66	3493.34	7701.33	3301.01	708.5	4866.33
K01710	09109 Metabolism of terpenoids and polyketides	00523 Polyketide sugar unit biosynthesis [PATH:ko00523]	E4.2.1.46, rfbB, rffG; dTDP-glucose 4,6-dehydratase [EC:4.2.1.46]	56912.65	18297.9	30946.24	80134.85	9457.34	42913.19	33588.33	15658.57	24829.58	7117.36	35049.97	41019.42	2726.91	1025.82	1353.91	878.58	3064.93	1028.62	44825.85	54879.23	113409.26	51850.79	8958.68	61475.03
K01711	09101 Carbohydrate metabolism	00051 Fructose and mannose metabolism [PATH:ko00051]	gmd, GMDS; GDPmannose 4,6-dehydratase [EC:4.2.1.47]	33625.91	4691.49	4302.3	11723.45	2752.5	7237.44	25399.59	14650.24	17879.33	6243.3	34464.64	33734.72	1914.79	739.32	848.41	437.66	1645.67	514.45	20888.5	28197.72	60434.43	25332.61	3232.25	31371.36
K01712	09105 Amino acid metabolism	00340 Histidine metabolism [PATH:ko00340]	hutU, UROC1; urocanate hydratase [EC:4.2.1.49]	30639	11473.82	6938.54	26542.87	5091.01	15872.44	9285.93	5187.24	6639.15	2405.55	12256.81	13889.55	2831.25	954.65	1318.24	668.58	2317.43	1036.12	19685.84	36623.73	60818.18	31003.78	4269.59	42414.69
K01713	09105 Amino acid metabolism	00400 Phenylalanine, tyrosine and tryptophan biosynthesis [PATH:ko00400]	pheC; cyclohexadienyl dehydratase [EC:4.2.1.51 4.2.1.91]	2361.49	264.83	558.58	410.1	262.25	793.65	2496.54	789.57	2994.83	794.28	3929.62	5778.1	313.6	76.64	215.82	78.25	231.42	152.4	956.5	15451.94	5006.2	6314.55	176.25	14256.72
K01714	09105 Amino acid metabolism	00300 Lysine biosynthesis [PATH:ko00300]	dapA; 4-hydroxy-tetrahydrodipicolinate synthase [EC:4.3.3.7]	112390.54	35172.14	63606.73	161815.57	19837.76	88966.88	101390.88	55493.95	82800.41	22460.37	125899.09	135633.05	7909.93	2756.57	3758.7	2018.13	6577.02	2400.32	70582.19	147224.74	174553.84	132458.48	13810.19	174635.75
K01715	09101 Carbohydrate metabolism	00650 Butanoate metabolism [PATH:ko00650]	crt; enoyl-CoA hydratase [EC:4.2.1.17]	6156.67	1642.66	449.67	3734	479.84	1569.01	2883.32	684.83	752.82	356.66	2949.83	3930	1225.49	473.5	293	121.4	507.34	238.17	7294.33	5365.35	48825.14	9876.36	1515	7843.32
K01716	09103 Lipid metabolism	00061 Fatty acid biosynthesis [PATH:ko00061]	fabA; 3-hydroxyacyl-[acyl-carrier protein] dehydratase / trans-2-decenoyl-[acyl-carrier protein] isomerase [EC:4.2.1.59 5.3.3.14]	12826.78	10469.08	4797.78	18739.36	3932	12404.89	17431.02	10305.16	14027.63	3794.59	24044.31	21121.65	525.11	174.32	449.41	340.25	983.92	302.45	6413.5	26539.72	12883.27	15469.27	966	28216.03
K01719	09108 Metabolism of cofactors and vitamins	00860 Porphyrin and chlorophyll metabolism [PATH:ko00860]	hemD, UROS; uroporphyrinogen-III synthase [EC:4.2.1.75]	56639.86	17309.74	30914.16	80342.56	9373.59	42428.42	31420.68	15430.74	24365.62	7011.5	32386.22	38369.15	2543.28	948.65	1488.74	863.91	2957.43	957.62	35798.01	47183.4	87584.85	46266.12	6575.34	57503.11
K01720	09101 Carbohydrate metabolism	00640 Propanoate metabolism [PATH:ko00640]	prpD; 2-methylcitrate dehydratase [EC:4.2.1.79]	3337	352.5	257	1737.67	191	1772.67	1121.5	438	449	151	1492.5	1519.5	1101.79	359	136.5	71	240	128	11474.67	2548.68	65385.48	9549.01	2726	4427.99
K01721	09105 Amino acid metabolism	00380 Tryptophan metabolism [PATH:ko00380]	nthA; nitrile hydratase subunit alpha [EC:4.2.1.84]	3730.32	2132	1336	2955.68	1123	3401.82	32632.04	20035.82	27183.5	7161.28	47014.62	42040.6	320.72	141.64	328.82	204	537	180.9	11275.5	30040.6	13167.04	28830.54	2343	38045.72
K01724	09108 Metabolism of cofactors and vitamins	00790 Folate biosynthesis [PATH:ko00790]	PCBD, phhB; 4a-hydroxytetrahydrobiopterin dehydratase [EC:4.2.1.96]	51325.28	15901.74	30347.33	78295.47	8884.59	41213.93	29561.51	14836.74	22880.62	6576.5	30689.64	37130.15	2194.33	828.32	1024.41	675.33	2150.84	689.12	26035.01	39434.05	84660.02	38891.61	5316.59	46562.53
K01725	09102 Energy metabolism	00910 Nitrogen metabolism [PATH:ko00910]	cynS; cyanate lyase [EC:4.2.1.104]	4759.93	1599.83	1035.53	2109.04	756	2130.96	18896.31	13424.23	16189.8	4340.12	28634.93	26639.25	1085.38	391.46	470.73	280	792	356.35	10889	18619.82	24213.31	11928.81	2473.75	18251.08
K01727	09191 Unclassified: metabolism	99980 Enzymes with EC numbers	hysA, hylA, hylB; hyaluronate lyase [EC:4.2.2.1]	205	206.25	99	245.58	49.67	107.08	37.75	37.5	60.5	10.25	449.67	10	109.67	23.33	30.33	11	70.17	29	294.5	64.17	1144.92	3092.67	89.42	107.33
K01728	09101 Carbohydrate metabolism	00040 Pentose and glucuronate interconversions [PATH:ko00040]	pel; pectate lyase [EC:4.2.2.2]	248.25	173	119.16	253.44	114	507.44	117	156	191	84	1046	143	901.33	372	577	237	653	413	513.01	13621.84	4034.41	4545.34	101.26	12342.33
K01729	09101 Carbohydrate metabolism	00051 Fructose and mannose metabolism [PATH:ko00051]	algL; poly(beta-D-mannuronate) lyase [EC:4.2.2.3]	7235	8752.25	3889	16724.25	3258.5	10726.75	581.75	229.5	281.5	156.25	496	168	400	178	314	247	654.5	203	433.5	18234.5	2478.5	6726	76.25	17953
K01730	09101 Carbohydrate metabolism	00040 Pentose and glucuronate interconversions [PATH:ko00040]	ogl; oligogalacturonide lyase [EC:4.2.2.6]	11777.92	637.83	1235.33	2687.17	655.5	1270.83	241	112.5	463.83	476	241	525	497.5	167.5	298	96	403.17	212.5	488.5	701.17	1923	895	70.5	1127.67
K01731	09101 Carbohydrate metabolism	00040 Pentose and glucuronate interconversions [PATH:ko00040]	pelW; pectate disaccharide-lyase [EC:4.2.2.9]	85	58	73	122	79	58	85	99	94	67	97	129	73	59	55	53	65	70	107	131	2028	134	0	127
K01732	09191 Unclassified: metabolism	99980 Enzymes with EC numbers	E4.2.2.10; pectin lyase [EC:4.2.2.10]	98	140	176	202	78	708	124	32	26	34	30	28	48	30	32	30	36	70	18	26243.17	340	6998	0	22846
K01733	09105 Amino acid metabolism	00260 Glycine, serine and threonine metabolism [PATH:ko00260]	thrC; threonine synthase [EC:4.2.3.1]	75868.87	21408.9	54194.33	133351.72	13567.26	68124.93	50413.83	26674.57	40861.78	11148.16	52822.89	64085.32	3172.25	1200.65	1635.24	1093.48	3561.6	1153.62	37636.52	45428.73	101985.18	52953.28	7045.85	55072.28
K01734	09101 Carbohydrate metabolism	00640 Propanoate metabolism [PATH:ko00640]	mgsA; methylglyoxal synthase [EC:4.2.3.3]	18915.34	1524.74	2271.37	7487.53	1222.84	2864.61	2002.59	673.75	1206.82	821.5	2905	4148.33	1389.22	487	612.5	272.48	950.59	503.17	4099.84	10919.34	5514	8894.5	649.75	13957.17
K01735	09105 Amino acid metabolism	00400 Phenylalanine, tyrosine and tryptophan biosynthesis [PATH:ko00400]	aroB; 3-dehydroquinate synthase [EC:4.2.3.4]	55886.67	17268.32	30958.13	80803.87	9462.26	42426.44	31870.43	15377.74	24405.65	7099.05	33276.56	40550.55	3051.25	1148.15	1506.24	952.98	3039.93	1094.12	32585.68	44057.23	91025.18	41934.61	5962.59	52748.11
K01736	09105 Amino acid metabolism	00400 Phenylalanine, tyrosine and tryptophan biosynthesis [PATH:ko00400]	aroC; chorismate synthase [EC:4.2.3.5]	55767.87	17237.32	30906.66	80850.97	9445.26	42449.84	31403.76	15357.24	24397.45	7083.25	32411.06	38230.15	3060.75	1163.15	1498.24	953.98	3095.43	1104.12	33358.34	42376.23	92244.35	41676.28	6106.09	50849.11
K01737	09108 Metabolism of cofactors and vitamins	00790 Folate biosynthesis [PATH:ko00790]	queD, ptpS, PTS; 6-pyruvoyltetrahydropterin/6-carboxytetrahydropterin synthase [EC:4.2.3.12 4.1.2.50]	31974.37	13932.4	7359.17	25808.88	5135.76	15715.43	22367.33	11354.82	15362.78	4669.49	29261.56	30630.32	2675.58	967.15	1234.74	782.48	2455.1	837.12	18235.67	29659.23	58623.76	25816.1	2693	33560.78
K01738	09102 Energy metabolism	00920 Sulfur metabolism [PATH:ko00920]	cysK; cysteine synthase [EC:2.5.1.47]	102136.14	29163.4	78404.94	189360.59	18319.18	96160.47	78951.88	38785.31	63977.08	17372.98	79249.85	90401.35	4638.76	1690.62	2239.39	1377.13	4618.52	1749.02	55829.5	75574.17	161155.4	75221.33	10704.01	89718.5
K01739	09102 Energy metabolism	00920 Sulfur metabolism [PATH:ko00920]	metB; cystathionine gamma-synthase [EC:2.5.1.48]	6918.86	4234.91	1445.12	4922.61	1264.09	3650.3	25912.11	15007.57	19956.96	5791.9	37652.46	39709.2	1466.81	488.47	579.15	281.42	1019.09	535.4	13889.66	4307.61	68214.13	14397.55	3382.59	6264.06
K01740	09105 Amino acid metabolism	00270 Cysteine and methionine metabolism [PATH:ko00270]	metY; O-acetylhomoserine (thiol)-lyase [EC:2.5.1.49]	51745.85	12215.65	10480.6	36130.12	6570.01	20935.01	26353.93	12727.74	20004.05	6739.82	32821.73	32415.85	2505.67	1013.82	1590.91	907.13	3070.34	1074.62	37892.35	31891.72	59943.59	44431.27	7890.42	43128.11
K01744	09105 Amino acid metabolism	00250 Alanine, aspartate and glutamate metabolism [PATH:ko00250]	aspA; aspartate ammonia-lyase [EC:4.3.1.1]	10670.2	10368.99	5550.95	21174.78	3847.5	13364.31	12978.26	7172.99	11248.46	2635.5	17754.31	14455.82	798.11	243.32	566.41	328.48	1135.59	410.45	11009.5	15867.39	16755.77	9414.44	2591.25	15562.03
K01745	09105 Amino acid metabolism	00340 Histidine metabolism [PATH:ko00340]	hutH, HAL; histidine ammonia-lyase [EC:4.3.1.3]	40971.75	20473.07	11172.08	44174.23	8700.76	27138.55	7687.51	2253.49	4728.15	1920.8	8490.81	8828.55	3819.6	1321.65	1760.24	963.83	3211.18	1279.12	21431.84	55657.73	66854.68	40282.29	4651.09	61728.36
K01746	09108 Metabolism of cofactors and vitamins	00670 One carbon pool by folate [PATH:ko00670]	E4.3.1.4; formiminotetrahydrofolate cyclodeaminase [EC:4.3.1.4]	0	5	0	0	3	0	0	5	0	0	11	0	9	0	4	0	0	19	0	0	0	0	2	5
K01749	09108 Metabolism of cofactors and vitamins	00860 Porphyrin and chlorophyll metabolism [PATH:ko00860]	hemC, HMBS; hydroxymethylbilane synthase [EC:2.5.1.61]	55166.87	16900.32	30795.66	80556.97	9379.76	42482.84	31190.76	15395.74	24241.45	7020.75	32253.56	38281.15	2971.25	1083.15	1413.74	897.98	2964.43	986.12	41878.34	41356.23	97574.1	42357.28	8126.34	49739.61
K01750	09105 Amino acid metabolism	00330 Arginine and proline metabolism [PATH:ko00330]	E4.3.1.12, ocd; ornithine cyclodeaminase [EC:4.3.1.12]	19485.43	11937.75	6603.95	25598.12	4721.17	16730.21	26709.14	20357.23	25915.8	5671.12	44526.1	39268.25	3514.92	1281.79	1208.56	811.75	2326.17	972.35	20189.51	41842	25550.45	41591.85	4284.43	48322.4
K01751	09191 Unclassified: metabolism	99980 Enzymes with EC numbers	E4.3.1.15; diaminopropionate ammonia-lyase [EC:4.3.1.15]	1344.17	333.83	31.33	761.67	65.5	379.83	74.5	76.5	25.33	21	111.67	22	94.5	19	7	0	56.17	24.5	791.5	435.17	1241	2430	174.5	555.67
K01752	09105 Amino acid metabolism	00260 Glycine, serine and threonine metabolism [PATH:ko00260]	E4.3.1.17, sdaA, sdaB, tdcG; L-serine dehydratase [EC:4.3.1.17]	57008.88	18026.64	30923.99	82892.64	9790.02	41573	35453.76	18958.57	27002.1	7924.91	38920.4	47093.15	3187.89	1134.98	1536.57	901.88	3108.61	1379.29	19381.34	37212.58	55080.85	29854.79	2918.34	43782.27
K01753	09105 Amino acid metabolism	00260 Glycine, serine and threonine metabolism [PATH:ko00260]	dsdA; D-serine dehydratase [EC:4.3.1.18]	19239.34	1896.16	2605.75	6253.67	1297.75	3038.83	8365.75	4326.75	5195.83	2601	10216	9579.5	2460.71	769	655.5	293.08	904.17	543.5	655.5	2518.68	6600.82	3196.68	111.25	3644.33
K01754	09105 Amino acid metabolism	00260 Glycine, serine and threonine metabolism [PATH:ko00260]	E4.3.1.19, ilvA, tdcB; threonine dehydratase [EC:4.3.1.19]	107543.19	31680.23	60842.74	157399.87	18319.18	84704.13	56472.63	29800.06	46548.78	12836.53	62343.85	73607.75	6122.2	2215.62	2959.89	1738.91	5707.02	2252.02	70575.02	98631.01	181179.2	99232.17	15477.1	113495.49
K01755	09105 Amino acid metabolism	00250 Alanine, aspartate and glutamate metabolism [PATH:ko00250]	argH, ASL; argininosuccinate lyase [EC:4.3.2.1]	57440.37	17512.32	31346.99	82620.64	9778.26	43512.84	40744.76	23212.24	32466.95	8955.25	48406.56	52712.15	4564.74	1598.15	1682.74	1035.98	3325.43	1137.12	33785.84	42514.74	94916.5	43551.63	6256.34	51217.1
K01756	09104 Nucleotide metabolism	00230 Purine metabolism [PATH:ko00230]	purB, ADSL; adenylosuccinate lyase [EC:4.3.2.2]	55789.12	17312.32	30906.66	80835.97	9488.26	42465.84	31475.76	15503.74	24513.45	7096.25	32536.23	38428.15	3247.58	1217.15	1589.24	996.98	3228.43	1234.12	33460.34	42526.9	92344.01	42163.62	6142.09	51019.44
K01757	09110 Biosynthesis of other secondary metabolites	00901 Indole alkaloid biosynthesis [PATH:ko00901]	STR1; strictosidine synthase [EC:4.3.3.2]	0	0	0	0	0	0	0	0	0	0	0	0	0	0	15	0	0	0	0	0	0	0	0	0
K01758	09105 Amino acid metabolism	00260 Glycine, serine and threonine metabolism [PATH:ko00260]	CTH; cystathionine gamma-lyase [EC:4.4.1.1]	18860.67	2065.66	2216.79	5232.53	1078.75	2837.36	1153.83	374.75	748.83	558.25	2398.5	3052.5	1228.5	401	523	169.83	685.17	345.5	3359.5	2624.67	42374.75	6251	661.92	3611.67
K01759	09101 Carbohydrate metabolism	00620 Pyruvate metabolism [PATH:ko00620]	GLO1, gloA; lactoylglutathione lyase [EC:4.4.1.5]	72626.48	28311.4	41209.98	104484.53	13667.59	56808	50525.73	29293.23	42810.75	11129.32	61490.68	67928.18	3838.6	1413.46	2108.73	1422.91	4323.26	1436.52	25035.67	61772.5	80291.97	58751.48	4471.5	74248
K01760	09105 Amino acid metabolism	00270 Cysteine and methionine metabolism [PATH:ko00270]	metC; cysteine-S-conjugate beta-lyase [EC:4.4.1.13]	45803.19	7005.24	26800.74	60248.81	5648.17	30382.66	28246.28	14383.15	23629.96	6620.64	28876.62	33943.87	3098.26	1073.97	1187.65	671.48	2159.76	740.4	20498.83	40701.29	21833.35	30741.23	3005.5	47641.04
K01761	09105 Amino acid metabolism	00270 Cysteine and methionine metabolism [PATH:ko00270]	E4.4.1.11; methionine-gamma-lyase [EC:4.4.1.11]	23993.83	4426.66	23436.25	52813.34	4315.92	25583.75	11316.59	4324.74	9790.16	2561.97	6449.31	13605.22	302.95	124.32	303.41	156.92	568.92	281.45	9079.01	18090.05	5082.52	19524.6	1714.84	24852.86
K01766	09191 Unclassified: metabolism	99980 Enzymes with EC numbers	csdA; cysteine sulfinate desulfinase [EC:4.4.1.-]	8170.67	9206.08	3919.58	16935.67	3367	10669.58	585.25	289.5	306.83	184.75	550	164	332.25	104.5	219	222.25	590.92	183	58	13321.67	560	3885	4.75	11494.67
K01768	09104 Nucleotide metabolism	00230 Purine metabolism [PATH:ko00230]	E4.6.1.1; adenylate cyclase [EC:4.6.1.1]	41662.85	10558.58	7908.67	19442.85	5159.25	16535.48	96315.42	65792.05	80451.7	22929	144812.05	137505.15	2744.1	1071.6	2170.55	935.83	3178	1129.25	75422.49	78578.25	208654.11	106545.03	15196.92	99946.14
K01769	09104 Nucleotide metabolism	00230 Purine metabolism [PATH:ko00230]	E4.6.1.2; guanylate cyclase, other [EC:4.6.1.2]	0	0	0	0	0	0	0	0	0	0	0	0	0	0	0	0	0	0	1126	30	44	0	176	56
K01770	09109 Metabolism of terpenoids and polyketides	00900 Terpenoid backbone biosynthesis [PATH:ko00900]	ispF; 2-C-methyl-D-erythritol 2,4-cyclodiphosphate synthase [EC:4.6.1.12]	30778.59	10689.82	6828.96	25267.45	4880.59	14794.7	4552.83	1099.83	1568.65	1042.91	5155.25	6895.5	2518.72	924	1057.5	655.48	2054.26	713.67	22238.85	22119.01	76277.41	22896.84	4204.34	23494.25
K01771	09101 Carbohydrate metabolism	00562 Inositol phosphate metabolism [PATH:ko00562]	plc; 1-phosphatidylinositol phosphodiesterase [EC:4.6.1.13]	0	26	15	13.33	7.17	6.33	0	0	0	4	4.67	4	60.67	7.33	7.33	10	45.67	29	573.33	525.17	154	187	97	548.33
K01772	09108 Metabolism of cofactors and vitamins	00860 Porphyrin and chlorophyll metabolism [PATH:ko00860]	hemH, FECH; protoporphyrin/coproporphyrin ferrochelatase [EC:4.99.1.1 4.99.1.9]	55521.36	17159.24	30769.99	78796.64	9345.67	42326.92	30208.09	15113.49	23936.46	6831.25	30439.56	34962.82	2942.58	1062.15	1394.74	868.58	2911.51	965.95	33270	43503.23	90081.52	42464.78	6178.84	53084.44
K01775	09106 Metabolism of other amino acids	00473 D-Alanine metabolism [PATH:ko00473]	alr; alanine racemase [EC:5.1.1.1]	79893.04	27248.98	36892.49	104062.14	13825.76	56195.67	39236.26	20602.24	30939.28	9645.5	43215.23	48901.65	3674.55	1327.65	1860.74	1226.81	4098.1	1404.12	34596.51	48572.07	93811.02	47822.28	6742.76	60709.78
K01776	09106 Metabolism of other amino acids	00471 D-Glutamine and D-glutamate metabolism [PATH:ko00471]	murI; glutamate racemase [EC:5.1.1.3]	54579.87	17057.32	30908.66	80676.47	9552.76	41767.84	31217.76	15008.49	24260.45	7056.25	32298.23	37974.15	2446.59	929.15	1366.24	867.98	2970.43	1059.12	29978.67	41537.06	43814.19	37430.94	5475.42	49605.78
K01777	09105 Amino acid metabolism	00330 Arginine and proline metabolism [PATH:ko00330]	prdF; proline racemase [EC:5.1.1.4]	11.5	7.25	5	219.75	30.5	190.25	44.25	92.5	64	2.25	470	10	536	175	78	12	64.5	69	578.5	423.5	1800.75	2377	140.75	612
K01778	09105 Amino acid metabolism	00300 Lysine biosynthesis [PATH:ko00300]	dapF; diaminopimelate epimerase [EC:5.1.1.7]	54389.7	17178.99	30659.66	78486.14	9117.75	42247.17	30250.09	15100.24	23954.46	6811.75	30581.39	34951.82	2890.74	1069.82	1417.41	888.48	2934.09	889.45	33272	42220.06	89966.52	41547.12	6111.34	50767.11
K01779	09105 Amino acid metabolism	00250 Alanine, aspartate and glutamate metabolism [PATH:ko00250]	racD; aspartate racemase [EC:5.1.1.13]	29123.16	4789.33	25146.79	56048.2	4521.25	27290.27	21005.02	10026.91	17476	4374.89	21254.98	25241.05	3151.79	1053.82	984.41	435.83	1566.25	717.45	7129.5	18899.39	9567.43	17712.61	1160.75	25226.69
K01781	09111 Xenobiotics biodegradation and metabolism	00627 Aminobenzoate degradation [PATH:ko00627]	mdlA; mandelate racemase [EC:5.1.2.2]	0	0	0	0	6	94	9	0	0	0	0	0	9	13	42	5	39	0	1655	968	836	1902	295	1255
K01782	09101 Carbohydrate metabolism	00640 Propanoate metabolism [PATH:ko00640]	fadJ; 3-hydroxyacyl-CoA dehydrogenase / enoyl-CoA hydratase / 3-hydroxybutyryl-CoA epimerase [EC:1.1.1.35 4.2.1.17 5.1.2.3]	13340.28	11399.33	4676.7	19385.11	4066.25	13513.64	18458.1	10449.16	14263.13	3853.84	25777.06	23606.15	1451.61	507.82	721.41	467.25	1200.92	345.95	22651.83	19430.22	77109.86	28997.28	4645.67	24576.28
K01783	09101 Carbohydrate metabolism	00030 Pentose phosphate pathway [PATH:ko00030]	rpe, RPE; ribulose-phosphate 3-epimerase [EC:5.1.3.1]	55772.12	17262.32	30906.66	80926.47	9462.26	42490.34	31673.76	15522.74	24519.45	7104.25	32968.23	38483.65	3063.25	1177.15	1498.24	958.78	3109.43	1156.12	34048.84	42713.73	92408.85	42594.78	6265.84	51416.11
K01784	09101 Carbohydrate metabolism	00052 Galactose metabolism [PATH:ko00052]	galE, GALE; UDP-glucose 4-epimerase [EC:5.1.3.2]	76509.93	30584.4	37413.06	105815.43	14576.77	59453.38	64910.19	38506.06	52957.04	15520.18	87337.52	89766.78	4138.4	1809.12	2709.89	1777.88	5703.77	1991.69	79312.83	97763.02	155640.23	97204.87	15239.28	117367.66
K01785	09101 Carbohydrate metabolism	00010 Glycolysis / Gluconeogenesis [PATH:ko00010]	galM, GALM; aldose 1-epimerase [EC:5.1.3.3]	65113.61	18127.48	33096.09	87363.28	10851.43	44774.14	41135.45	20766.23	31613.44	9883.55	46473.11	56732.2	3021.46	1184.97	1702.65	996.49	3254.27	1344.24	20864.85	64084.28	60205.45	43810.39	3957.34	73304.05
K01787	09101 Carbohydrate metabolism	00520 Amino sugar and nucleotide sugar metabolism [PATH:ko00520]	RENBP; N-acylglucosamine 2-epimerase [EC:5.1.3.8]	522	40	64.67	30	19	21	467	26	32	23.5	764	2332	24	0	12	0	20	8.5	637	740.5	115	394	136	937.5
K01788	09101 Carbohydrate metabolism	00520 Amino sugar and nucleotide sugar metabolism [PATH:ko00520]	nanE; N-acylglucosamine-6-phosphate 2-epimerase [EC:5.1.3.9]	1879	812.33	323.33	2708.84	269.84	338.83	1266.34	488	495.49	268	2032.33	3529.33	343.67	111.33	158.33	81.33	254.51	185.17	257.67	287.34	2240.83	213.5	20.25	400
K01790	09109 Metabolism of terpenoids and polyketides	00523 Polyketide sugar unit biosynthesis [PATH:ko00523]	rfbC, rmlC; dTDP-4-dehydrorhamnose 3,5-epimerase [EC:5.1.3.13]	38997.84	14950.24	12538.94	33481.45	6724.92	20447.09	32541.17	13294.32	22425.05	6695.81	34101.63	35989.52	3024.01	1107.32	1306.41	830.91	2698.93	868.62	43687.18	38778.89	115081.18	46433.45	8701.09	46488.03
K01791	09101 Carbohydrate metabolism	00520 Amino sugar and nucleotide sugar metabolism [PATH:ko00520]	wecB; UDP-N-acetylglucosamine 2-epimerase (non-hydrolysing) [EC:5.1.3.14]	55113.46	7292.74	27427.03	64380.32	6105.85	30539.36	12022.25	4244.5	9359.12	3424.2	6815.01	16059.43	2303.7	855.49	1215.49	511.48	2142.6	966.17	15983.33	26078.35	18761.51	23629.34	2602.59	29530.83
K01792	09101 Carbohydrate metabolism	00010 Glycolysis / Gluconeogenesis [PATH:ko00010]	E5.1.3.15; glucose-6-phosphate 1-epimerase [EC:5.1.3.15]	26180.67	10064.91	6043.87	22192.2	4352.25	12959.94	904.25	436	794.33	703	841	699	1477.25	502.5	748	392.08	1274.92	479	380	15181.67	2017	5590	47.75	14202.67
K01795	09101 Carbohydrate metabolism	00051 Fructose and mannose metabolism [PATH:ko00051]	algG; mannuronan 5-epimerase [EC:5.1.3.37]	7114	8750	3881	16686	3251.5	10579	556	226	278	154	496	164	60	45	73	174	411	67	50	13232	536	3885	1.25	11439
K01796	09103 Lipid metabolism	00120 Primary bile acid biosynthesis [PATH:ko00120]	E5.1.99.4, AMACR, mcr; alpha-methylacyl-CoA racemase [EC:5.1.99.4]	15679.41	629.08	1993.29	6666.2	1106	4281.02	2036.02	605.41	2174.5	958.89	2873.81	3608.55	669.86	244.82	285.91	84.83	463.5	88.45	17014.84	12367.05	42701.19	21311.61	3884.09	16972.86
K01799	09101 Carbohydrate metabolism	00650 Butanoate metabolism [PATH:ko00650]	nicE, maiA; maleate isomerase [EC:5.2.1.1]	795.82	212.75	370	1345.93	322	1502.07	5726.29	4425.32	5042.5	1729.03	10190.12	10751.1	769.43	273.64	256.32	131	401.5	164.9	14383.5	9810.29	18892.58	14966.26	3232.5	12580.03
K01800	09105 Amino acid metabolism	00350 Tyrosine metabolism [PATH:ko00350]	maiA, GSTZ1; maleylacetoacetate isomerase [EC:5.2.1.2]	10970.11	10007	5095.7	19843.19	4019.25	13379.31	16479.27	9963.16	13507.3	3680.09	22773.31	19759.15	985.19	335.82	436.91	365	1022	297.45	5003.5	25123.72	45015.43	19046.11	1002.5	28120.19
K01801	09105 Amino acid metabolism	00350 Tyrosine metabolism [PATH:ko00350]	nagL; maleylpyruvate isomerase [EC:5.2.1.4]	39791.5	5667.66	25462.12	58369.03	4837.25	28427.19	8899.33	3711	8204.5	2577.25	3060.5	9614	1233.46	479	638.5	306.83	1147	338	9709.16	13784.01	16397.49	16936.85	1788.75	19138.66
K01802	09191 Unclassified: metabolism	99980 Enzymes with EC numbers	E5.2.1.8; peptidylprolyl isomerase [EC:5.2.1.8]	99563.65	26931.15	77993.65	193447.22	18466.19	95364.13	68115.05	32997.32	56310.9	15739.35	65690.04	85466.79	3578.88	1391.14	1583.82	1120.5	3511.01	1432.41	47065.86	65277.6	90396.04	61439.22	9719.18	78028.31
K01803	09101 Carbohydrate metabolism	00010 Glycolysis / Gluconeogenesis [PATH:ko00010]	TPI, tpiA; triosephosphate isomerase (TIM) [EC:5.3.1.1]	56309.04	17487.15	31019.49	81181.81	9567.76	42774.17	32985.76	15930.24	25862.45	7440.25	34074.23	39489.15	3083.75	1178.15	1550.74	968.98	3192.43	1160.12	34186.84	44391.9	93369.85	43903.28	6381.09	54302.61
K01804	09101 Carbohydrate metabolism	00040 Pentose and glucuronate interconversions [PATH:ko00040]	araA; L-arabinose isomerase [EC:5.3.1.4]	3192.17	1036.16	252.42	1818.09	243.25	1190	3028.99	787.83	1572.16	431.66	2762.33	3760.67	356.25	98	191	74.15	425.09	139	2577.17	4847.34	3333	6147	686.17	6674.17
K01805	09101 Carbohydrate metabolism	00040 Pentose and glucuronate interconversions [PATH:ko00040]	xylA; xylose isomerase [EC:5.3.1.5]	9896.33	3060.91	5718.01	7356.18	1405	4361.5	10830.01	2665.24	6795.16	1388.72	7735.47	9331.72	620.66	180.32	441.41	188.4	779.84	249.45	6989.68	28084.89	4746.35	19434.43	1520.09	31047.53
K01807	09101 Carbohydrate metabolism	00030 Pentose phosphate pathway [PATH:ko00030]	rpiA; ribose 5-phosphate isomerase A [EC:5.3.1.6]	53101.2	16185.07	30243.49	77540.55	8959.26	40213.09	28387.01	14338.74	22670.45	6530	28836.06	34325.65	2666.75	926.65	1234.74	800.08	2246.43	879.12	12391.5	34859.56	59983.93	28830.94	2232.5	39490.44
K01808	09101 Carbohydrate metabolism	00030 Pentose phosphate pathway [PATH:ko00030]	rpiB; ribose 5-phosphate isomerase B [EC:5.3.1.6]	26011.17	6728.41	23947	55401.93	4509.5	27367.25	14393.07	5237.83	11073.66	2934.41	8458.5	14506.17	633	356.5	469.5	296.7	1463.84	375.5	33952.01	13399.34	44665.51	22344.68	6869.01	19657.84
K01809	09101 Carbohydrate metabolism	00051 Fructose and mannose metabolism [PATH:ko00051]	manA, MPI; mannose-6-phosphate isomerase [EC:5.3.1.8]	27315.34	6127.91	23960.08	55971.5	4719.76	27522.41	11517.08	4215.5	9322.66	2547.42	5843.01	12622.5	1665.56	575.16	724.66	367.32	1696.26	713.5	24965.17	29990.19	33585.58	24904.01	4585.34	34741.33
K01810	09101 Carbohydrate metabolism	00010 Glycolysis / Gluconeogenesis [PATH:ko00010]	GPI, pgi; glucose-6-phosphate isomerase [EC:5.3.1.9]	55297.76	16283.32	30257.46	79490.11	8987.26	41375.53	15345.5	5570.5	11041.98	3513.08	10253.25	17555.83	3110.56	1178.33	1468.83	904.98	3023.93	1125.67	32283.34	40356.68	90837.17	38958.67	5923.84	48397.42
K01811	09191 Unclassified: metabolism	99980 Enzymes with EC numbers	xylS, yicI; alpha-D-xyloside xylohydrolase [EC:3.2.1.177]	23479.67	3862.91	11309.29	12794.28	2828.5	6296.61	10368.08	3008.5	8011.33	1623.25	4557	8310	640.5	166	393.5	213.13	676.67	220	4602.5	7130.67	3649.5	7907.33	984.67	10089.17
K01812	09101 Carbohydrate metabolism	00040 Pentose and glucuronate interconversions [PATH:ko00040]	uxaC; glucuronate isomerase [EC:5.3.1.12]	9498.92	2907.41	5631.09	6614.84	1371.25	3582.25	7706.24	2012.83	4419.66	793.91	3962.33	6906.67	573.75	220.5	422	190.65	730.59	275	8629.67	13792.34	5926	13270.5	1416.42	18160.67
K01813	09101 Carbohydrate metabolism	00051 Fructose and mannose metabolism [PATH:ko00051]	rhaA; L-rhamnose isomerase [EC:5.3.1.14]	1277.17	363.58	49.58	241.67	96.25	90.58	26.58	58	20.33	6.75	121	0	69.75	0	51	5.75	47.92	11	14	6.67	0	0	14.5	10.17
K01814	09105 Amino acid metabolism	00340 Histidine metabolism [PATH:ko00340]	hisA; phosphoribosylformimino-5-aminoimidazole carboxamide ribotide isomerase [EC:5.3.1.16]	55980.31	18046.07	31406.36	81679.24	9649.76	43361.4	46355.78	24641.15	37315.25	10468.84	53270.87	57433.8	2999.11	1111.97	1501.15	991.98	3118.43	1118.57	24238	55320.78	69682.2	40294.71	3797	62036.97
K01815	09101 Carbohydrate metabolism	00040 Pentose and glucuronate interconversions [PATH:ko00040]	kduI; 4-deoxy-L-threo-5-hexosulose-uronate ketol-isomerase [EC:5.3.1.17]	9856.25	2246.41	4772.25	4454.67	985.75	2504.25	7121.24	1432.83	3905.66	621.91	3191.33	6098.67	280.55	114	291	134.65	449.59	127	5450.5	13993.17	5539.5	12368	859.75	17667.67
K01816	09101 Carbohydrate metabolism	00630 Glyoxylate and dicarboxylate metabolism [PATH:ko00630]	hyi, gip; hydroxypyruvate isomerase [EC:5.3.1.22]	46624.53	23542.07	20855.58	52112.97	10301.5	31413.59	34004.26	17048.49	25379.96	6844.25	38289.64	41221.32	2733.87	1010.82	1389.91	1023.41	2663.34	810.45	15973.84	49738.56	20293.34	36839.45	3140.42	53170.19
K01817	09105 Amino acid metabolism	00400 Phenylalanine, tyrosine and tryptophan biosynthesis [PATH:ko00400]	trpF; phosphoribosylanthranilate isomerase [EC:5.3.1.24]	54805.2	16845.57	31204.59	80459.8	9302.51	42455.93	33217.5	15329.57	24429.95	7077.41	33818.39	43068.82	2702	1044.65	1292.24	851.73	2881.18	890.12	42108.34	42716.56	97730.1	44540.28	8182.34	51306.44
K01818	09101 Carbohydrate metabolism	00051 Fructose and mannose metabolism [PATH:ko00051]	fucI; L-fucose/D-arabinose isomerase [EC:5.3.1.25 5.3.1.3]	1370.67	575.5	173.67	496.5	111.5	207	90.5	72	49.5	32	138	43	145	42	26	14.5	76	4.5	8774.5	170.5	7609	1397.67	2064	267.5
K01819	09101 Carbohydrate metabolism	00052 Galactose metabolism [PATH:ko00052]	E5.3.1.26, lacA, lacB; galactose-6-phosphate isomerase [EC:5.3.1.26]	10	62	18	148.66	3.34	38.66	0	10	0	0	19.34	0	121.34	22.66	14.66	10	57.34	58	8.66	15.34	82	0	0	22.66
K01820	09101 Carbohydrate metabolism	00040 Pentose and glucuronate interconversions [PATH:ko00040]	rhaA; L-rhamnose isomerase / sugar isomerase [EC:5.3.1.14 5.3.1.-]	13687	1039.83	1348.17	4212.67	981.5	2406.17	1730.5	272	947.5	552	2746	3051	481	195	399	110.83	506	190	5482.01	13778	3765.75	12715.33	1158.09	18075
K01821	09111 Xenobiotics biodegradation and metabolism	00362 Benzoate degradation [PATH:ko00362]	praC, xylH; 4-oxalocrotonate tautomerase [EC:5.3.2.6]	34011.53	6848.91	26232.32	59951.3	5225.92	29397.58	24905.02	10189.16	20061.13	5374.34	22078.48	25203.15	2916.29	988.15	1117.74	544.83	1930.34	647.95	19080	13108.4	21145.6	21209.12	4028.67	17386.52
K01822	09103 Lipid metabolism	00140 Steroid hormone biosynthesis [PATH:ko00140]	E5.3.3.1; steroid Delta-isomerase [EC:5.3.3.1]	397	9	0	6	15	566.5	35	1.5	12	11	10	23	27	10	31	0	105	33	9580	728	36240.5	6432.5	2242	907.5
K01823	09109 Metabolism of terpenoids and polyketides	00900 Terpenoid backbone biosynthesis [PATH:ko00900]	idi, IDI; isopentenyl-diphosphate Delta-isomerase [EC:5.3.3.2]	6696.09	2234.66	769.08	4764.92	897.26	2061	3853	956	2172.32	693	4900.34	4830.33	1184.76	342.33	389.33	137.25	871.76	500.17	21754.34	9907.01	34540.75	13569.67	5102.59	13183.67
K01825	09101 Carbohydrate metabolism	00640 Propanoate metabolism [PATH:ko00640]	fadB; 3-hydroxyacyl-CoA dehydrogenase / enoyl-CoA hydratase / 3-hydroxybutyryl-CoA epimerase / enoyl-CoA isomerase [EC:1.1.1.35 4.2.1.17 5.1.2.3 5.3.3.8]	8271.67	9299.08	3931.83	17069.67	3422	10791.58	612.25	285.75	321.83	155.75	556.75	167	824.25	287.5	452	389.25	783.92	320	90	13429.67	1146	3978	10.75	11591.92
K01826	09105 Amino acid metabolism	00350 Tyrosine metabolism [PATH:ko00350]	hpaF, hpcD; 5-carboxymethyl-2-hydroxymuconate isomerase [EC:5.3.3.10]	8588.17	8966.83	4126.33	17541.17	3561	11009.33	576	301.5	308.83	187.5	806	197	1640.8	563	419	389.5	741.17	332.5	2121	9850.84	4018.41	10603.84	544	12261
K01829	09191 Unclassified: metabolism	99980 Enzymes with EC numbers	E5.3.4.1; protein disulfide-isomerase [EC:5.3.4.1]	28	28	3	7	5.5	5	33	0	0	1.5	8	6	58	18	13	15	80	29.5	245	451	17	111	43	514.5
K01834	09101 Carbohydrate metabolism	00010 Glycolysis / Gluconeogenesis [PATH:ko00010]	PGAM, gpmA; 2,3-bisphosphoglycerate-dependent phosphoglycerate mutase [EC:5.4.2.11]	48544.43	7488.57	26965.72	62803.75	6225.01	31561.88	30696.09	14699.49	24745.89	7449.82	32148.32	35794.52	2602.84	870.48	1136.57	541.5	2155.43	999.45	24466.5	26299.73	84178.19	35933.12	5185.34	35876.69
K01835	09101 Carbohydrate metabolism	00010 Glycolysis / Gluconeogenesis [PATH:ko00010]	pgm; phosphoglucomutase [EC:5.4.2.2]	46145.62	7811.57	26775.41	63839.22	6071.01	30673.92	30672.68	14822.24	24015.95	6939.5	31469.81	37838.15	1463.62	602.15	986.24	509.08	2063.93	873.62	26961.84	30767.06	31339.19	25085.77	4795.17	34535.36
K01838	09101 Carbohydrate metabolism	00500 Starch and sucrose metabolism [PATH:ko00500]	pgmB; beta-phosphoglucomutase [EC:5.4.2.6]	17108	1100.16	2814.46	6251.36	922.75	2752.86	759	133.75	533.5	592.25	1051.5	2905	57	0	47	11.06	220	47	477	1450	599.17	1099	93	1708
K01839	09101 Carbohydrate metabolism	00030 Pentose phosphate pathway [PATH:ko00030]	deoB; phosphopentomutase [EC:5.4.2.7]	20119.95	2282.24	2982.57	9068.55	1921.01	3755.92	18267.36	10544.41	14641.62	4426.34	25707.98	24980.98	1008.12	360.65	666.74	307.98	1019.26	620.62	3179.34	9833.06	4494.6	7471.43	516.5	12326.36
K01840	09101 Carbohydrate metabolism	00051 Fructose and mannose metabolism [PATH:ko00051]	manB; phosphomannomutase [EC:5.4.2.8]	27693.33	7666.99	24486.58	57772.27	5025	29673.91	30578.42	16982.49	24435.16	6826.8	33019.39	37788.72	1305.36	510.82	836.91	500.5	1621.34	529.45	31273.01	24003.39	61540.61	35588.28	7140.43	32345.45
K01841	09106 Metabolism of other amino acids	00440 Phosphonate and phosphinate metabolism [PATH:ko00440]	pepM; phosphoenolpyruvate phosphomutase [EC:5.4.2.9]	31	54	14	227	23	180	7.33	58	42	0	369	29	500.8	161	26	39	71	25	366.66	136	1917.67	412.67	61.75	298
K01843	09105 Amino acid metabolism	00310 Lysine degradation [PATH:ko00310]	kamA; lysine 2,3-aminomutase [EC:5.4.3.2]	4202.28	2893.58	954.2	3767.94	863.84	1625.23	18206.02	10468.41	14103.79	3858.09	25474.31	24454.98	256.2	75.82	220.41	119	424.67	236.12	4030.83	8411.22	6829.44	8935.28	716.92	10755.86
K01844	09105 Amino acid metabolism	00310 Lysine degradation [PATH:ko00310]	kamD; beta-lysine 5,6-aminomutase alpha subunit [EC:5.4.3.3]	515.5	863	57	52	26.5	41	128.83	23	52.5	4	109	48	20	0	4	2	10	6	554.83	38.5	343.17	1635.67	160.67	34
K01845	09108 Metabolism of cofactors and vitamins	00860 Porphyrin and chlorophyll metabolism [PATH:ko00860]	hemL; glutamate-1-semialdehyde 2,1-aminomutase [EC:5.4.3.8]	45775.76	22328.9	15711.13	48667.86	9411.93	29336.28	21556.06	11228.66	14938.98	4005.32	25171.75	26452.17	4334.36	1512.16	1942.16	1161.88	3767.77	1410.67	38753.17	32767.52	97537.5	42126.18	7862.84	37455.25
K01846	09101 Carbohydrate metabolism	00630 Glyoxylate and dicarboxylate metabolism [PATH:ko00630]	glmS, mutS, mamA; methylaspartate mutase sigma subunit [EC:5.4.99.1]	0	2.25	0	1.25	2	42.75	2.75	3.5	3.5	2.25	7	0	3	5	1	0	14.5	0	146.5	2.5	998.5	1615	52	0
K01847	09101 Carbohydrate metabolism	00630 Glyoxylate and dicarboxylate metabolism [PATH:ko00630]	MUT; methylmalonyl-CoA mutase [EC:5.4.99.2]	29045.89	7462.49	25256.08	58535.88	5526.34	29386.13	45877.69	24143.48	35737.25	9587.5	53455.28	59565.97	1035.06	376.64	863.82	448	1929.01	563.57	34874.5	32018.6	61104.04	42918.55	7151.75	41680.22
K01848	09101 Carbohydrate metabolism	00630 Glyoxylate and dicarboxylate metabolism [PATH:ko00630]	E5.4.99.2A, mcmA1; methylmalonyl-CoA mutase, N-terminal domain [EC:5.4.99.2]	2621.34	2148.33	342	2373	394.34	599.34	3921.67	3858	2935.99	903	7899	8979.33	110.34	67	75	56	219.67	152.67	3546.69	2315	16669	5364	897.68	3027.67
K01849	09101 Carbohydrate metabolism	00630 Glyoxylate and dicarboxylate metabolism [PATH:ko00630]	E5.4.99.2B, mcmA2; methylmalonyl-CoA mutase, C-terminal domain [EC:5.4.99.2]	2137.84	1299.58	288	2338.75	382.84	594.09	3807.92	3774	2894.99	901.25	7647.5	8928.33	119.84	76.5	78	54	219.17	154.67	2990.85	2311	17280.58	5277.33	724.09	2860.67
K01851	09108 Metabolism of cofactors and vitamins	00130 Ubiquinone and other terpenoid-quinone biosynthesis [PATH:ko00130]	pchA; salicylate biosynthesis isochorismate synthase [EC:5.4.4.2]	458	870	52	15	6	16	44	14	35	4	32	48	0	13	2	8	26	5	178	128	96	429	80	109
K01852	09103 Lipid metabolism	00100 Steroid biosynthesis [PATH:ko00100]	LSS, ERG7; lanosterol synthase [EC:5.4.99.7]	0	0	0	0	0	0	0	0	0	0	0	0	0	0	0	0	0	0	6	36	0	25	0	12
K01854	09101 Carbohydrate metabolism	00052 Galactose metabolism [PATH:ko00052]	glf; UDP-galactopyranose mutase [EC:5.4.99.9]	17156.51	869.24	2052.84	7741.92	1344.34	3382.09	3936.58	754.83	1170.32	857.91	3991.83	6694.5	360.17	161	300	101.83	606.84	246.67	13145.34	21287.67	24632.49	13676.01	3129	22761.33
K01856	09111 Xenobiotics biodegradation and metabolism	00362 Benzoate degradation [PATH:ko00362]	catB; muconate cycloisomerase [EC:5.5.1.1]	13322.67	10420.66	9713.12	23383.53	4446.75	13613.69	6877.5	1939.25	6025.83	1349.25	5264	7567	1013.3	329	345	317.83	796.17	205.5	3224.5	3083.67	5819	4062.5	562.5	3705.67
K01857	09111 Xenobiotics biodegradation and metabolism	00362 Benzoate degradation [PATH:ko00362]	pcaB; 3-carboxy-cis,cis-muconate cycloisomerase [EC:5.5.1.2]	12448.74	9371.41	5407.58	20633.6	3513.5	13275.9	2730.04	785.82	2280.33	674.28	4032.62	3301.6	1228.43	453.64	591.82	370.08	1089.67	405.4	5261.17	28146.11	24437.61	20654.39	975.92	30350.55
K01858	09101 Carbohydrate metabolism	00562 Inositol phosphate metabolism [PATH:ko00562]	INO1, ISYNA1; myo-inositol-1-phosphate synthase [EC:5.5.1.4]	6608.81	4624	6086.4	6868.29	1903.5	4347.88	27414.76	12314.91	20561.6	5523.04	29993.81	30457.25	289.86	123.32	212.91	164.5	469.5	131.45	13080.5	3783.05	28164.61	12645.28	3059.76	4752.03
K01865	09111 Xenobiotics biodegradation and metabolism	00627 Aminobenzoate degradation [PATH:ko00627]	hab; (hydroxyamino)benzene mutase [EC:5.4.4.1]	0	0	0	0	0	10	0	0	0	0	0	0	0	0	0	0	0	7	150	42	734	133	25	40
K01866	09122 Translation	00970 Aminoacyl-tRNA biosynthesis [PATH:ko00970]	YARS, tyrS; tyrosyl-tRNA synthetase [EC:6.1.1.1]	56105.87	17262.32	30906.66	81396.64	9736.26	42699.34	31472.76	15498.74	24428.45	7096.25	32475.23	38476.15	3093.25	1169.15	1504.24	957.98	3095.43	1104.12	33683.84	42691.73	92324.35	41858.78	6157.09	51438.11
K01867	09122 Translation	00970 Aminoacyl-tRNA biosynthesis [PATH:ko00970]	WARS, trpS; tryptophanyl-tRNA synthetase [EC:6.1.1.2]	70485.12	26501.56	36794.61	101885.34	13293.43	54570.19	33288.28	16167.65	26260.61	7742.81	35376.71	41579.2	3776.75	1406.97	1930.15	1252.48	4002.1	1520.07	34439.68	42746.95	94099.04	44186.39	6411.68	51332.14
K01868	09122 Translation	00970 Aminoacyl-tRNA biosynthesis [PATH:ko00970]	TARS, thrS; threonyl-tRNA synthetase [EC:6.1.1.3]	56438.87	18221.15	30997.99	81039.14	9500.26	42537.67	31493.76	15568.99	24463.45	7100.25	32732.23	38550.15	3104.55	1163.15	1501.74	958.98	3141.43	1130.12	33625.01	42417.57	92402.85	43167.28	6176.01	50954.11
K01869	09122 Translation	00970 Aminoacyl-tRNA biosynthesis [PATH:ko00970]	LARS, leuS; leucyl-tRNA synthetase [EC:6.1.1.4]	56163.87	18125.32	30958.66	80829.47	9454.26	42472.34	31486.76	15512.74	24458.45	7100.25	32507.23	38524.15	3066.25	1163.15	1498.24	957.98	3095.43	1104.12	33668.84	42758.73	92341.35	42228.78	6171.34	51446.11
K01870	09122 Translation	00970 Aminoacyl-tRNA biosynthesis [PATH:ko00970]	IARS, ileS; isoleucyl-tRNA synthetase [EC:6.1.1.5]	56163.87	18131.32	30962.95	80841.33	9448.26	42475.7	31486.76	15534.74	24458.45	7100.25	32507.23	38524.15	3066.25	1163.15	1498.24	951.98	3095.43	1130.12	33495.34	42412.23	92322.35	43076.28	6138.09	50934.11
K01872	09122 Translation	00970 Aminoacyl-tRNA biosynthesis [PATH:ko00970]	AARS, alaS; alanyl-tRNA synthetase [EC:6.1.1.7]	57606.04	18236.15	31118.66	83120.97	9749.6	42699.51	32672.43	15885.24	24855.44	7316.25	34432.73	41925.48	3364.09	1249.65	1631.24	1025.38	3374.1	1356.29	33833.18	43961.73	92792.85	43459.78	6363.59	53719.78
K01873	09122 Translation	00970 Aminoacyl-tRNA biosynthesis [PATH:ko00970]	VARS, valS; valyl-tRNA synthetase [EC:6.1.1.9]	55780.37	17262.32	30910.66	80829.97	9457.76	42476.34	31457.26	15498.74	24425.95	7096.25	32479.23	38476.15	3066.25	1163.15	1498.24	953.98	3097.43	1104.12	33565.51	42676.73	92409.35	43153.78	6155.76	51271.11
K01874	09106 Metabolism of other amino acids	00450 Selenocompound metabolism [PATH:ko00450]	MARS, metG; methionyl-tRNA synthetase [EC:6.1.1.10]	55886.37	17343.57	30998.95	81033.08	9513.26	43060.95	31529.01	15518.24	24454.45	7126.5	32543.23	38513.15	3100.25	1194.15	1515.24	977.98	3190.93	1145.12	42720.84	55965.73	101925.35	50240.28	8300.59	62979.11
K01875	09122 Translation	00970 Aminoacyl-tRNA biosynthesis [PATH:ko00970]	SARS, serS; seryl-tRNA synthetase [EC:6.1.1.11]	55937.87	17274.32	30920.66	80850.47	9448.26	42475.51	31457.76	15516.74	24465.45	7096.25	32722.23	38476.15	3089.25	1163.15	1498.24	953.98	3105.43	1104.12	33410.01	42408.23	92516.68	41727.94	6108.09	50937.11
K01876	09122 Translation	00970 Aminoacyl-tRNA biosynthesis [PATH:ko00970]	aspS; aspartyl-tRNA synthetase [EC:6.1.1.12]	55769.87	17262.32	30906.66	80873.47	9448.26	42449.84	31451.76	15498.74	24423.45	7096.25	32473.23	38474.15	3066.25	1161.15	1498.24	951.98	3099.93	1104.12	33378.34	42362.23	92228.35	41680.28	6107.59	50918.11
K01878	09122 Translation	00970 Aminoacyl-tRNA biosynthesis [PATH:ko00970]	glyQ; glycyl-tRNA synthetase alpha chain [EC:6.1.1.14]	52118.7	16222.91	30204.82	76611.72	8789.75	40815.75	26528.35	14338.41	22330.13	6345.84	27201.56	31090.65	2651.24	989.82	1256.41	814.58	2495.42	785.45	20748.66	37469.06	65088.77	31026.28	2988.5	44033.61
K01879	09122 Translation	00970 Aminoacyl-tRNA biosynthesis [PATH:ko00970]	glyS; glycyl-tRNA synthetase beta chain [EC:6.1.1.14]	52118.7	16222.91	30204.82	76616.72	8795.25	40815.75	26531.68	14338.41	22330.13	6345.84	27201.56	31090.65	2651.24	983.82	1256.41	814.58	2476.42	785.45	20716.66	37471.56	65088.77	31026.28	2981.5	44034.28
K01880	09122 Translation	00970 Aminoacyl-tRNA biosynthesis [PATH:ko00970]	GARS, glyS1; glycyl-tRNA synthetase [EC:6.1.1.14]	3643.17	1039.41	686.84	4161.75	640.51	1669.09	4910.41	1160.33	2089.32	742.41	5250.67	7379.5	415.01	171.33	241.83	125.4	594.01	318.67	12705.68	4905.17	27861.08	10758	3118.59	6879.5
K01881	09122 Translation	00970 Aminoacyl-tRNA biosynthesis [PATH:ko00970]	PARS, proS; prolyl-tRNA synthetase [EC:6.1.1.15]	56044.2	17289.32	30948.33	82653.47	9511.93	42647.51	32566.43	15810.74	24836.11	7266.58	34610.56	41858.48	3638.25	1325.15	1560.24	968.31	3198.1	1150.79	33529.02	42401.73	92332.6	41887.95	6141.68	50990.78
K01883	09122 Translation	00970 Aminoacyl-tRNA biosynthesis [PATH:ko00970]	CARS, cysS; cysteinyl-tRNA synthetase [EC:6.1.1.16]	56140.37	17427.15	31259.49	81131.14	9568.01	42559.67	31498.09	15567.49	24450.95	7099.5	32583.4	38506.65	3075.55	1165.15	1506.74	953.98	3117.43	1104.12	33686	42380.4	92283.52	41723.95	6198.59	50930.11
K01884	09122 Translation	00970 Aminoacyl-tRNA biosynthesis [PATH:ko00970]	cysS1; cysteinyl-tRNA synthetase, unknown class [EC:6.1.1.16]	1153.33	0	96.33	251.67	216.5	0	0	0	0	31	24	19	3.67	0	0	2	26	80	139	438	33	129	10	475
K01885	09108 Metabolism of cofactors and vitamins	00860 Porphyrin and chlorophyll metabolism [PATH:ko00860]	EARS, gltX; glutamyl-tRNA synthetase [EC:6.1.1.17]	79545.15	23471.98	54920.03	137086	14212.43	69266.16	58790.19	29780.48	46311.57	12955.75	60291.03	72496.8	3367.78	1342.64	1765.32	1175.98	3782.1	1310.24	50898.01	53331.44	109205.95	55779.72	9576.84	65661.14
K01886	09122 Translation	00970 Aminoacyl-tRNA biosynthesis [PATH:ko00970]	QARS, glnS; glutaminyl-tRNA synthetase [EC:6.1.1.18]	32267.26	11701.74	6983.29	25148.03	4837.59	14358.11	3113.42	1086	1564.32	1072.5	4436.75	6803.33	2538.22	938.5	1167.5	697.58	2040.59	752.17	13066	24344.34	49771.16	18662.51	1819.75	25932.75
K01887	09122 Translation	00970 Aminoacyl-tRNA biosynthesis [PATH:ko00970]	RARS, argS; arginyl-tRNA synthetase [EC:6.1.1.19]	55943.37	17285.57	30930.66	80914.72	9476.76	42660.59	31474.01	15524.74	24488.45	7112	32909.23	38499.15	3113.25	1182.15	1499.24	958.98	3154.93	1104.12	42848.01	42510.23	101075.6	45323.78	8387.51	51078.11
K01889	09122 Translation	00970 Aminoacyl-tRNA biosynthesis [PATH:ko00970]	FARSA, pheS; phenylalanyl-tRNA synthetase alpha chain [EC:6.1.1.20]	56280.37	18130.32	30958.66	80829.97	9459.76	42473.84	31514.26	15517.74	24460.95	7100.25	32528.23	38524.15	3066.25	1172.15	1498.24	953.98	3101.43	1104.12	33521.84	42378.73	92362.35	43072.28	6144.09	50923.11
K01890	09122 Translation	00970 Aminoacyl-tRNA biosynthesis [PATH:ko00970]	FARSB, pheT; phenylalanyl-tRNA synthetase beta chain [EC:6.1.1.20]	55769.87	17257.32	30906.66	80831.47	9448.26	42449.84	31451.76	15493.74	24423.45	7096.25	32475.23	38476.15	3066.25	1163.15	1498.24	951.98	3095.43	1104.12	33379.34	42376.23	92228.35	41680.28	6106.09	50917.11
K01892	09122 Translation	00970 Aminoacyl-tRNA biosynthesis [PATH:ko00970]	HARS, hisS; histidyl-tRNA synthetase [EC:6.1.1.21]	55973.87	17439.98	30957.32	81098.81	9558.76	42586.17	31464.09	15525.74	24423.45	7096.25	32543.23	38476.15	3075.25	1163.15	1505.24	951.98	3114.43	1130.12	33531.01	42488.07	92509.68	42071.94	6160.09	50984.78
K01893	09122 Translation	00970 Aminoacyl-tRNA biosynthesis [PATH:ko00970]	NARS, asnS; asparaginyl-tRNA synthetase [EC:6.1.1.22]	7441.34	2265.99	630.92	3264.25	620.26	1152	3214.49	850.08	839.15	444.66	3671.84	6326	1167.76	398.83	483.83	206.15	987.43	485.17	11148.33	3944.01	48882.67	6395.67	1329	4955.17
K01894	09181 Protein families: metabolism	01007 Amino acid related enzymes [BR:ko01007]	gluQ; glutamyl-Q tRNA(Asp) synthetase [EC:6.1.1.-]	51393.53	15235.91	30094.82	76356.72	8708.5	40622.75	26285.02	13852.91	22225.63	6308.34	26890.56	30634.65	2548.24	915.82	1187.41	762.08	2056.42	688.95	13472.5	37188.89	59408.93	30570.61	2358.5	43591.61
K01895	09101 Carbohydrate metabolism	00010 Glycolysis / Gluconeogenesis [PATH:ko00010]	ACSS, acs; acetyl-CoA synthetase [EC:6.2.1.1]	91537.88	38679.48	41765.19	123452.34	17940.6	68781.47	53676.4	27034.47	43409.58	12599.54	62635.83	66919.9	4888.07	1839.94	2520.8	1654.08	5311.1	1743.97	58875.67	60576.89	124533.24	67771.1	12187.01	74953.85
K01896	09101 Carbohydrate metabolism	00650 Butanoate metabolism [PATH:ko00650]	ACSM; medium-chain acyl-CoA synthetase [EC:6.2.1.2]	0	5	0	0	0	8.67	0	0	0	0	0	0	0	0	0	0	0	0	15.67	0	211.33	14.66	2	1
K01897	09103 Lipid metabolism	00061 Fatty acid biosynthesis [PATH:ko00061]	ACSL, fadD; long-chain acyl-CoA synthetase [EC:6.2.1.3]	137769.45	46267.4	84751.78	229671.23	25347.43	121375.76	60022.1	30877.65	48087.11	14764.97	61753.95	77418.03	8216.13	3077.47	3803.15	2313.14	7538.1	2451.24	99260.2	112922.97	189447.2	130511.44	21216.96	139083.71
K01902	09101 Carbohydrate metabolism	00020 Citrate cycle (TCA cycle) [PATH:ko00020]	sucD; succinyl-CoA synthetase alpha subunit [EC:6.2.1.5]	55706.7	17204.07	30835.66	80763.72	9391.26	42620.59	31359.01	15429.24	24365.45	7016	32622.06	38350.15	3452.75	1253.15	1498.74	942.58	3068.93	1006.62	34249.34	43208.73	93279.1	43473.78	6283.59	52081.11
K01903	09101 Carbohydrate metabolism	00020 Citrate cycle (TCA cycle) [PATH:ko00020]	sucC; succinyl-CoA synthetase beta subunit [EC:6.2.1.5]	55706.7	17204.07	30835.66	80763.72	9391.26	42620.59	31359.01	15429.24	24365.45	7016	32622.06	38350.15	3452.75	1253.15	1505.74	942.58	3074.93	1006.62	34249.34	43208.73	93279.1	43473.78	6283.59	52081.11
K01904	09108 Metabolism of cofactors and vitamins	00130 Ubiquinone and other terpenoid-quinone biosynthesis [PATH:ko00130]	4CL; 4-coumarate--CoA ligase [EC:6.2.1.12]	0	0	0	0	0	0	0	0	0	0	0	0	0	9	0	0	4	0	0	0	0	0	0	6
K01905	09101 Carbohydrate metabolism	00010 Glycolysis / Gluconeogenesis [PATH:ko00010]	acdA; acetate---CoA ligase (ADP-forming) subunit alpha [EC:6.2.1.13]	0	0	0	0	0	0	0	1.5	0	0	0	4	331	133	240	70	241	129	39	163	0	58	8	292.5
K01906	09108 Metabolism of cofactors and vitamins	00780 Biotin metabolism [PATH:ko00780]	bioW; 6-carboxyhexanoate--CoA ligase [EC:6.2.1.14]	205	199	88	242.83	59.67	31.33	35	16	20	8	33.67	10	109.67	23.33	29.33	11	61.67	29	34.33	62.84	12	21.5	0	123.33
K01907	09101 Carbohydrate metabolism	00650 Butanoate metabolism [PATH:ko00650]	AACS, acsA; acetoacetyl-CoA synthetase [EC:6.2.1.16]	8892.5	8874.25	4086.67	17196.75	3343.5	11078.92	1408.58	574.5	620	205.25	2568	2735	611	230	157	212	684.5	130	11924.51	10829	14821.5	12615.5	2972.59	14047.5
K01908	09101 Carbohydrate metabolism	00640 Propanoate metabolism [PATH:ko00640]	prpE; propionyl-CoA synthetase [EC:6.2.1.17]	9119.61	1743.08	1567.37	2824.94	664.75	2849.23	17319.51	10214.24	13608.63	3671	23049.14	21285.82	1498.99	503.82	566.41	252	770.17	268.45	16293.5	18990.22	56539.93	21822.28	3617.75	25334.69
K01909	09103 Lipid metabolism	00071 Fatty acid degradation [PATH:ko00071]	mbtM; long-chain-fatty-acid--[acyl-carrier-protein] ligase [EC:6.2.1.20]	0	0	0	0	0	0	7	0	0	0	8	6	0	2	0	0	5	0	168	56	571	134	28	40
K01910	09132 Signal transduction	02020 Two-component system [PATH:ko02020]	citC; [citrate (pro-3S)-lyase] ligase [EC:6.2.1.22]	1129.59	397.33	31.33	253.17	77.5	78.83	18	53.5	10.83	13	49	0	254	60	102	43	166.17	112.5	8	78.17	24	0	3.5	40.67
K01911	09108 Metabolism of cofactors and vitamins	00130 Ubiquinone and other terpenoid-quinone biosynthesis [PATH:ko00130]	menE; O-succinylbenzoic acid---CoA ligase [EC:6.2.1.26]	3268.67	1992.91	527.17	2180.42	378.17	1475.25	3550.9	797.58	1491.16	476.41	2463.5	3812.17	564.67	154.33	241.33	99	648.51	300	10823.66	2564.51	24556.67	8392.5	2752.5	3942.5
K01912	09105 Amino acid metabolism	00360 Phenylalanine metabolism [PATH:ko00360]	paaK; phenylacetate-CoA ligase [EC:6.2.1.30]	47968.16	3503.9	7760.78	17213.4	2903.84	8596.71	7919.45	4957.82	7077.82	2840.03	13053.62	15954.43	3885.32	1363.64	1906.32	722.49	2528.34	1146.57	17946	32410.11	25739.78	33249.89	4157.34	36771.72
K01914	09105 Amino acid metabolism	00250 Alanine, aspartate and glutamate metabolism [PATH:ko00250]	asnA; aspartate--ammonia ligase [EC:6.3.1.1]	1462.42	550.83	122.33	436.67	173	149.83	103	164.5	113.83	110.5	168	129	360	141	175.5	100	264.17	216.5	115	267.67	2071.17	146	5.5	248.17
K01915	09101 Carbohydrate metabolism	00630 Glyoxylate and dicarboxylate metabolism [PATH:ko00630]	glnA, GLUL; glutamine synthetase [EC:6.3.1.2]	130247.87	74510.31	59669.18	196219.93	31646.85	115895.84	70862.07	34999.22	54119.84	15617.52	84448.66	86249.43	5446.4	2272.11	3571.97	2636.04	8657.6	2448.14	93342.87	163483.05	219640.57	135517.26	18444.69	185685.69
K01916	09108 Metabolism of cofactors and vitamins	00760 Nicotinate and nicotinamide metabolism [PATH:ko00760]	nadE; NAD+ synthase [EC:6.3.1.5]	13400	9715.91	4551.58	21907.59	3829.76	13300.49	3564.19	1535.66	2168.32	855.39	3794.15	5120.88	599.42	210.65	424.24	287.75	1154.76	395.62	18361.83	35037.06	23118.44	25228.94	3884	41706.86
K01918	09106 Metabolism of other amino acids	00410 beta-Alanine metabolism [PATH:ko00410]	panC; pantoate--beta-alanine ligase [EC:6.3.2.1]	54422.2	16925.82	30724.66	80258.97	9247.26	42105.51	30388.26	14654.74	23865.45	6859.25	31186.06	36507.65	2913.25	1074.65	1375.24	880.98	2927.43	993.12	32362.51	39465.23	88788.68	36793.94	5807.09	47079.11
K01919	09105 Amino acid metabolism	00270 Cysteine and methionine metabolism [PATH:ko00270]	gshA; glutamate--cysteine ligase [EC:6.3.2.2]	69631.53	16677.49	32559.61	81358.83	9690	43479.86	26830.6	14460.66	22836.63	6852.84	27934.06	31614.15	3000.04	1080.32	1514.41	859.91	2597.92	925.45	24694.5	41759.39	85818.19	42402.62	5147.59	49783.11
K01920	09105 Amino acid metabolism	00270 Cysteine and methionine metabolism [PATH:ko00270]	gshB; glutathione synthase [EC:6.3.2.3]	52120.53	16147.91	30152.82	76480.72	8762.75	40660.75	26688.85	14326.91	22315.13	6327.34	27128.56	31025.65	2603.24	917.32	1228.41	771.08	2141.42	726.45	13632.16	37239.89	59470.6	30725.78	2366.5	43702.61
K01921	09106 Metabolism of other amino acids	00473 D-Alanine metabolism [PATH:ko00473]	ddl; D-alanine-D-alanine ligase [EC:6.3.2.4]	58718.29	20590.4	31332.24	82713.14	9679.01	43893.42	33026.84	16141.24	25740.28	7421	33605.23	39548.65	3361	1214.15	1631.24	1001.23	3388.35	1211.62	37158.01	61659.9	92740.69	53369.79	6846.1	69910.78
K01922	09108 Metabolism of cofactors and vitamins	00770 Pantothenate and CoA biosynthesis [PATH:ko00770]	PPCS, COAB; phosphopantothenate---cysteine ligase (ATP) [EC:6.3.2.51]	0	0	5	61	0	13	0	0	0	0	5	0	0	0	0	0	10	1	0	0	0	0	0	0
K01923	09104 Nucleotide metabolism	00230 Purine metabolism [PATH:ko00230]	purC; phosphoribosylaminoimidazole-succinocarboxamide synthase [EC:6.3.2.6]	57277.78	17412.24	31264.99	81932.81	9767.26	43561.33	40903.29	23616.82	33959.62	9316.48	50079.88	55617.53	3106.11	1109.97	1567.65	976.98	3251.26	1088.57	36582.34	53773.28	94501.62	50262.05	6587.34	65214.97
K01924	09106 Metabolism of other amino acids	00471 D-Glutamine and D-glutamate metabolism [PATH:ko00471]	murC; UDP-N-acetylmuramate--alanine ligase [EC:6.3.2.8]	76699.87	21306.32	53875.66	132715.47	13178.26	67341.84	39779.76	18796.74	32021.45	9007.25	34938.23	47281.15	3108.25	1143.15	1547.24	998.98	3372.43	1104.12	35751.34	47636.23	91306.35	46726.28	6536.09	58674.11
K01925	09106 Metabolism of other amino acids	00471 D-Glutamine and D-glutamate metabolism [PATH:ko00471]	murD; UDP-N-acetylmuramoylalanine--D-glutamate ligase [EC:6.3.2.9]	55689.87	17204.32	30833.66	80702.47	9369.26	42394.34	31366.76	15399.74	24329.45	7029.25	32405.23	38347.15	2990.25	1091.15	1443.24	900.98	3033.43	1040.12	33294.34	42543.23	90244.85	41624.78	6097.09	51144.11
K01926	09182 Protein families: genetic information processing	03000 Transcription factors [BR:ko03000]	rex; redox-sensing transcriptional repressor	1581.67	206.08	249	2553.58	422.01	532.75	1837.92	360.5	507.99	259.75	2863.84	3447.83	219.51	91.33	87.33	55.8	320.84	223.67	10005.01	218.34	13993.42	4118.84	2501.59	387.5
K01928	09105 Amino acid metabolism	00300 Lysine biosynthesis [PATH:ko00300]	murE; UDP-N-acetylmuramoyl-L-alanyl-D-glutamate--2,6-diaminopimelate ligase [EC:6.3.2.13]	55702.87	17272.32	30847.66	80742.47	9375.26	42321.84	31370.76	15399.74	24339.45	7042.25	32375.23	38347.15	3003.92	1110.15	1474.24	911.98	3069.43	1073.12	33293.34	42251.56	88541.03	40884.94	6096.09	50728.78
K01929	09105 Amino acid metabolism	00300 Lysine biosynthesis [PATH:ko00300]	murF; UDP-N-acetylmuramoyl-tripeptide--D-alanyl-D-alanine ligase [EC:6.3.2.10]	55688.87	17246.32	30833.66	80704.47	9399.26	42340.34	31384.76	15394.74	24329.45	7029.25	32384.23	38351.15	3030.92	1104.15	1456.24	900.98	3097.43	1059.12	33393.34	42604.56	88546.19	41401.44	6146.09	51128.78
K01933	09104 Nucleotide metabolism	00230 Purine metabolism [PATH:ko00230]	purM; phosphoribosylformylglycinamidine cyclo-ligase [EC:6.3.3.1]	55683.37	17183.32	30833.66	80691.97	9369.26	42383.17	31312.26	15167.74	24306.95	7016.25	32343.23	38132.15	2985.25	1089.15	1443.24	898.98	3008.43	1028.12	33202.17	42233.73	89962.02	41511.62	6089.09	50778.11
K01934	09108 Metabolism of cofactors and vitamins	00670 One carbon pool by folate [PATH:ko00670]	MTHFS; 5-formyltetrahydrofolate cyclo-ligase [EC:6.3.3.2]	38148.45	16686.32	28535.87	76213.2	8545.51	39964.89	31239.7	15389.9	24181.78	6617.31	32828.54	38060.2	2466.31	924.14	1074.82	791.92	2451.26	853.07	31845.34	37890.11	87513.79	34866.89	5648.59	44556.47
K01935	09108 Metabolism of cofactors and vitamins	00780 Biotin metabolism [PATH:ko00780]	bioD; dethiobiotin synthetase [EC:6.3.3.3]	53438.96	17013.74	30335.07	76705.88	8931.17	40687.5	25350.08	13734	20847.46	5998.2	26171.42	30308.6	3039.8	1017.83	1432.83	824.33	2481.01	874.5	21163.33	26084.85	80287.25	27509.85	4357.34	29228.25
K01937	09104 Nucleotide metabolism	00240 Pyrimidine metabolism [PATH:ko00240]	pyrG, CTPS; CTP synthase [EC:6.3.4.2]	55802.04	17322.82	30911.33	80792.47	9473.26	42449.84	31465.76	15561.74	24423.45	7096.25	32460.73	38498.15	3282.25	1217.15	1593.24	996.98	3226.43	1207.12	33387.34	42448.73	92292.35	41710.28	6104.09	50947.11
K01938	09102 Energy metabolism	00720 Carbon fixation pathways in prokaryotes [PATH:ko00720]	fhs; formate--tetrahydrofolate ligase [EC:6.3.4.3]	2195.03	1473	904.7	2351.69	742.17	1584.14	16563.43	10092.66	13814.8	3695.84	23585.65	21101.65	455.53	204.15	252.24	185.4	602.67	276.45	4919.49	10755.22	7285.61	8213.94	682.75	13584.36
K01939	09104 Nucleotide metabolism	00230 Purine metabolism [PATH:ko00230]	purA, ADSS; adenylosuccinate synthase [EC:6.3.4.4]	56436.87	18245.57	30976.95	81112.08	9524.26	42718.45	31491.51	15533.99	24466.95	7113.5	32504.23	38506.15	4075.25	1521.15	1877.24	1105.98	3546.93	1362.12	42394.51	42759.23	100912.35	43463.28	8215.76	51418.11
K01940	09105 Amino acid metabolism	00250 Alanine, aspartate and glutamate metabolism [PATH:ko00250]	argG, ASS1; argininosuccinate synthase [EC:6.3.4.5]	55677.87	17188.57	30826.66	80685.22	9357.26	42484.76	31310.01	15060.24	24298.95	7015.5	32239.56	37979.15	2970.25	1089.15	1440.24	902.98	3006.93	1000.12	33599.01	42552.23	92118.68	43382.94	6169.59	51243.11
K01941	09105 Amino acid metabolism	00220 Arginine biosynthesis [PATH:ko00220]	E6.3.4.6; urea carboxylase [EC:6.3.4.6]	7686.11	9708.75	4098.7	17354.44	3635	11485.56	6010.02	743.91	3869.8	1640.59	4895.81	5091.65	565.16	298.32	357.91	340.5	808	220.45	22354	14579.05	21352.52	8968.27	4941	13253.36
K01945	09104 Nucleotide metabolism	00230 Purine metabolism [PATH:ko00230]	purD; phosphoribosylamine---glycine ligase [EC:6.3.4.13]	55677.87	17187.32	30833.66	80692.97	9378.76	42391.84	31312.09	15167.74	24304.45	7016.25	32340.9	38132.15	2985.25	1085.15	1443.24	898.98	3003.43	1028.12	33201.34	42233.73	90173.35	41526.28	6091.09	50774.78
K01947	09108 Metabolism of cofactors and vitamins	00770 Pantothenate and CoA biosynthesis [PATH:ko00770]	birA-coaX; biotin---[acetyl-CoA-carboxylase] ligase / type III pantothenate kinase [EC:6.3.4.15 2.7.1.33]	0	0	0	0	0	0	0	0	0	2.5	11	0	0	0	0	0	0	0	0	0	0	0	0	0
K01950	09108 Metabolism of cofactors and vitamins	00760 Nicotinate and nicotinamide metabolism [PATH:ko00760]	E6.3.5.1, NADSYN1, QNS1, nadE; NAD+ synthase (glutamine-hydrolysing) [EC:6.3.5.1]	45077.78	7682.41	27127.87	59809.83	5719.25	30477.62	28156.17	14089.74	22488.63	6348.75	28995.39	33456.82	2641.99	1038.82	1159.91	720.23	2179.67	830.95	25364.17	28245.22	86022.35	30085.78	4730.34	32126.11
K01951	09104 Nucleotide metabolism	00230 Purine metabolism [PATH:ko00230]	guaA, GMPS; GMP synthase (glutamine-hydrolysing) [EC:6.3.5.2]	83569.64	24707.9	55554.44	135870.18	14194.01	70321.05	59694.65	29779.97	48225.41	13648.87	62566.66	72362.9	5676.71	1989.11	2260.97	1348.23	4301.52	1734.97	53049	63984.22	152817.49	63491.1	10206.09	80467.86
K01952	09104 Nucleotide metabolism	00230 Purine metabolism [PATH:ko00230]	PFAS, purL; phosphoribosylformylglycinamidine synthase [EC:6.3.5.3]	106480.43	28710.81	79273.07	196581.35	19228.78	98873.63	90565.96	44162.89	71053.36	19539.09	94561.86	112279.78	4240.99	1627.45	2304.72	1494.98	5449.78	1901.36	77424.68	85954.51	159466.07	93051.84	15242.77	110109.16
K01953	09105 Amino acid metabolism	00250 Alanine, aspartate and glutamate metabolism [PATH:ko00250]	asnB, ASNS; asparagine synthase (glutamine-hydrolysing) [EC:6.3.5.4]	82469.78	20469.74	54039.87	136754.75	12793.42	70281.95	30830.17	14488.49	25691.62	6524.58	24865.14	37311.65	3279.61	1229.82	1729.41	897.21	3730.26	1068.62	53291.01	64100.06	130030.62	66378.47	10606.69	74228.7
K01955	09104 Nucleotide metabolism	00240 Pyrimidine metabolism [PATH:ko00240]	carB, CPA2; carbamoyl-phosphate synthase large subunit [EC:6.3.5.5]	55782.87	17334.32	30860.95	80861.17	9416.26	42513.7	31571.58	15251.24	24355.79	7057.41	32592.57	38143.15	3062.25	1119.15	1490.24	932.48	3167.43	1141.62	33811.34	42453.9	91056.02	43250.78	6290.59	51087.11
K01956	09104 Nucleotide metabolism	00240 Pyrimidine metabolism [PATH:ko00240]	carA, CPA1; carbamoyl-phosphate synthase small subunit [EC:6.3.5.5]	55697.87	17284.82	30846.95	80750	9381.26	42412.7	31342.92	15177.24	24333.12	7046.58	32369.23	38132.15	3014.25	1097.15	1456.24	909.98	3065.43	1039.12	33235.34	42246.4	90376.02	41564.78	6102.59	50804.11
K01958	09101 Carbohydrate metabolism	00020 Citrate cycle (TCA cycle) [PATH:ko00020]	PC, pyc; pyruvate carboxylase [EC:6.4.1.1]	2586.17	1293.58	304.34	2245.08	209.17	1789.25	3516.24	754.33	1680.33	453.91	2844	3786.17	216.17	75.83	91.33	54	357.34	144	12844.33	11393.84	25345.92	13387.17	2925.75	15194.83
K01959	09101 Carbohydrate metabolism	00020 Citrate cycle (TCA cycle) [PATH:ko00020]	pycA; pyruvate carboxylase subunit A [EC:6.4.1.1]	6883	8750	3881	16680	3264.5	10608	556	229	278	154	496	164	64	45	73	174	429	67	151	13310	668.5	4337.5	42.25	11531.5
K01960	09101 Carbohydrate metabolism	00020 Citrate cycle (TCA cycle) [PATH:ko00020]	pycB; pyruvate carboxylase subunit B [EC:6.4.1.1]	6883	8750	3910	16691	3261.5	10592	556	229	278	157	500	164	70	50	79	174	464	104	78	13245	641	3963	5	11484.5
K01961	09101 Carbohydrate metabolism	00620 Pyruvate metabolism [PATH:ko00620]	accC; acetyl-CoA carboxylase, biotin carboxylase subunit [EC:6.4.1.2 6.3.4.14]	56247.61	18752.57	30906.16	79360.47	9357.43	41667.33	31497.94	15418.9	24743.95	7145.64	33182.21	40188.7	3032.78	1153.8	1473.98	949.58	3071.1	1125.57	34015.49	48047.62	78688.54	38832.22	6008.84	58091.8
K01962	09101 Carbohydrate metabolism	00620 Pyruvate metabolism [PATH:ko00620]	accA; acetyl-CoA carboxylase carboxyl transferase subunit alpha [EC:6.4.1.2 2.1.3.15]	55148.2	16861.57	30643.16	79026.55	9181.26	41122.09	29425.51	14840.49	23015.45	6696.5	30477.73	37094.65	2895.75	1085.15	1419.74	919.58	2816.43	992.62	22723	40485.23	68022.43	33655.94	3361	47652.61
K01963	09101 Carbohydrate metabolism	00620 Pyruvate metabolism [PATH:ko00620]	accD; acetyl-CoA carboxylase carboxyl transferase subunit beta [EC:6.4.1.2 2.1.3.15]	55246.2	16964.07	30665.45	79235.91	9331.51	41557.45	30139.51	14888.49	23133.95	6726	31416.23	37142.15	3466.75	1288.65	1798.74	1032.58	3276.93	1248.12	32754.84	41020.23	92675.85	38667.28	5793.09	48414.61
K01965	09101 Carbohydrate metabolism	00630 Glyoxylate and dicarboxylate metabolism [PATH:ko00630]	PCCA, pccA; propionyl-CoA carboxylase alpha chain [EC:6.4.1.3]	23574.61	5320.25	23958.87	54237.94	4440.5	27330.56	25913.52	13822.91	21534.8	5649.09	27316.31	32656.65	593.36	251.82	496.41	304	1138.5	286.45	20141.84	23569.55	31594.69	27943.61	4118.84	31300.36
K01966	09101 Carbohydrate metabolism	00630 Glyoxylate and dicarboxylate metabolism [PATH:ko00630]	PCCB, pccB; propionyl-CoA carboxylase beta chain [EC:6.4.1.3 2.1.3.15]	24972.61	6927.83	24295.04	56050.36	4703	28391.48	29094.09	14617.74	23086.63	6086.5	29537.64	34167.82	733.36	346.32	554.41	336	1404.67	363.95	21740.5	26468.22	34510.61	32724.78	4659.59	35588.86
K01968	09105 Amino acid metabolism	00280 Valine, leucine and isoleucine degradation [PATH:ko00280]	E6.4.1.4A; 3-methylcrotonyl-CoA carboxylase alpha subunit [EC:6.4.1.4]	49596.66	13786.83	29519.04	74799.45	8146	39445.44	11483.93	4212.91	10227	3087.89	6730.06	12623.55	2183.99	821.32	953.91	644.83	1689	492.95	11660.83	36651.22	50988.93	29281.94	2061	43000.61
K01969	09105 Amino acid metabolism	00280 Valine, leucine and isoleucine degradation [PATH:ko00280]	E6.4.1.4B; 3-methylcrotonyl-CoA carboxylase beta subunit [EC:6.4.1.4]	49695.66	13806.58	29543.04	74905.37	8220.5	39923.19	11589.52	4239.41	10347	3093.64	7296.06	12709.05	2253.49	870.32	990.91	649.33	1793	521.95	21567.84	38388.22	74340.68	36008.61	4589.92	45971.94
K01971	09124 Replication and repair	03450 Non-homologous end-joining [PATH:ko03450]	ligD; bifunctional non-homologous end joining protein LigD [EC:6.5.1.1]	51335.32	16271.58	29609.79	75974.96	8522.75	41506.43	15798.12	7911.57	13016.5	3854.28	13275.12	16831.6	2620.15	1052.64	1208.82	637.73	2306.5	621.9	39404.01	47670.94	98222.71	50864.4	8495.35	57502.55
K01972	09124 Replication and repair	03030 DNA replication [PATH:ko03030]	E6.5.1.2, ligA, ligB; DNA ligase (NAD+) [EC:6.5.1.2]	64031.29	26467.65	34853.91	99366.39	12882.43	53408.84	33166.1	16102.74	25109.44	7432.58	34915.56	42084.48	3404.5	1290.65	1718.24	1180.56	3729.52	1290.79	42474.18	55835.4	101412.93	48981.28	8265.09	62523.78
K01974	09191 Unclassified: metabolism	99980 Enzymes with EC numbers	RTCA, rtcA; RNA 3'-terminal phosphate cyclase (ATP) [EC:6.5.1.4]	7719	2142	788.29	2475.36	35	1142.36	309.33	180	119	64	402	125	548	162	71	13	74	46	132.66	401	290.67	955.67	25.75	478
K01975	09182 Protein families: genetic information processing	03016 Transfer RNA biogenesis [BR:ko03016]	thpR; RNA 2',3'-cyclic 3'-phosphodiesterase [EC:3.1.4.58]	52646.2	16064.99	30108.28	78479.61	9088.34	40216.48	28238.27	14283.41	22723.62	6506.59	29865.31	34098.48	2130.91	764.32	899.41	616.98	2164.09	686.62	15703.51	21868.73	59424.68	25450.45	2725.09	29499.36
K01989	09183 Protein families: signaling and cellular processes	02000 Transporters [BR:ko02000]	ABC.X4.S; putative ABC transport system substrate-binding protein	4383.17	1234	755.79	1349.36	378.25	1355.36	7606	5148.5	5644.5	2273.5	12748.5	12761	813.33	276.5	542	198.4	447.5	129	9898.5	11835.17	8014.16	15285.34	1593.75	14988.83
K01990	09183 Protein families: signaling and cellular processes	02000 Transporters [BR:ko02000]	ABC-2.A; ABC-2 type transport system ATP-binding protein	247343.78	76945.19	126816.33	341914.6	40304.49	178502.57	131555.66	58962.38	97989.81	30242.65	130727.39	159264.61	14358.95	5608.93	7094.2	4040.73	15606.16	5609.54	206781.91	147661.9	616696.66	199995.02	42414.15	189739.66
K01991	09132 Signal transduction	02020 Two-component system [PATH:ko02020]	wza, gfcE; polysaccharide biosynthesis/export protein	142061.16	28220.56	97704.64	228820.08	20682.5	113228.67	130850.8	70838.55	103805.72	31003.23	143631.15	156657.84	4374.35	1707.78	2729.14	1502.24	4779.93	1767.3	39302.48	73814.88	79312.41	65533.27	6551.5	91217.69
K01992	09183 Protein families: signaling and cellular processes	02000 Transporters [BR:ko02000]	ABC-2.P; ABC-2 type transport system permease protein	265311.67	87605.02	152163.93	411979.98	47151.16	212723.91	145659.54	68991.14	111337.43	34082.04	144861.73	179832.53	14987.48	5787.27	7256.04	4423.2	16143.49	5687.21	208176.43	131820.24	544628.47	197431.86	42033.9	174022.67
K01993	09193 Unclassified: signaling and cellular processes	99992 Structural proteins	ABC-2.TX; HlyD family secretion protein	16716.38	10029.16	4987.74	20560.3	3936.5	13507.42	3890.5	3921	2843.46	1052.7	6702.75	7947.6	2515.33	852.5	835	643.3	1875.34	596	21054.5	18088.01	63707.66	21768.84	2944.75	24035.92
K01994	09182 Protein families: genetic information processing	03000 Transcription factors [BR:ko03000]	gerE; LuxR family transcriptional regulator, transcriptional regulator of spore coat protein	189	68	23	109.5	12	27	0	4.5	5	0	9	0	74	17	17	11	98	43	34	15.17	206.5	42.5	7.5	27
K01995	09131 Membrane transport	02010 ABC transporters [PATH:ko02010]	livG; branched-chain amino acid transport system ATP-binding protein	99538.94	26658.8	24397.59	72893.16	14209.69	44111.88	101663.04	66249.85	89447.56	22890.39	153138.1	147624.69	9824.44	3530.2	4334.6	2432.14	7403.6	2949.51	51270.71	150102.54	84440.04	136972.76	10788.02	177790.58
K01996	09131 Membrane transport	02010 ABC transporters [PATH:ko02010]	livF; branched-chain amino acid transport system ATP-binding protein	110497.31	28095.21	28163.29	84693.51	16251.28	50074.2	134737.63	92186.1	118437.35	28996.09	207720.6	196771.62	10928.38	3898.2	5117.1	2813.97	8734.77	3612.18	62187.72	153926.04	102174.54	146156.1	13398.94	183118.58
K01997	09131 Membrane transport	02010 ABC transporters [PATH:ko02010]	livH; branched-chain amino acid transport system permease protein	109883.31	29086.21	28735.29	85750.51	16412.28	51116.2	150350.13	102002.1	130862.35	32683.09	228877.1	215624.12	10850.28	3864.2	5122.6	2854.37	8728.77	3587.18	65893.05	162088.54	101927.62	155883.93	13864.77	192879.58
K01998	09131 Membrane transport	02010 ABC transporters [PATH:ko02010]	livM; branched-chain amino acid transport system permease protein	111234.95	28048.54	28472.09	84560.24	16022.95	50081.3	138202.13	95750.6	121261.38	30154.89	213828.44	202991.52	10754.05	3855.2	5037.1	2780.64	8584.77	3526.18	62476.05	153407.04	103272.37	147011.93	13537.27	182350.75
K01999	09131 Membrane transport	02010 ABC transporters [PATH:ko02010]	livK; branched-chain amino acid transport system substrate-binding protein	167675.88	42777.03	39633.93	120567.61	22049.2	69754.56	164320.13	103676.85	137401.44	37433.91	242472.59	225673.65	12273.85	4484.2	6340.6	3466.79	11000.61	4209.85	75373.72	196017.21	109650.03	180287.75	15711.44	236145.42
K02000	09131 Membrane transport	02010 ABC transporters [PATH:ko02010]	proV; glycine betaine/proline transport system ATP-binding protein [EC:7.6.2.9]	13275.94	9836.08	4726.78	19229.12	3705.5	12878.8	2962.79	943.32	2174.13	654.48	4878.62	2606.2	1297.27	438.64	840.32	455.25	1621.92	728.4	8601	53221.94	12647.79	25581.04	1451	57742.39
K02001	09131 Membrane transport	02010 ABC transporters [PATH:ko02010]	proW; glycine betaine/proline transport system permease protein	13265.94	9769.08	4715.78	18049.12	3676.5	12282.3	2811.79	915.32	1510.13	427.48	3728.62	1985.2	1108.27	380.64	731.32	416.25	1475.92	614.4	8830.5	53473.44	13297.29	25828.04	1476	58215.39
K02002	09131 Membrane transport	02010 ABC transporters [PATH:ko02010]	proX; glycine betaine/proline transport system substrate-binding protein	50175.94	53908.08	24404.78	103080.12	20068	65889.8	8231.79	2667.32	5449.13	1812.48	10714.62	6544.2	1717.67	716.64	1249.32	1358.25	3971.42	1166.4	14586	107541.94	21858.29	50291.04	2289.25	110174.39
K02003	09183 Protein families: signaling and cellular processes	02000 Transporters [BR:ko02000]	ABC.CD.A; putative ABC transport system ATP-binding protein	194184.29	54270.54	80054.87	211943.52	27420.2	112246.4	69666.98	29200.15	51489.09	16310.57	66011.5	83473.65	10451.37	4021.97	5266.06	2803.56	10639.96	3726.96	117092.22	123196.59	355345.46	139507.66	22215.65	148295.19
K02004	09183 Protein families: signaling and cellular processes	02000 Transporters [BR:ko02000]	ABC.CD.P; putative ABC transport system permease protein	215925.22	56291.26	82649.7	213322.8	27067.61	115506.7	75189.5	29391.63	49873.4	16104.53	67952.82	94991.17	11591.03	4332.98	5685.57	2934.89	10882.47	3992.46	131315.86	136742.41	565178.04	160882.49	25236.71	165194.2
K02005	09193 Unclassified: signaling and cellular processes	99992 Structural proteins	ABC.CD.TX; HlyD family secretion protein	88185.2	13639.48	35325.3	77917.99	7778.67	37882.3	36408.63	15707.99	26129.45	7733.93	32827.15	43712.44	3299	1167.5	1928.5	740.72	2994.68	1148.67	19354.82	33109.17	70643.84	34277.51	3469.75	44408.67
K02006	09131 Membrane transport	02010 ABC transporters [PATH:ko02010]	cbiO; cobalt/nickel transport system ATP-binding protein	413.17	253.5	106.67	431	178	309.67	131.83	77	71.5	22.5	662	50	166	43.5	54	21.3	128.5	29	10217.01	304.5	8751	4063.83	2573.34	446
K02007	09131 Membrane transport	02010 ABC transporters [PATH:ko02010]	cbiM; cobalt/nickel transport system permease protein	413.17	241.5	121.67	455	208	298	151.83	77	73.5	22.5	662	50	175	56.5	56	13.3	102.5	24	10178.34	281.5	8455.67	4022.17	2544.34	440
K02008	09131 Membrane transport	02010 ABC transporters [PATH:ko02010]	cbiQ; cobalt/nickel transport system permease protein	412.17	228	121.67	435.5	172	306.67	119.33	77	76	19	599	50	163	43.5	56	10.8	104.5	43	10142.51	284	8628	4025.83	2520.34	371
K02009	09131 Membrane transport	02010 ABC transporters [PATH:ko02010]	cbiN; cobalt/nickel transport protein	239.17	188	104.67	334.5	102.5	109	62.5	59	19.5	8	169	18.5	155	31	52	10.8	64.5	16	441.17	139.5	92.75	438.5	157.92	217
K02010	09131 Membrane transport	02010 ABC transporters [PATH:ko02010]	afuC, fbpC; iron(III) transport system ATP-binding protein [EC:7.2.2.7]	26442.79	12309.9	8133.32	23915.81	4560.92	15351.75	17668.09	7239.49	11583.12	2825.67	20657.57	16675.82	2697.37	864.32	1576.91	763.75	2568.01	1202.95	15012.67	51818.9	26804.59	37206.63	2909.42	61343.11
K02011	09131 Membrane transport	02010 ABC transporters [PATH:ko02010]	afuB, fbpB; iron(III) transport system permease protein	23938.04	12236.57	7688.23	23791.64	4494.92	15402.58	15841.35	7032.16	11479.29	2737.76	19349.57	14061.15	2730.12	863.32	1643.91	756	2536.34	1190.95	14239.67	53252.9	28652.92	37688.63	2688.42	63173.11
K02012	09131 Membrane transport	02010 ABC transporters [PATH:ko02010]	afuA, fbpA; iron(III) transport system substrate-binding protein	30973.28	13799.07	13114.98	30512.15	5682.59	19083.73	31837.64	14782.98	26175.79	5211.29	38169.86	34375.75	4439.93	1395.29	1925.06	967.75	3061.01	1431.85	17344.17	68393.5	30321.63	46313	3101.34	82335.83
K02013	09183 Protein families: signaling and cellular processes	02000 Transporters [BR:ko02000]	ABC.FEV.A; iron complex transport system ATP-binding protein [EC:7.2.2.-]	92496.92	40036.55	42478.18	127666.02	18934.69	70346.88	53505.03	27871.4	42191.06	11326.59	66207.88	64402.63	6188.92	2003.63	3305.81	1928.48	7123.87	2775.74	87336.02	127685.49	105734.71	94796.92	17548.11	144369.14
K02014	09183 Protein families: signaling and cellular processes	02000 Transporters [BR:ko02000]	TC.FEV.OM; iron complex outermembrane recepter protein	511510.54	156903.58	302404.86	761508.02	86822	401049.88	275686.51	140676.4	222816.61	63487.75	277835.9	333391.2	24183.92	8665.2	11324.6	6990.05	20763.89	6963	109871.82	300675.05	456567.82	234926.26	18985.5	341409.26
K02015	09183 Protein families: signaling and cellular processes	02000 Transporters [BR:ko02000]	ABC.FEV.P; iron complex transport system permease protein	98429.1	41421.12	43491.25	133392.6	19698.97	73066.6	56435.87	28894.15	44131.37	12006.84	71905.57	69596.96	7598.7	2261.94	3739.62	2120.23	7772.91	3554.91	81247.84	168961.87	90913.22	109320.09	15923.28	185921.63
K02016	09183 Protein families: signaling and cellular processes	02000 Transporters [BR:ko02000]	ABC.FEV.S; iron complex transport system substrate-binding protein	108880.71	43024.7	45141.34	144738.64	21770.66	74513.3	81946.61	43867.72	61904.79	17935.81	109550.51	116298.64	8103.68	2447.92	4228.78	2290.47	8577.42	3640.83	87636.38	141803.95	160446.31	116229.12	17049.61	161348.19
K02017	09131 Membrane transport	02010 ABC transporters [PATH:ko02010]	modC; molybdate transport system ATP-binding protein [EC:7.3.2.5]	52401.03	16317.16	30332.32	78006.97	8961.92	41692	28354.6	14468.66	23660.13	6692.59	28813.4	31829.15	2679.91	1025.15	1251.74	800.08	2494.09	749.45	29723.33	38962.06	50180.68	37068.11	5425.42	46399.44
K02018	09131 Membrane transport	02010 ABC transporters [PATH:ko02010]	modB; molybdate transport system permease protein	54113.2	16593.99	30600.32	80482.97	9282.76	41895.17	29515.27	14806.16	24056.12	6925.09	30850.9	35256.48	2864.25	1063.15	1307.74	843.98	2688.26	901.62	29595.34	39241.23	50249.68	37295.28	5421.59	46798.61
K02019	09182 Protein families: genetic information processing	03000 Transcription factors [BR:ko03000]	modE; molybdate transport system regulatory protein	30925.58	11523.24	8308.04	27414.62	5077.75	16422.52	18596.51	10795.99	13811.16	3790.8	24319.81	23536.72	1615.04	571.32	834.41	528.08	1755.59	549.45	9269	29161.39	12137.18	17743.11	1422.25	32153.86
K02020	09131 Membrane transport	02010 ABC transporters [PATH:ko02010]	modA; molybdate transport system substrate-binding protein	67369.18	17762.98	33003.98	84859.17	10664.01	45320.97	43486.35	27305.05	38719.28	11110.4	56919.14	61755.18	4261.45	1484.43	2028.88	1128.31	3621.1	1342.42	35271.34	66009.11	58954.58	59192.04	6862.09	76696.05
K02021	09183 Protein families: signaling and cellular processes	02000 Transporters [BR:ko02000]	ABC.MR; putative ABC transport system ATP-binding protein	915.91	646.25	820.5	2561.68	672	1769.16	20126.02	19856.41	18622	4560.89	35917.81	35183.55	262.36	98.82	247.41	157	402.5	169.45	3816.17	4715.55	3168.52	7658.77	689.17	5732.36
K02022	09193 Unclassified: signaling and cellular processes	99992 Structural proteins	ABC.MR.TX; HlyD family secretion protein	21134.01	8896.83	12785.18	17455.61	3149	10199.83	63423.77	24817.91	44412.4	11681.24	62515.31	57078.85	1437.66	446.82	830.41	486.83	1400.5	433.45	13447.5	34347.05	12140.27	27929.27	1957.75	43174.86
K02024	09183 Protein families: signaling and cellular processes	02000 Transporters [BR:ko02000]	lamB; maltoporin	13228.68	10219.49	5778.45	19055.37	3509.5	11317.85	706.83	555.5	345.49	194.5	771	198	616	159	361	274.5	856.01	194.5	146.66	337.01	518.67	469.67	13.75	269.01
K02025	09183 Protein families: signaling and cellular processes	02000 Transporters [BR:ko02000]	ABC.MS.P; multiple sugar transport system permease protein	42448.09	6836.48	7868.13	32905.07	4083.03	18629.29	44222.23	18528.48	33889.29	9204.09	57749.6	54289.47	3702.46	1639.46	2364.73	1126.7	4507.93	1698.03	81093.94	95023.32	166278.81	118289.33	18250.4	127191.75
K02026	09183 Protein families: signaling and cellular processes	02000 Transporters [BR:ko02000]	ABC.MS.P1; multiple sugar transport system permease protein	40477.09	6713.23	7552.13	32980.32	4032.03	18430.54	43053.82	18302.48	32613.79	8898.84	56026.1	51655.47	3480.96	1604.46	2327.73	1106.7	4359.43	1614.03	72171.77	93639.32	159715.14	115771.99	16029.73	124579.75
K02027	09183 Protein families: signaling and cellular processes	02000 Transporters [BR:ko02000]	ABC.MS.S; multiple sugar transport system substrate-binding protein	42875.09	6549.48	7638.13	32440.57	3893.03	18725.62	44181.07	18313.98	33684.79	9078.09	57469.1	54024.47	3826.29	1598.46	2405.23	1067.7	4461.93	1677.53	82022.77	98068.49	162483.31	122165.67	18258.4	130701.08
K02028	09183 Protein families: signaling and cellular processes	02000 Transporters [BR:ko02000]	ABC.PA.A; polar amino acid transport system ATP-binding protein [EC:7.4.2.1]	57060.5	32208.4	17635.08	65886.63	13533.26	44385.88	54234.66	32294.72	42902.81	12216.3	79027.49	71829.2	3520.78	1364.44	2135.3	1455.73	4444.86	1494.97	61535.68	147001.09	92740.19	108054.33	12236.85	156102.83
K02029	09183 Protein families: signaling and cellular processes	02000 Transporters [BR:ko02000]	ABC.PA.P; polar amino acid transport system permease protein	117440.01	66471.14	37558.07	142377.49	29313.76	92608.78	84641.29	57483.71	72146.3	18916.01	133858.53	116634.13	6397.06	2349.92	3773.96	2727.82	8060.44	2823.37	71573.53	254215.19	95338.98	159540.21	12800.02	271363.15
K02030	09183 Protein families: signaling and cellular processes	02000 Transporters [BR:ko02000]	ABC.PA.S; polar amino acid transport system substrate-binding protein	177127.03	96964.05	56640.34	210297.36	41663.36	130364.78	95108.41	62787.37	78400.25	22181.68	147053.08	136176.27	11353.85	4324.9	6815.03	4259.05	13011.62	4692.83	98352.88	255515.58	155236.58	173611.66	19644.78	273613.92
K02031	09145 Cellular community - prokaryotes	02024 Quorum sensing [PATH:ko02024]	ABC.PE.A; peptide/nickel transport system ATP-binding protein	17887.23	6210.24	4043.83	12126.21	3116.68	10476.46	55514.76	31114.55	42715.15	12178.95	76168.56	71656.08	3797.46	1295.26	1866.21	922.9	3248.85	1420.42	46435.36	125995.12	57957.48	88469.92	9026.03	136611.79
K02032	09145 Cellular community - prokaryotes	02024 Quorum sensing [PATH:ko02024]	ABC.PE.A1; peptide/nickel transport system ATP-binding protein	48486.24	10504.47	10662.56	36282.31	6799.52	27965.18	116685.02	72413.68	96830.27	26097.68	167158.28	158278.1	7086.04	2587.69	3994.59	1954.48	6666.28	2776.17	113382.04	217459.72	162611.73	173999.14	24305.79	245400.25
K02033	09145 Cellular community - prokaryotes	02024 Quorum sensing [PATH:ko02024]	ABC.PE.P; peptide/nickel transport system permease protein	52982.83	10812.46	11223.82	48634.82	7854.22	28562.39	127189.13	77568.01	100825.88	27812.25	185251.59	186439.58	7375.64	2644.69	3999.09	2058.55	7048.47	3022.86	124137.43	227860.56	155387.78	184035.12	25724.71	257675.75
K02034	09145 Cellular community - prokaryotes	02024 Quorum sensing [PATH:ko02024]	ABC.PE.P1; peptide/nickel transport system permease protein	52919.33	10639.21	11205.82	48196.57	7720.22	27963.64	124623.88	73977.51	98326.38	26996.33	180444.26	179673.08	7453.64	2652.69	4116.59	2123.55	7253.47	3101.86	115274.59	214887.06	146803.86	177225.78	23626.12	246493.75
K02035	09145 Cellular community - prokaryotes	02024 Quorum sensing [PATH:ko02024]	ABC.PE.S; peptide/nickel transport system substrate-binding protein	73848.34	24769.54	37987.7	122753.54	15968.65	65513.47	155576.97	94407.26	124432.36	32749.17	220027.01	222034.74	9511.54	3374.69	4781.09	2646.47	9362.81	4162.2	154710.31	259566.56	186682.1	204336.1	31564.56	293820.84
K02036	09131 Membrane transport	02010 ABC transporters [PATH:ko02010]	pstB; phosphate transport system ATP-binding protein [EC:7.3.2.1]	54982.37	16873.99	30822.57	80937.22	9535.01	42900.84	29774.77	15268.41	24220.62	7021.09	31105.4	35560.48	3269.5	1233.65	1610.24	1014.23	3215.01	1220.12	33069.01	56447.4	94584.68	46487.44	6366.09	65074.11
K02037	09131 Membrane transport	02010 ABC transporters [PATH:ko02010]	pstC; phosphate transport system permease protein	54857.37	16850.99	30798.57	80843.72	9536.01	43186.17	29835.77	15047.41	24255.62	7014.09	31231.4	35614.48	3250.5	1233.65	1602.24	1005.23	3230.01	1219.12	33757.34	59431.23	108579.85	51512.28	6798.59	70282.11
K02038	09131 Membrane transport	02010 ABC transporters [PATH:ko02010]	pstA; phosphate transport system permease protein	54871.37	16873.99	30798.57	80900.72	9555.01	43125.17	29844.77	15263.41	24255.62	7014.09	31240.4	35614.48	3250.5	1246.65	1595.24	1017.23	3224.01	1224.12	33407.34	56691.23	108430.85	49282.28	6494.59	65366.11
K02039	09193 Unclassified: signaling and cellular processes	99994 Others	phoU; phosphate transport system protein	55303.29	16691.82	30815.32	80920.8	9641.43	42602.67	29684.6	15124.41	24180.95	7033.59	31085.07	35439.98	3028.39	1168.65	1492.74	939.65	2952.76	1138.12	41522.34	39667.56	102802.35	46804.28	8145.59	47635.78
K02040	09131 Membrane transport	02010 ABC transporters [PATH:ko02010]	pstS; phosphate transport system substrate-binding protein	82049.21	27104.23	36683.49	103060.52	13878.18	57632.98	35214.01	19536.24	27906.28	8540	39359.07	46003.65	4628.97	1664.15	2009.74	1279.73	4332.68	1537.12	47609.51	78137.23	206885.85	71084.44	9851.84	89130.11
K02041	09131 Membrane transport	02010 ABC transporters [PATH:ko02010]	phnC; phosphonate transport system ATP-binding protein [EC:7.3.2.2]	35160.41	19751.58	10604.04	40956.54	8683.67	25516.09	36047.79	29307.57	30808.33	8959.28	58214.96	55008.6	1940.77	653.97	1083.65	801.25	2298.59	765.4	5103.33	29872.61	9944.7	18541.55	891.25	33238.05
K02042	09131 Membrane transport	02010 ABC transporters [PATH:ko02010]	phnE; phosphonate transport system permease protein	61221.74	30271.16	16771.41	63176.99	13699.84	39603.77	57235.31	43595.23	48348.16	14467.92	89759.61	84240.15	2984.55	1013.12	1800.89	1248.5	3607.18	1359.35	8994.16	68592.5	13416.97	35187.32	1463.25	71482.91
K02043	09182 Protein families: genetic information processing	03000 Transcription factors [BR:ko03000]	phnF; GntR family transcriptional regulator, phosphonate transport system regulatory protein	11041.33	10295.58	4617.58	18686.76	3925.75	12317.49	17300.02	10342.41	13893.33	3749.39	23930.31	21154.05	977.74	321.82	413.41	357.25	930.92	303.95	4506.5	26706.89	6806.93	15651.28	844	29078.36
K02044	09131 Membrane transport	02010 ABC transporters [PATH:ko02010]	phnD; phosphonate transport system substrate-binding protein	40400.91	21273.91	11745.04	43101.04	8837.67	27081.09	37677.12	29744.82	31499.33	9584.28	60171.46	55986.1	2629.77	862.97	1231.65	877.08	2517.59	928.4	5943.99	56393.11	11820.87	27698.05	1068.75	56549.05
K02045	09102 Energy metabolism	00920 Sulfur metabolism [PATH:ko00920]	cysA; sulfate/thiosulfate transport system ATP-binding protein [EC:7.3.2.3]	28837.03	11986.74	7095.49	24087.89	4956.25	15583.42	19205.01	10637.24	14600.46	4335.5	24714.89	22021.32	2453.74	857.32	1108.41	670.58	1836.59	649.45	15293.5	31475.89	47552.93	28008.11	3312.75	34962.61
K02046	09102 Energy metabolism	00920 Sulfur metabolism [PATH:ko00920]	cysU; sulfate/thiosulfate transport system permease protein	28967.53	11931.91	7099.82	24098.22	4946.75	15550.25	18207.02	10472.91	14550.13	4301.34	24522.56	21763.65	2475.07	864.32	1115.41	669.08	1790.92	647.45	16841.5	36521.06	33723.59	30625.45	3518	40963.44
K02047	09102 Energy metabolism	00920 Sulfur metabolism [PATH:ko00920]	cysW; sulfate/thiosulfate transport system permease protein	28967.53	11931.91	7099.82	24098.22	4946.75	15550.25	18205.02	10472.91	14550.13	4301.34	24522.56	21763.65	2475.07	864.32	1108.41	669.08	1790.92	647.45	16825.5	36521.06	33723.59	30625.45	3515	40963.44
K02048	09102 Energy metabolism	00920 Sulfur metabolism [PATH:ko00920]	cysP; sulfate/thiosulfate transport system substrate-binding protein	53183.79	21672.82	13105.44	45888.16	9174	28735.28	17778	10573.25	13863.46	4584.7	23567	19665.1	3524.26	1249	1764.5	1099.16	2863.84	1043	18959.5	58920.68	38432.32	41051.18	4026.5	64384.5
K02049	09183 Protein families: signaling and cellular processes	02000 Transporters [BR:ko02000]	ABC.SN.A; NitT/TauT family transport system ATP-binding protein	115824.78	35096.39	47131.87	125645.15	18713.85	71573.61	142860.54	81609.35	120140.31	32701.15	192528.77	182982.16	9165.55	3365.03	4302.43	2566.95	7903.93	2845.34	92575.21	147934.21	140333.21	129009.26	17930.77	175171.07
K02050	09183 Protein families: signaling and cellular processes	02000 Transporters [BR:ko02000]	ABC.SN.P; NitT/TauT family transport system permease protein	94201.61	30425.89	23580.54	70103.32	14224.51	45508.78	117061.69	65395.18	99416.65	27207.31	162995.6	149099	9315.01	3417.03	4118.43	2350.45	7519.43	2654.67	89248.04	143439.71	135591.96	123840.42	17542.02	169231.57
[truncated: 5,872 more rows]
