# Supplementary material for: The Macleaya cordata Symbiont: Revealing the Effects of Plant Niches and Alkaloids on the Bacterial Community
Source: Front Microbiol. 2021 Jun 9;12:681210. doi: 10.3389/fmicb.2021.681210 (PMC8219869; doi:10.3389/fmicb.2021.681210)
Supplement: Supplementary file 1 [file Data_Sheet_1.ZIP › supplementary materials/Datasheet/standard curve.csv]

standard curve
protopine											y = 4.3493x + 24.816
	content (mg/L)	peak area									(y-24.816)/4.3493
	8.606	33.5
	17.211	74.2
	68.844	342
	137.688	658.5
	275.375	1245.1
	550.75	2399.2
											y = 3.5352x + 7.9271
allocrytopine											(y-7.9271)/3.5352
	content (mg/L)	peak area
	7.802	22.7
	15.603	50.6
	62.413	227.4
	124.825	467.7
	249.65	914.2
	499.3	1757.3
											y = 25.666x + 111.18
sanguinarine	content (mg/L)	peak area									(y-111.18)/25.666
	5.119	88.3
	10.238	398.4
	20.476	736.8
	204.76	5433.5
	409.52	10585
chelerythrine
	content (mg/L)	peak area									y = 32.352x - 4.694
	4.202	85.1									(y+4.694)/32.352
	8.404	293.4
	16.808	564.4
	84.04	2708.8
