# Supplementary material for: The Macleaya cordata Symbiont: Revealing the Effects of Plant Niches and Alkaloids on the Bacterial Community
Source: Front Microbiol. 2021 Jun 9;12:681210. doi: 10.3389/fmicb.2021.681210 (PMC8219869; doi:10.3389/fmicb.2021.681210)
Supplement: Supplementary file 1 [file Data_Sheet_1.ZIP › supplementary materials/Datasheet/αdiversity.csv]

	Shannon	Inv_Simpson	Observed_richness	Pielou_evenness	Simpson_evenness
F1	3.2076499	10.48006727	155	0.636006251	0.067613337
F2	2.595418911	4.71758916	118	0.544034895	0.039979569
F3	2.278871753	3.562443304	106	0.488667635	0.033607956
F4	1.953606216	2.985127597	177	0.377424595	0.016865128
F5	2.717059433	5.929495445	109	0.579163921	0.054399041
F6	2.098470701	3.173344757	154	0.416615138	0.020606135
L1	3.621139466	21.32142685	196	0.686066844	0.10878279
L2	3.114225829	11.71221596	100	0.676245546	0.11712216
L3	3.370265528	17.35829166	118	0.706453223	0.147104167
L4	3.352809734	15.81019586	96	0.734564848	0.16468954
L5	3.686877138	21.06848463	193	0.700568912	0.109163133
L6	3.255451667	14.94820467	122	0.677651417	0.122526268
J1	3.496738367	16.40540353	93	0.771464228	0.176402188
J2	3.268694931	16.8273768	50	0.83555105	0.336547536
J3	3.729884899	29.21548199	67	0.887076711	0.43605197
J4	3.432417454	18.87269635	56	0.852700017	0.337012435
J5	4.177882678	34.36559594	123	0.868188409	0.279395089
J6	3.650830392	26.09790068	62	0.88459208	0.420933882
R1	3.303694333	9.42207331	225	0.609976568	0.041875881
R2	2.983760359	10.30474615	140	0.603799325	0.07360533
R3	2.989178449	6.900955322	228	0.550559617	0.030267348
R4	3.986364654	26.08527048	237	0.729027215	0.110064432
R5	3.275601588	9.09303437	122	0.681845803	0.074533069
R6	3.191823496	12.91698209	243	0.58106459	0.053156305
S1	6.756144081	422.1651395	1831	0.899306273	0.230565341
S2	6.828117292	464.3545276	1901	0.904370184	0.244268557
S3	6.546376263	308.6018051	1655	0.883266079	0.186466347
S4	5.539472966	64.97286054	1181	0.783062128	0.055015123
S5	5.441327911	36.93475627	1244	0.763578624	0.029690319
S6	5.855974085	93.90450026	1193	0.82662153	0.078712909
